# Supplementary material for: Genomic and phenotypic characterization of Burkholderia isolates from the potable water system of the International Space Station
Source: PLoS One. 2020 Feb 19;15(2):e0227152. doi: 10.1371/journal.pone.0227152 (PMC7029842; doi:10.1371/journal.pone.0227152)
Supplement: S1 Table — Sample ID, NASA isolate ID, Mission and date isolation and de novo assembly summary information. (TSV) [file pone.0227152.s004.tsv]

ID	nasa_isolate_identifier	mission	isolation_date	tax	length	num_contigs	perc_comp	perc_redund	N50	gc	coding_perc	NCBI-acc
s9	100540015-1	M22	1/6/10	B. cepacia	8674852	155	100	1.97	128261	64.3	0.84	RBBW00000000
s12	101120021-2	M22	3/3/10	B. cepacia	8664555	137	100	1.97	157300	64.47	0.84	RBBV00000000
s15	101110067-1	M23	3/31/10	B. cepacia	8955593	148	100	1.97	142385	64.28	0.84	RASK00000000
s16	102690001-1	M24	7/14/10	B. cepacia	8956018	155	100	1.97	121575	64.12	0.84	RBBU00000000
s18	102690007-1	M24	9/15/10	B. cepacia	8954247	146	100	1.97	142388	64.28	0.84	RBBT00000000
s20	110730035-2	M24	7/14/10	B. cepacia	8952447	158	100	1.97	130868	64.38	0.84	RBBS00000000
s22	110730038-3	M24	9/15/10	B. cepacia	8655670	147	100	1.97	138185	64.58	0.84	RBBR00000000
s23	102690004-1	M24	8/25/10	B. cepacia	8955691	160	100	1.97	114912	64.21	0.84	RBBQ00000000
s24	110700039-1	M25	10/19/10	B. cepacia	8866476	134	100	1.97	159537	64.34	0.84	RASG00000000
s25	110700041-1	M26	12/29/10	B. cepacia	8958038	147	100	1.97	147112	64.32	0.84	RBBP00000000
s28	111460003-1	M27	5/18/11	B. cepacia	8955590	148	100	1.97	138263	64.12	0.84	RASD00000000
s31	112620001-2	M28	8/24/11	B. cepacia	8663622	147	100	1.97	129784	64.49	0.84	RBBN00000000
s33	113330051-1	M29	10/31/11	B. cepacia	8664521	140	100	1.97	149436	64.5	0.84	RBBM00000000
s35	121220009-1	M30	3/19/12	B. cepacia	8838675	146	100	1.97	147112	64.31	0.84	RBBL00000000
s36	121220003-1	M30	3/19/12	B. cepacia	8947340	151	100	1.97	142945	64.34	0.84	RARZ00000000
s37	121850007-1	M31	5/15/12	B. cepacia	8956290	159	100	1.97	122548	64.1	0.84	RARY00000000
s39	121560039-1	M31	5/15/12	B. cepacia	8731094	145	100	1.97	147112	64.07	0.84	RARW00000000
s41	122630001-1	M32	9/18/12	B. cepacia	8548792	137	100	1.97	142385	64.48	0.84	RBBK00000000
s47	132550021-1	M36	7/2/13	B. contaminans	9005515	91	100	3.45	209079	64.67	0.84	RARP00000000
s52	140710050-1	M38	2/3/14	B. contaminans	8844363	90	99.51	3.45	227112	64.62	0.85	RARL00000000
s53	140710037-1	M38	1/6/14	B. contaminans	8840234	82	100	3.45	229668	64.3	0.85	RARK00000000
s54	140710038-1	M38	2/3/14	B. contaminans	8842783	97	100	3.45	178262	64.73	0.85	RARJ00000000
s56	141350019-1	M39	3/31/14	B. contaminans	8839529	80	100	3.45	243222	64.4	0.85	RARH00000000
s57	142550027-1	M40	8/6/14	B. cepacia	8957533	146	100	1.97	134969	64.3	0.84	RBBI00000000
