# Supplementary material for: Genomic and phenotypic characterization of Burkholderia isolates from the potable water system of the International Space Station
Source: PLoS One. 2020 Feb 19;15(2):e0227152. doi: 10.1371/journal.pone.0227152 (PMC7029842; doi:10.1371/journal.pone.0227152)
Supplement: S2 Table — Functional annotations of the gene enrichments for 5 ISS-derived B. contaminans and 20 references. (TSV) [file pone.0227152.s005.tsv]

category	NCBI_PGAP	enrichment_score	p_value	portion_occurrence_in_group	portion_occurrence_outside_of_group	occurrence_in_group	occurrence_outside_of_group	gene_clusters_ids	function_accession	core_in_group	core	corrected_p_value
Ref	fusaric acid resistance protein	2.90	0.00	0.85	0.20	17.00	1.00	GC_00006089	WP_046544108.1	False	False	0.77
Ref	c-type cytochrome biogenesis protein CcsB (ccsB)	2.57	0.01	0.80	0.20	16.00	1.00	GC_00005604	PRJNA493516:D7S92_31465	False	False	1.00
Ref	type VI secretion protein	2.57	0.01	0.80	0.00	16.00	0.00	GC_00007172, GC_00007816, GC_00009643, GC_00009784, GC_00009917, GC_00010121	WP_124619498.1	False	False	1.00
Ref	type IV secretion protein Rhs	2.04	0.04	0.70	0.20	14.00	1.00	GC_00007022, GC_00008397, GC_00009126, GC_00009704, GC_00010474, GC_00011370, GC_00013434	PRJNA493516:D7S91_34560	False	False	1.00
Ref	P-type DNA transfer ATPase VirB11 (virB11)	1.81	0.07	0.65	0.20	13.00	1.00	GC_00007598, GC_00007782	WP_012431260.1	False	False	1.00
Ref	bifunctional cobalt-precorrin-7 (C(5))-methyltransferase/cobalt-precorrin-6B (C(15))-methyltransferase	1.64	0.10	0.90	0.60	18.00	3.00	GC_00005873	PRJNA493516:D7S91_09865	False	False	1.00
Ref	topoisomerase IV	1.60	0.11	0.60	0.00	12.00	0.00	GC_00007024	WP_124619445.1	False	False	1.00
Ref	class D beta-lactamase	1.60	0.11	0.60	0.00	12.00	0.00	GC_00007034	WP_105815788.1	False	False	1.00
Ref	amino acid deaminase/aldolase	1.60	0.11	0.60	0.00	12.00	0.00	GC_00007035	WP_124493889.1	False	False	1.00
Ref	phospholipase C accessory protein PlcR (plcR)	1.60	0.11	0.60	0.00	12.00	0.00	GC_00007037	WP_124493888.1	False	False	1.00
Ref	pectinacetylesterase	1.60	0.11	0.60	0.00	12.00	0.00	GC_00007026	WP_124648145.1	False	False	1.00
Ref	type II toxin-antitoxin system HipA family toxin	1.60	0.11	0.60	0.00	12.00	0.00	GC_00007433, GC_00008632, GC_00008904, GC_00010088, GC_00010116, GC_00011512, GC_00013417	WP_124493235.1	False	False	1.00
Ref	dihydroxyacetone kinase subunit DhaK	1.60	0.11	0.60	0.00	12.00	0.00	GC_00007031	WP_105816400.1	False	False	1.00
Ref	peptide ABC transporter ATPase	1.60	0.11	0.60	0.00	12.00	0.00	GC_00007020	WP_122474669.1	False	False	1.00
Ref	UDP-N-acetylglucosamine 2-epimerase (non-hydrolyzing)	1.40	0.16	0.55	0.00	11.00	0.00	GC_00007189	WP_124494400.1	False	False	1.00
Ref	glycosyl transferase family 1	1.40	0.16	0.55	0.00	11.00	0.00	GC_00008196, GC_00008625, GC_00010503, GC_00011968	WP_089455714.1	False	False	1.00
Ref	NmrA/HSCARG family protein	1.40	0.16	0.55	0.00	11.00	0.00	GC_00007204	WP_124492841.1	False	False	1.00
Ref	DotU family type VI secretion system protein	1.40	0.16	0.55	0.00	11.00	0.00	GC_00007194	WP_124493214.1	False	False	1.00
Ref	RHS repeat protein	1.40	0.16	0.55	0.00	11.00	0.00	GC_00007437, GC_00008140, GC_00008405, GC_00010353	WP_124474483.1	False	False	1.00
Ref	Arc family DNA-binding protein	1.40	0.16	0.55	0.00	11.00	0.00	GC_00007142, GC_00010453, GC_00010864, GC_00011137	WP_046548594.1	False	False	1.00
Ref	methylmalonyl-CoA decarboxylase	1.40	0.16	0.55	0.00	11.00	0.00	GC_00007188	WP_124493044.1	False	False	1.00
Ref	type VI secretion system-associated FHA domain protein TagH (tagH)	1.40	0.16	0.55	0.00	11.00	0.00	GC_00007191, GC_00009194	WP_047849979.1	False	False	1.00
Ref	cyanase (cynS)	1.40	0.16	0.55	0.00	11.00	0.00	GC_00007508, GC_00009377	WP_046549700.1	False	False	1.00
Ref	DUF488 domain-containing protein	1.40	0.16	0.55	0.00	11.00	0.00	GC_00007690, GC_00008948, GC_00009512	WP_046548373.1	False	False	1.00
Ref	type VI secretion system tube protein Hcp	1.40	0.16	0.55	0.00	11.00	0.00	GC_00007046	WP_027791618.1	False	False	1.00
Ref	aldo/keto reductase family oxidoreductase	1.40	0.16	0.55	0.00	11.00	0.00	GC_00007153	WP_046546918.1	False	False	1.00
Ref	relaxase/mobilisation nuclease domain-containing protein	1.21	0.23	0.50	0.00	10.00	0.00	GC_00006762	WP_012431266.1	False	False	1.00
Ref	cobalt chelatase	1.21	0.23	0.50	0.00	10.00	0.00	GC_00007439	WP_124496427.1	False	False	1.00
Ref	xanthine dehydrogenase family protein subunit M	1.21	0.23	0.50	0.00	10.00	0.00	GC_00007365, GC_00009168	WP_046544285.1	False	False	1.00
Ref	recombinase family protein	1.21	0.23	0.50	0.00	10.00	0.00	GC_00008345, GC_00009094, GC_00009132, GC_00009794, GC_00010186, GC_00010824, GC_00011181, GC_00012367, GC_00013287	WP_027982055.1	False	False	1.00
Ref	3-hydroxybutyrate dehydrogenase	1.21	0.23	0.50	0.00	10.00	0.00	GC_00005990	WP_046543566.1	False	False	1.00
Ref	nucleotidyltransferase	1.21	0.23	0.50	0.00	10.00	0.00	GC_00007548, GC_00010543, GC_00010553, GC_00011243	WP_124492708.1	False	False	1.00
Ref	phage portal protein	1.21	0.23	0.50	0.00	10.00	0.00	GC_00008633, GC_00009037, GC_00009047, GC_00010439, GC_00010528, GC_00012707, GC_00013593	WP_124618812.1	False	False	1.00
Ref	addiction module toxin RelE	1.21	0.23	0.50	0.00	10.00	0.00	GC_00007380	WP_124494613.1	False	False	1.00
Ref	transcriptional regulator CynR (cynR)	1.21	0.23	0.50	0.00	10.00	0.00	GC_00007383, GC_00008174	WP_122476748.1	False	False	1.00
Ref	WG repeat-containing protein	1.21	0.23	0.50	0.00	10.00	0.00	GC_00007443, GC_00008179	WP_124495222.1	False	False	1.00
Ref	DMSO reductase	1.21	0.23	0.50	0.00	10.00	0.00	GC_00007426	WP_124496425.1	False	False	1.00
Ref	conjugal transfer protein TraG	1.21	0.23	0.50	0.00	10.00	0.00	GC_00007824, GC_00007966, GC_00009959, GC_00010025	WP_027811090.1	False	False	1.00
Ref	cobalamin biosynthesis protein CobS	1.21	0.23	0.50	0.00	10.00	0.00	GC_00007386	WP_047850197.1	False	False	1.00
Ref	DUF4261 domain-containing protein	1.21	0.23	0.50	0.00	10.00	0.00	GC_00007434	WP_124494749.1	False	False	1.00
Ref	phosphate acetyltransferase (pta)	1.21	0.23	0.50	0.00	10.00	0.00	GC_00007413	WP_124496429.1	False	False	1.00
Ref	DUF3100 domain-containing protein	1.21	0.23	0.50	0.00	10.00	0.00	GC_00007411	WP_124494342.1	False	False	1.00
Ref	aminodeoxychorismate synthase component I	1.11	0.27	0.95	0.80	19.00	4.00	GC_00005582	PRJNA493516:D7S91_16025	False	False	1.00
Ref	succinate dehydrogenase assembly factor 2	1.11	0.27	1.00	0.80	20.00	4.00	GC_00004094	PRJNA493516:D7S91_04595	True	False	1.00
Ref	histidine ammonia-lyase (hutH)	1.11	0.27	1.00	0.80	20.00	4.00	GC_00005149	PRJNA493516:D7S91_39475	True	False	1.00
Ref	DUF3088 domain-containing protein	1.11	0.27	1.00	0.80	20.00	4.00	GC_00004883, GC_00012897	PRJNA493516:D7S91_11050	True	False	1.00
Ref	bifunctional phosphopantothenoylcysteine decarboxylase/phosphopantothenate--cysteine ligase CoaBC (coaBC)	1.11	0.27	1.00	0.80	20.00	4.00	GC_00004259	PRJNA493516:D7S91_27370	True	False	1.00
Ref	phenylacetate-CoA oxygenase subunit PaaJ (paaJ)	1.11	0.27	1.00	0.80	20.00	4.00	GC_00003711	PRJNA493516:D7S91_17925	True	False	1.00
Ref	dihydrolipoyllysine-residue acetyltransferase (aceF)	1.11	0.27	0.95	0.80	19.00	4.00	GC_00005444	PRJNA493516:D7S91_23655	False	False	1.00
Ref	5'-methylthioadenosine/adenosylhomocysteine nucleosidase	1.11	0.27	0.95	0.80	19.00	4.00	GC_00005539	PRJNA493516:D7S91_16600	False	False	1.00
Ref	TRAP transporter large permease subunit	1.02	0.31	0.45	0.00	9.00	0.00	GC_00007494	WP_046548021.1	False	False	1.00
Ref	DUF1016 domain-containing protein	1.02	0.31	0.45	0.00	9.00	0.00	GC_00008858, GC_00008859, GC_00009642, GC_00010032	WP_089462038.1	False	False	1.00
Ref	P-type DNA transfer protein VirB5 (virB5)	1.02	0.31	0.45	0.00	9.00	0.00	GC_00007583	WP_012431255.1	False	False	1.00
Ref	conjugal transfer protein	1.02	0.31	0.45	0.00	9.00	0.00	GC_00007841, GC_00010289, GC_00010535	WP_124619266.1	False	False	1.00
Ref	formyl transferase	1.02	0.31	0.45	0.00	9.00	0.00	GC_00007717, GC_00009423	WP_122475802.1	False	False	1.00
Ref	pyridoxal-dependent decarboxylase, exosortase A system-associated	1.02	0.31	0.45	0.00	9.00	0.00	GC_00007554	WP_012431226.1	False	False	1.00
Ref	hydroxyacid dehydrogenase	1.02	0.31	0.45	0.00	9.00	0.00	GC_00007607	WP_124493642.1	False	False	1.00
Ref	glycosyl transferase family protein	1.02	0.31	0.45	0.00	9.00	0.00	GC_00007493	WP_081421191.1	False	False	1.00
Ref	sulfoacetaldehyde acetyltransferase (xsc)	1.02	0.31	0.45	0.00	9.00	0.00	GC_00007594	WP_124496431.1	False	False	1.00
Ref	ketoacyl-ACP synthase III	1.02	0.31	0.45	0.00	9.00	0.00	GC_00007504, GC_00008423	WP_122478871.1	False	False	1.00
Ref	electron transfer flavoprotein-ubiquinone oxidoreductase	1.02	0.31	0.65	0.40	13.00	2.00	GC_00000280	PRJNA493516:D7S97_40600	False	False	1.00
Ref	conjugal transfer protein TraD	1.02	0.31	0.45	0.00	9.00	0.00	GC_00007597	WP_012431252.1	False	False	1.00
Ref	DUF4810 domain-containing protein	1.02	0.31	0.45	0.00	9.00	0.00	GC_00007529	WP_046544254.1	False	False	1.00
Ref	2-aminobenzoate-CoA ligase	1.02	0.31	0.45	0.00	9.00	0.00	GC_00007586	WP_047853653.1	False	False	1.00
Ref	curli production assembly protein CsgG	1.02	0.31	0.45	0.00	9.00	0.00	GC_00007479	WP_046544253.1	False	False	1.00
Ref	conjugative relaxase	1.02	0.31	0.45	0.20	9.00	1.00	GC_00007525, GC_00007863	PRJNA493516:D7S92_31130	False	False	1.00
Ref	ISNCY family transposase	1.02	0.31	0.45	0.00	9.00	0.00	GC_00007556	WP_124494152.1	False	False	1.00
Ref	DNA replication protein	1.02	0.31	0.45	0.00	9.00	0.00	GC_00008205, GC_00008880	WP_124495873.1	False	False	1.00
Ref	pilus assembly protein TadE	1.02	0.31	0.45	0.00	9.00	0.00	GC_00007531	WP_046549838.1	False	False	1.00
Ref	type IV secretion system protein VirB9	1.02	0.31	0.45	0.00	9.00	0.00	GC_00007579	WP_124495865.1	False	False	1.00
Ref	collagenase	1.02	0.31	0.45	0.00	9.00	0.00	GC_00007577	WP_122479118.1	False	False	1.00
Ref	3-ketoacyl-ACP synthase	1.02	0.31	0.45	0.00	9.00	0.00	GC_00007602	WP_122478873.1	False	False	1.00
Ref	type IV secretion system protein VirB2	1.02	0.31	0.45	0.00	9.00	0.00	GC_00007593	WP_124495895.1	False	False	1.00
Ref	cytosine methyltransferase	1.02	0.31	0.45	0.00	9.00	0.00	GC_00006975, GC_00010990	WP_046547982.1	False	False	1.00
Ref	VirB4 family type IV secretion/conjugal transfer ATPase	1.02	0.31	0.45	0.00	9.00	0.00	GC_00007578	WP_012431253.1	False	False	1.00
Ref	DUF2334 domain-containing protein	1.02	0.31	0.45	0.00	9.00	0.00	GC_00007484	WP_046549220.1	False	False	1.00
Ref	SMI1/KNR4 family protein	1.02	0.31	0.45	0.00	9.00	0.00	GC_00008786, GC_00009418, GC_00009529, GC_00009849, GC_00011016, GC_00011483	WP_124494936.1	False	False	1.00
Ref	Tautomerase enzyme	1.02	0.31	0.45	0.00	9.00	0.00	GC_00007737, GC_00013042	WP_122476912.1	False	False	1.00
Ref	bacteriophage N4 adsorption protein A	1.02	0.31	0.45	0.00	9.00	0.00	GC_00007545	WP_047851844.1	False	False	1.00
Ref	type III secretion protein	0.83	0.40	0.40	0.00	8.00	0.00	GC_00007682, GC_00007724	WP_124646852.1	False	False	1.00
Ref	DUF1924 domain-containing protein	0.83	0.40	0.40	0.00	8.00	0.00	GC_00007684	WP_047852670.1	False	False	1.00
Ref	Killer protein	0.83	0.40	0.40	0.00	8.00	0.00	GC_00007562	WP_046544199.1	False	False	1.00
Ref	glycosyl transferase family 2	0.83	0.40	0.40	0.00	8.00	0.00	GC_00008188, GC_00008702, GC_00011900, GC_00012562	WP_105771357.1	False	False	1.00
Ref	phosphopantetheine-binding protein	0.83	0.40	0.40	0.00	8.00	0.00	GC_00008356, GC_00009288, GC_00009727	WP_047853235.1	False	False	1.00
Ref	phage baseplate assembly protein V	0.83	0.40	0.40	0.00	8.00	0.00	GC_00008988, GC_00009108, GC_00009183, GC_00010408, GC_00012433	WP_124616790.1	False	False	1.00
Ref	conjugal transfer protein TrbI	0.83	0.40	0.40	0.20	8.00	1.00	GC_00007892, GC_00007971	PRJNA493516:D7S92_31185	False	False	1.00
Ref	type III secretion protein SctO	0.83	0.40	0.40	0.00	8.00	0.00	GC_00007712	WP_124616673.1	False	False	1.00
Ref	inositol 2-dehydrogenase (iolG)	0.83	0.40	0.40	0.00	8.00	0.00	GC_00007601, GC_00008843	WP_124495078.1	False	False	1.00
Ref	MexE family multidrug efflux RND transporter periplasmic adaptor subunit	0.83	0.40	0.40	0.00	8.00	0.00	GC_00007646	WP_039354168.1	False	False	1.00
Ref	outer membrane protein assembly factor BamE (bamE)	0.83	0.40	0.40	0.00	8.00	0.00	GC_00007708, GC_00008402	WP_124493228.1	False	False	1.00
Ref	phage tail assembly protein	0.83	0.40	0.40	0.00	8.00	0.00	GC_00008407, GC_00009009, GC_00010716, GC_00012980	WP_124618830.1	False	False	1.00
Ref	HrpB1 family type III secretion system apparatus protein	0.83	0.40	0.40	0.00	8.00	0.00	GC_00007649	WP_046547814.1	False	False	1.00
Ref	CreA family protein	0.83	0.40	0.40	0.00	8.00	0.00	GC_00007711	WP_124473325.1	False	False	1.00
Ref	TerC/Alx family metal homeostasis membrane protein	0.83	0.40	0.40	0.00	8.00	0.00	GC_00007696	WP_046546188.1	False	False	1.00
Ref	cytochrome B562	0.83	0.40	0.40	0.00	8.00	0.00	GC_00007500	WP_124493931.1	False	False	1.00
Ref	type III secretion protein HrpB2	0.83	0.40	0.40	0.00	8.00	0.00	GC_00007703	WP_047849992.1	False	False	1.00
Ref	trehalose phosphatase	0.83	0.40	0.40	0.00	8.00	0.00	GC_00007674	WP_124648951.1	False	False	1.00
Ref	conjugal transfer protein TrbE	0.83	0.40	0.40	0.20	8.00	1.00	GC_00007675, GC_00007986	PRJNA493516:D7S92_31155	False	False	1.00
Ref	Tellurite resistance TerB	0.83	0.40	0.40	0.00	8.00	0.00	GC_00007662	WP_047851242.1	False	False	1.00
Ref	molecular chaperone Tir	0.83	0.40	0.40	0.00	8.00	0.00	GC_00007615	WP_046547806.1	False	False	1.00
Ref	citrate lyase	0.83	0.40	0.40	0.00	8.00	0.00	GC_00007718	WP_124494319.1	False	False	1.00
Ref	MmgE/PrpD family protein	0.83	0.40	0.40	0.00	8.00	0.00	GC_00008008, GC_00009654, GC_00010146, GC_00012007	WP_124492864.1	False	False	1.00
Ref	tellurium resistance protein TerA	0.83	0.40	0.40	0.00	8.00	0.00	GC_00007732	WP_124494288.1	False	False	1.00
Ref	conjugal transfer protein TraK	0.64	0.52	0.35	0.00	7.00	0.00	GC_00007861	WP_124619254.1	False	False	1.00
Ref	DUF4382 domain-containing protein	0.64	0.52	0.35	0.00	7.00	0.00	GC_00007681	WP_046546029.1	False	False	1.00
Ref	TonB C-terminal domain-containing protein	0.64	0.52	0.35	0.00	7.00	0.00	GC_00008013, GC_00010459, GC_00012539, GC_00013306	WP_053060350.1	False	False	1.00
Ref	tricarballylate utilization 4Fe-4S protein TcuB (tcuB)	0.64	0.52	0.35	0.00	7.00	0.00	GC_00008007	WP_124495479.1	False	False	1.00
Ref	HlyD family type I secretion periplasmic adaptor subunit	0.64	0.52	0.35	0.00	7.00	0.00	GC_00008213, GC_00009113, GC_00010703	WP_124619638.1	False	False	1.00
Ref	conjugal transfer protein TraE	0.64	0.52	0.35	0.00	7.00	0.00	GC_00007805	WP_027811067.1	False	False	1.00
Ref	filamentous hemagglutinin	0.64	0.52	0.35	0.00	7.00	0.00	GC_00008194, GC_00008688, GC_00012471, GC_00012807	WP_105817193.1	False	False	1.00
Ref	2-dehydro-3-deoxy-D-gluconate 5-dehydrogenase KduD (kduD)	0.64	0.52	0.35	0.00	7.00	0.00	GC_00007992	WP_124493877.1	False	False	1.00
Ref	crotonase/enoyl-CoA hydratase family protein	0.64	0.52	0.35	0.00	7.00	0.00	GC_00007973	WP_122477077.1	False	False	1.00
Ref	VUT family protein	0.64	0.52	0.35	0.00	7.00	0.00	GC_00007897	WP_077187118.1	False	False	1.00
Ref	peptidase M4	0.64	0.52	0.35	0.00	7.00	0.00	GC_00007883	WP_047853361.1	False	False	1.00
Ref	DUF2188 domain-containing protein	0.64	0.52	0.35	0.00	7.00	0.00	GC_00007968	WP_122476744.1	False	False	1.00
Ref	type IV conjugative transfer system protein TraV (traV)	0.64	0.52	0.35	0.00	7.00	0.00	GC_00007812	WP_124619259.1	False	False	1.00
Ref	twin-arginine translocation signal domain-containing protein	0.64	0.52	0.35	0.00	7.00	0.00	GC_00007988	WP_124496189.1	False	False	1.00
Ref	DNA-binding transcriptional regulator KdgR (kdgR)	0.64	0.52	0.35	0.00	7.00	0.00	GC_00007942	WP_046548927.1	False	False	1.00
Ref	DegT/DnrJ/EryC1/StrS family aminotransferase	0.64	0.52	0.35	0.00	7.00	0.00	GC_00008216, GC_00010432	WP_124493069.1	False	False	1.00
Ref	conjugal transfer protein TraB	0.64	0.52	0.35	0.00	7.00	0.00	GC_00007855	WP_027811069.1	False	False	1.00
Ref	FAD-dependent tricarballylate dehydrogenase TcuA (tcuA)	0.64	0.52	0.35	0.00	7.00	0.00	GC_00007984	WP_124495481.1	False	False	1.00
Ref	arsenate reductase ArsC	0.64	0.52	0.35	0.00	7.00	0.00	GC_00006339, GC_00008070	WP_027810095.1	False	False	1.00
Ref	arsenical pump-driving ATPase (arsA)	0.64	0.52	0.35	0.00	7.00	0.00	GC_00007981	WP_124492829.1	False	False	1.00
Ref	type I secretion system permease/ATPase	0.64	0.52	0.35	0.00	7.00	0.00	GC_00008200, GC_00009176, GC_00010713	WP_046544189.1	False	False	1.00
Ref	5-dehydro-4-deoxy-D-glucuronate isomerase	0.64	0.52	0.35	0.00	7.00	0.00	GC_00007997	WP_124493878.1	False	False	1.00
Ref	thioredoxin reductase	0.64	0.52	0.35	0.00	7.00	0.00	GC_00006760, GC_00007828, GC_00011809	WP_124472766.1	False	False	1.00
Ref	conjugal transfer protein TraN	0.64	0.52	0.35	0.00	7.00	0.00	GC_00007808	WP_049030196.1	False	False	1.00
Ref	conjugal transfer protein TraF	0.64	0.52	0.35	0.00	7.00	0.00	GC_00007831	WP_027811088.1	False	False	1.00
Ref	RebB like protein	0.64	0.52	0.35	0.00	7.00	0.00	GC_00007784	WP_046546767.1	False	False	1.00
Ref	peptidase S26	0.64	0.52	0.35	0.00	7.00	0.00	GC_00007842	WP_049030195.1	False	False	1.00
Ref	gentisate 1,2-dioxygenase (gtdA)	0.64	0.52	0.35	0.00	7.00	0.00	GC_00007945	WP_047850145.1	False	False	1.00
Ref	type IV conjugative transfer system protein TraL (traL)	0.64	0.52	0.35	0.00	7.00	0.00	GC_00007804	WP_027811066.1	False	False	1.00
Ref	arsenical resistance operon transcriptional repressor ArsD (arsD)	0.64	0.52	0.35	0.00	7.00	0.00	GC_00007954	WP_124492830.1	False	False	1.00
Ref	type-F conjugative transfer system protein TraW (traW)	0.64	0.52	0.35	0.00	7.00	0.00	GC_00007845	WP_027811079.1	False	False	1.00
Ref	DNA adenine methylase	0.64	0.52	0.35	0.00	7.00	0.00	GC_00008183, GC_00010730	WP_012431267.1	False	False	1.00
Ref	3-hydroxybenzoate 6-monooxygenase	0.64	0.52	0.35	0.00	7.00	0.00	GC_00008001	WP_124494549.1	False	False	1.00
Ref	type-F conjugative transfer system pilin assembly protein TrbC (trbC)	0.64	0.52	0.35	0.00	7.00	0.00	GC_00007846	WP_027811082.1	False	False	1.00
Ref	oligosaccharide repeat unit polymerase	0.64	0.52	0.35	0.00	7.00	0.00	GC_00007912	WP_124471874.1	False	False	1.00
Ref	thiol:disulfide interchange protein DsbD	0.64	0.52	0.35	0.00	7.00	0.00	GC_00007634	WP_034175799.1	False	False	1.00
Ref	adenylate cyclase	0.64	0.52	0.35	0.00	7.00	0.00	GC_00007929	WP_124472860.1	False	False	1.00
Ref	2-keto-3-deoxygluconate transporter (kdgT)	0.64	0.52	0.35	0.00	7.00	0.00	GC_00007797	WP_046548924.1	False	False	1.00
Ref	type IV secretion system protein TraC (traC)	0.64	0.52	0.35	0.00	7.00	0.00	GC_00007896	WP_027811076.1	False	False	1.00
Ref	EamA-like transporter family protein	0.64	0.52	0.35	0.00	7.00	0.00	GC_00008312, GC_00009130	WP_089463562.1	False	False	1.00
Ref	Replication initiator protein A	0.45	0.66	0.30	0.20	6.00	1.00	GC_00008025, GC_00013130	PRJNA493516:D7S92_31330	False	False	1.00
Ref	Rhs family protein	0.45	0.66	0.30	0.00	6.00	0.00	GC_00007169	WP_027813517.1	False	False	1.00
Ref	type IV secretion system protein VirB8	0.45	0.66	0.30	0.20	6.00	1.00	GC_00007882	PRJNA493516:D7S92_31175	False	False	1.00
Ref	type IV secretion system DNA-binding domain-containing protein	0.45	0.66	0.30	0.20	6.00	1.00	GC_00007686	WP_144610490.1	False	False	1.00
Ref	allophanate hydrolase subunit 1	0.45	0.66	0.30	0.00	6.00	0.00	GC_00008157	WP_124493723.1	False	False	1.00
Ref	TrfA family protein	0.45	0.66	0.30	0.00	6.00	0.00	GC_00008037	WP_027813522.1	False	False	1.00
Ref	type II toxin-antitoxin system mRNA interferase toxin, RelE/StbE family	0.45	0.66	0.30	0.00	6.00	0.00	GC_00008075	WP_046547475.1	False	False	1.00
Ref	phage major tail tube protein	0.45	0.66	0.30	0.00	6.00	0.00	GC_00008353, GC_00009060	WP_124618829.1	False	False	1.00
Ref	nucleoside-diphosphate sugar epimerase	0.45	0.66	0.30	0.00	6.00	0.00	GC_00008044	WP_027813520.1	False	False	1.00
Ref	holin	0.45	0.66	0.30	0.00	6.00	0.00	GC_00008582, GC_00011818, GC_00012366	WP_124616770.1	False	False	1.00
Ref	conjugal transfer protein TraH	0.45	0.66	0.30	0.00	6.00	0.00	GC_00008099	WP_027811089.1	False	False	1.00
Ref	nitrate reductase subunit beta (narH)	0.45	0.66	0.30	0.00	6.00	0.00	GC_00008230	WP_124494115.1	False	False	1.00
Ref	ammonia monooxygenase	0.45	0.66	0.30	0.00	6.00	0.00	GC_00008233	WP_105818201.1	False	False	1.00
Ref	biotin-dependent carboxyltransferase	0.45	0.66	0.30	0.00	6.00	0.00	GC_00008206	WP_124493722.1	False	False	1.00
Ref	aminoglycoside 3'-phosphotransferase	0.45	0.66	0.30	0.00	6.00	0.00	GC_00008215	WP_124492982.1	False	False	1.00
Ref	nitrate reductase molybdenum cofactor assembly chaperone (narJ)	0.45	0.66	0.30	0.00	6.00	0.00	GC_00008169	WP_124494139.1	False	False	1.00
Ref	DNA polymerase	0.45	0.66	0.30	0.00	6.00	0.00	GC_00008059	WP_027813525.1	False	False	1.00
Ref	sulfotransferase	0.45	0.66	0.30	0.00	6.00	0.00	GC_00008422, GC_00009283	WP_124585282.1	False	False	1.00
Ref	biotin carboxyl carrier domain-containing protein	0.45	0.66	0.30	0.00	6.00	0.00	GC_00008160	WP_059521190.1	False	False	1.00
Ref	type IV secretion system family protein	0.45	0.66	0.30	0.20	6.00	1.00	GC_00007780	PRJNA493516:D7S92_31160	False	False	1.00
Ref	50S ribosomal protein L40	0.45	0.66	0.30	0.00	6.00	0.00	GC_00008497, GC_00009720	WP_124496020.1	False	False	1.00
Ref	cell division protein FtsQ	0.45	0.66	0.30	0.00	6.00	0.00	GC_00008152	WP_122474570.1	False	False	1.00
Ref	nitrate reductase subunit alpha	0.45	0.66	0.30	0.00	6.00	0.00	GC_00008226	WP_124494114.1	False	False	1.00
Ref	glycine/betaine ABC transporter substrate-binding protein	0.45	0.66	0.30	0.00	6.00	0.00	GC_00008630, GC_00009337	WP_047850993.1	False	False	1.00
Ref	5-carboxymethyl-2-hydroxymuconate isomerase	0.45	0.66	0.30	0.00	6.00	0.00	GC_00008064	WP_047853376.1	False	False	1.00
Ref	acetyl-CoA carboxylase biotin carboxylase subunit	0.45	0.66	0.30	0.00	6.00	0.00	GC_00008158	WP_124493724.1	False	False	1.00
Ref	gamma-carboxymuconolactone decarboxylase	0.45	0.66	0.30	0.00	6.00	0.00	GC_00008148	WP_047853296.1	False	False	1.00
Ref	zinc metalloproteinase Mpr protein	0.45	0.66	0.30	0.20	6.00	1.00	GC_00007884	PRJNA493516:D7S92_31335	False	False	1.00
Ref	DUF1109 domain-containing protein	0.45	0.66	0.30	0.00	6.00	0.00	GC_00008132	WP_027810695.1	False	False	1.00
Ref	ISL3 family transposase	0.45	0.66	0.30	0.00	6.00	0.00	GC_00006199	WP_047850338.1	False	False	1.00
Ref	DUF2514 family protein	0.45	0.66	0.30	0.00	6.00	0.00	GC_00008222	WP_124616767.1	False	False	1.00
Ref	respiratory nitrate reductase subunit gamma (narI)	0.45	0.66	0.30	0.00	6.00	0.00	GC_00008128	WP_047852740.1	False	False	1.00
Ref	DUF411 domain-containing protein	0.45	0.66	0.30	0.00	6.00	0.00	GC_00008011	WP_077186796.1	False	False	1.00
Ref	DUF4262 domain-containing protein	0.45	0.66	0.30	0.00	6.00	0.00	GC_00008217	WP_124494365.1	False	False	1.00
Ref	glycosyltransferase, group 2 family protein	0.45	0.66	0.30	0.00	6.00	0.00	GC_00008198	WP_089455713.1	False	False	1.00
Ref	phage tail protein I	0.45	0.66	0.30	0.00	6.00	0.00	GC_00008428, GC_00009066	WP_124618825.1	False	False	1.00
Ref	NarK/NasA family nitrate transporter	0.45	0.66	0.30	0.00	6.00	0.00	GC_00008159	WP_122478942.1	False	False	1.00
Ref	LWXIA domain-containing protein	0.27	0.79	0.85	0.80	17.00	4.00	GC_00005876	PRJNA493516:D7S91_14520	False	False	1.00
Ref	single-stranded DNA-binding protein	0.23	0.81	0.25	0.00	5.00	0.00	GC_00008696, GC_00009731, GC_00010722	WP_124582099.1	False	False	1.00
Ref	DUF1911 domain-containing protein	0.23	0.81	0.25	0.00	5.00	0.00	GC_00008334	WP_124471830.1	False	False	1.00
Ref	ethyl tert-butyl ether degradation protein EthD	0.23	0.81	0.25	0.00	5.00	0.00	GC_00008363	WP_124493562.1	False	False	1.00
Ref	DUF2285 domain-containing protein	0.23	0.81	0.25	0.00	5.00	0.00	GC_00007965, GC_00011085	WP_059401294.1	False	False	1.00
Ref	zeta toxin family protein	0.23	0.81	0.25	0.20	5.00	1.00	GC_00008050	PRJNA493516:D7S92_31320	False	False	1.00
Ref	F0F1 ATP synthase subunit gamma	0.23	0.81	0.25	0.00	5.00	0.00	GC_00008352	WP_124496472.1	False	False	1.00
Ref	DUF892 domain-containing protein	0.23	0.81	0.25	0.00	5.00	0.00	GC_00008412	WP_089460124.1	False	False	1.00
Ref	baseplate assembly protein	0.23	0.81	0.25	0.00	5.00	0.00	GC_00008427, GC_00009155, GC_00012130, GC_00012252	WP_124618824.1	False	False	1.00
Ref	LemA family protein	0.23	0.81	0.25	0.00	5.00	0.00	GC_00007975	WP_060092533.1	False	False	1.00
Ref	KR domain-containing protein	0.23	0.81	0.25	0.00	5.00	0.00	GC_00009864, GC_00009865, GC_00010008, GC_00011429	WP_071334266.1	False	False	1.00
Ref	IS30 family transposase	0.23	0.81	0.25	0.00	5.00	0.00	GC_00008229, GC_00010821, GC_00011986	WP_124619842.1	False	False	1.00
Ref	restriction endonuclease subunit S	0.23	0.81	0.25	0.00	5.00	0.00	GC_00008722, GC_00011013, GC_00011445	WP_052760011.1	False	False	1.00
Ref	DUF4263 domain-containing protein	0.23	0.81	0.25	0.00	5.00	0.00	GC_00008712, GC_00011152, GC_00012815	WP_046543548.1	False	False	1.00
Ref	DUF4265 domain-containing protein	0.23	0.81	0.25	0.00	5.00	0.00	GC_00008309	WP_122473524.1	False	False	1.00
Ref	phage baseplate protein	0.23	0.81	0.25	0.00	5.00	0.00	GC_00008634, GC_00010417	WP_124492998.1	False	False	1.00
Ref	glycoside hydrolase	0.23	0.81	0.25	0.00	5.00	0.00	GC_00008667, GC_00009419	WP_124616962.1	False	False	1.00
Ref	DUF4274 domain-containing protein	0.23	0.81	0.25	0.00	5.00	0.00	GC_00008326	WP_122476223.1	False	False	1.00
Ref	glycerol-3-phosphate responsive antiterminator	0.23	0.81	0.25	0.00	5.00	0.00	GC_00008267	WP_047850244.1	False	False	1.00
Ref	type II secretory pathway component PulF-like protein	0.23	0.81	0.25	0.20	5.00	1.00	GC_00008138	PRJNA493516:D7S92_31550	False	False	1.00
Ref	sulfate adenylyltransferase subunit CysN	0.23	0.81	0.25	0.00	5.00	0.00	GC_00008237	WP_089456512.1	False	False	1.00
Ref	glycerol kinase	0.23	0.81	0.25	0.00	5.00	0.00	GC_00008361	WP_124493123.1	False	False	1.00
Ref	sulfate adenylyltransferase subunit CysD	0.23	0.81	0.25	0.00	5.00	0.00	GC_00008414	WP_105771296.1	False	False	1.00
Ref	hydantoinase/oxoprolinase family protein	0.23	0.81	0.25	0.00	5.00	0.00	GC_00008505, GC_00012350	WP_046543522.1	False	False	1.00
Ref	DUF1214 domain-containing protein	0.23	0.81	0.25	0.00	5.00	0.00	GC_00008396	WP_124585281.1	False	False	1.00
Ref	protein mobD	0.23	0.81	0.25	0.00	5.00	0.00	GC_00008343	WP_124495650.1	False	False	1.00
Ref	FMN reductase	0.23	0.81	0.25	0.00	5.00	0.00	GC_00008342	WP_122477322.1	False	False	1.00
Ref	nucleotide pyrophosphohydrolase	0.23	0.81	0.25	0.00	5.00	0.00	GC_00008796, GC_00009451	WP_046543558.1	False	False	1.00
Ref	DUF3138 domain-containing protein	0.23	0.81	0.25	0.00	5.00	0.00	GC_00008426	WP_089457506.1	False	False	1.00
Ref	glycerol-3-phosphate dehydrogenase/oxidase	0.23	0.81	0.25	0.00	5.00	0.00	GC_00008333	WP_124493122.1	False	False	1.00
Ref	conjugal transfer protein TrbC	0.23	0.81	0.25	0.00	5.00	0.00	GC_00007940, GC_00009682	WP_059401278.1	False	False	1.00
Ref	crotonyl-CoA carboxylase/reductase (ccrA)	0.23	0.81	0.25	0.00	5.00	0.00	GC_00008322	WP_047853233.1	False	False	1.00
Ref	lipolytic protein	0.00	1.00	1.00	1.00	20.00	5.00	GC_00002865	PRJNA493516:D7S91_37215	True	True	1.00
Ref	protease modulator HflC	0.00	1.00	1.00	1.00	20.00	5.00	GC_00004907, GC_00006274	PRJNA493516:D7S91_35510	True	True	1.00
Ref	mandelate racemase	0.00	1.00	0.95	1.00	19.00	5.00	GC_00005248	PRJNA493516:D7S91_25400	False	False	1.00
Ref	UDP-N-acetyl-D-mannosamine dehydrogenase	0.00	1.00	0.05	0.00	1.00	0.00	GC_00013406	WP_089463323.1	False	False	1.00
Ref	bb3-type cytochrome oxidase subunit IV	0.00	1.00	1.00	1.00	20.00	5.00	GC_00003888	PRJNA493516:D7S91_07500	True	True	1.00
Ref	30S ribosomal protein S21	0.00	1.00	1.00	1.00	20.00	5.00	GC_00000020	PRJNA493516:D7S91_04880	True	True	1.00
Ref	paraquat-inducible protein A	0.00	1.00	1.00	1.00	20.00	5.00	GC_00000188, GC_00002426, GC_00007406, GC_00007419	PRJNA493516:D7S91_16235	True	True	1.00
Ref	DUF1364 domain-containing protein	0.00	1.00	0.10	0.00	2.00	0.00	GC_00009880	WP_082138677.1	False	False	1.00
Ref	RnfH family protein	0.00	1.00	0.95	1.00	19.00	5.00	GC_00003988	PRJNA493516:D7S91_29390	False	False	1.00
Ref	ribonuclease R (rnr)	0.00	1.00	1.00	1.00	20.00	5.00	GC_00002149	PRJNA493516:D7S91_10575	True	True	1.00
Ref	IS4 family transposase	0.00	1.00	0.20	0.00	4.00	0.00	GC_00008496	WP_077186797.1	False	False	1.00
Ref	3-hydroxyisobutyrate dehydrogenase	0.00	1.00	0.90	1.00	18.00	5.00	GC_00005778, GC_00007706	WP_039346611.1	False	False	1.00
Ref	glycogen debranching enzyme GlgX (glgX)	0.00	1.00	0.95	1.00	19.00	5.00	GC_00005191	PRJNA493516:D7S91_10785	False	False	1.00
Ref	multidrug efflux RND transporter permease subunit CeoB	0.00	1.00	0.85	1.00	17.00	5.00	GC_00005648	PRJNA493516:D7S91_33135	False	False	1.00
Ref	glutathione transferase GstA (gstA)	0.00	1.00	1.00	1.00	20.00	5.00	GC_00003301	PRJNA493516:D7S91_28675	True	True	1.00
Ref	carbon-nitrogen hydrolase	0.00	1.00	1.00	1.00	20.00	5.00	GC_00002745	PRJNA493516:D7S91_16990	True	True	1.00
Ref	carboxypeptidase regulatory-like domain-containing protein	0.00	1.00	1.00	1.00	20.00	5.00	GC_00000345, GC_00003159, GC_00008350, GC_00011945	PRJNA493516:D7S91_31375	True	True	1.00
Ref	ISC system 2Fe-2S type ferredoxin (fdx)	0.00	1.00	1.00	1.00	20.00	5.00	GC_00001572	PRJNA493516:D7S91_23745	True	True	1.00
Ref	DUF4212 domain-containing protein	0.00	1.00	1.00	1.00	20.00	5.00	GC_00000727	PRJNA493516:D7S91_39355	True	True	1.00
Ref	CbrC family protein	0.00	1.00	0.95	1.00	19.00	5.00	GC_00001955	PRJNA493516:D7S91_40315	False	False	1.00
Ref	lysophospholipid transporter LplT (lplT)	0.00	1.00	1.00	1.00	20.00	5.00	GC_00001952	PRJNA493516:D7S91_29165	True	True	1.00
Ref	chromate resistance protein	0.00	1.00	1.00	1.00	20.00	5.00	GC_00000152, GC_00009171	WP_095145739.1	True	True	1.00
Ref	PDZ domain-containing protein	0.00	1.00	1.00	1.00	20.00	5.00	GC_00000993, GC_00004831, GC_00005559, GC_00008354, GC_00012359	PRJNA493516:D7S91_20620	True	True	1.00
Ref	NADH oxidase	0.00	1.00	1.00	1.00	20.00	5.00	GC_00003227, GC_00008867	PRJNA493516:D7S91_10875	True	True	1.00
Ref	exopolyphosphatase (ppx)	0.00	1.00	0.95	1.00	19.00	5.00	GC_00004408	PRJNA493516:D7S91_17235	False	False	1.00
Ref	flavodoxin family protein	0.00	1.00	1.00	1.00	20.00	5.00	GC_00000452, GC_00002522, GC_00003249, GC_00006026, GC_00008018, GC_00008456, GC_00009755	PRJNA493516:D7S91_17985	True	True	1.00
Ref	Cof-type HAD-IIB family hydrolase	0.00	1.00	1.00	1.00	20.00	5.00	GC_00000548	PRJNA493516:D7S91_18345	True	True	1.00
Ref	indolepyruvate ferredoxin oxidoreductase family protein	0.00	1.00	1.00	1.00	20.00	5.00	GC_00003460, GC_00003637	PRJNA493516:D7S91_17965	True	True	1.00
Ref	virulence protein E	0.00	1.00	0.15	0.00	3.00	0.00	GC_00009111	WP_124616968.1	False	False	1.00
Ref	sulfate ABC transporter substrate-binding protein	0.00	1.00	1.00	1.00	20.00	5.00	GC_00001920, GC_00001921, GC_00006344	PRJNA493516:D7S91_10315	True	True	1.00
Ref	conjugative coupling factor TraD, PFGI-1 class (traD)	0.00	1.00	0.10	0.00	2.00	0.00	GC_00009815	WP_023093440.1	False	False	1.00
Ref	aspartate dehydrogenase	0.00	1.00	0.95	1.00	19.00	5.00	GC_00004796, GC_00009323	PRJNA493516:D7S91_00275	False	False	1.00
Ref	head-tail adaptor protein	0.00	1.00	0.15	0.00	3.00	0.00	GC_00009973, GC_00011174	WP_124472219.1	False	False	1.00
Ref	HPP family protein	0.00	1.00	1.00	1.00	20.00	5.00	GC_00002642	PRJNA493516:D7S91_01030	True	True	1.00
Ref	diaminopimelate epimerase (dapF)	0.00	1.00	1.00	1.00	20.00	5.00	GC_00003007	PRJNA493516:D7S91_13320	True	True	1.00
Ref	ATP-dependent Clp protease ATP-binding subunit ClpX (clpX)	0.00	1.00	0.95	1.00	19.00	5.00	GC_00003924	PRJNA493516:D7S91_29785	False	False	1.00
Ref	glycosyl transferase	0.00	1.00	1.00	1.00	20.00	5.00	GC_00000686, GC_00002548, GC_00002678, GC_00004111, GC_00010483	WP_039351308.1	True	True	1.00
Ref	divalent-cation tolerance protein CutA	0.00	1.00	1.00	1.00	20.00	5.00	GC_00002049	PRJNA493516:D7S91_38710	True	True	1.00
Ref	DUF4406 domain-containing protein	0.00	1.00	0.05	0.00	1.00	0.00	GC_00013278	WP_089460793.1	False	False	1.00
Ref	16S rRNA (cytosine(1402)-N(4))-methyltransferase RsmH (rsmH)	0.00	1.00	1.00	1.00	20.00	5.00	GC_00001099	PRJNA493516:D7S91_33405	True	True	1.00
Ref	NADH:flavin oxidoreductase/NADH oxidase family protein	0.00	1.00	1.00	1.00	20.00	5.00	GC_00003291	PRJNA493516:D7S91_07340	True	True	1.00
Ref	lipoprotein-releasing ABC transporter ATP-binding protein LolD (lolD)	0.00	1.00	1.00	1.00	20.00	5.00	GC_00003885	PRJNA493516:D7S91_23785	True	True	1.00
Ref	DNA topoisomerase IV subunit A (parC)	0.00	1.00	0.95	1.00	19.00	5.00	GC_00004663	PRJNA493516:D7S91_30120	False	False	1.00
Ref	30S ribosomal protein S5	0.00	1.00	1.00	1.00	20.00	5.00	GC_00000953	PRJNA493516:D7S91_38765	True	True	1.00
Ref	outer membrane protein assembly factor	0.00	1.00	0.95	1.00	19.00	5.00	GC_00004962	PRJNA493516:D7S91_40215	False	False	1.00
Ref	5'-3' exonuclease	0.00	1.00	0.05	0.00	1.00	0.00	GC_00012290	WP_124618558.1	False	False	1.00
Ref	dUTP diphosphatase	0.00	1.00	0.05	0.00	1.00	0.00	GC_00010751	WP_124579784.1	False	False	1.00
Ref	acyl transferase	0.00	1.00	0.10	0.00	2.00	0.00	GC_00010058	WP_105816873.1	False	False	1.00
Ref	cytochrome c biogenesis protein DipZ	0.00	1.00	0.95	1.00	19.00	5.00	GC_00005219	PRJNA493516:D7S91_37550	False	False	1.00
Ref	cell division protein ZapA	0.00	1.00	1.00	1.00	20.00	5.00	GC_00000975	WP_011352906.1	True	True	1.00
Ref	dihydroxy-acid dehydratase	0.00	1.00	1.00	1.00	20.00	5.00	GC_00001397, GC_00003146, GC_00005479	PRJNA493516:D7S91_03515	True	True	1.00
Ref	chromosome segregation protein SMC (smc)	0.00	1.00	1.00	1.00	20.00	5.00	GC_00003640	PRJNA493516:D7S91_29230	True	True	1.00
Ref	chorismate mutase	0.00	1.00	1.00	1.00	20.00	5.00	GC_00001975, GC_00007596	PRJNA493516:D7S91_25775	True	True	1.00
Ref	protein TolQ (tolQ)	0.00	1.00	1.00	1.00	20.00	5.00	GC_00000931	PRJNA493516:D7S91_15730	True	True	1.00
Ref	inclusion body protein	0.00	1.00	1.00	1.00	20.00	5.00	GC_00001016	PRJNA493516:D7S91_12045	True	True	1.00
Ref	phosphonate ABC transporter, permease protein PhnE (phnE)	0.00	1.00	0.20	0.00	4.00	0.00	GC_00008367	WP_024569577.1	False	False	1.00
Ref	MaoC family dehydratase	0.00	1.00	1.00	1.00	20.00	5.00	GC_00001206, GC_00001361, GC_00003036, GC_00008389	PRJNA493516:D7S91_37010	True	True	1.00
Ref	MCP methyltransferase	0.00	1.00	0.95	1.00	19.00	5.00	GC_00005214	PRJNA493516:D7S91_05345	False	False	1.00
Ref	hydrogenase maturation factor	0.00	1.00	0.05	0.00	1.00	0.00	GC_00010817	WP_083417752.1	False	False	1.00
Ref	alpha-D-ribose 1-methylphosphonate 5-triphosphate diphosphatase	0.00	1.00	0.05	0.00	1.00	0.00	GC_00011095	WP_124580070.1	False	False	1.00
Ref	membrane protein insertion efficiency factor YidD (yidD)	0.00	1.00	1.00	1.00	20.00	5.00	GC_00000866	PRJNA493516:D7S91_30550	True	True	1.00
Ref	ribokinase (rbsK)	0.00	1.00	1.00	1.00	20.00	5.00	GC_00002948, GC_00002955, GC_00005192	PRJNA493516:D7S91_25055	True	True	1.00
Ref	3-isopropylmalate dehydratase large subunit (leuC)	0.00	1.00	1.00	1.00	20.00	5.00	GC_00001115	PRJNA493516:D7S91_04535	True	True	1.00
Ref	lipopolysaccharide transport periplasmic protein LptA (lptA)	0.00	1.00	0.95	1.00	19.00	5.00	GC_00004035	PRJNA493516:D7S91_20265	False	False	1.00
Ref	DUF1864 family protein	0.00	1.00	0.85	1.00	17.00	5.00	GC_00005647	PRJNA493516:D7S91_23030	False	False	1.00
Ref	alkylhydroperoxidase	0.00	1.00	1.00	1.00	20.00	5.00	GC_00004321, GC_00005961, GC_00011388, GC_00011507	PRJNA493516:D7S91_12405	True	True	1.00
Ref	carnitine dehydratase	0.00	1.00	0.95	1.00	19.00	5.00	GC_00003182, GC_00011943	WP_039368224.1	False	False	1.00
Ref	STAS domain-containing protein	0.00	1.00	0.95	1.00	19.00	5.00	GC_00003983	PRJNA493516:D7S91_36200	False	False	1.00
Ref	3-oxoacyl-ACP reductase FabG (fabG)	0.00	1.00	1.00	1.00	20.00	5.00	GC_00004013, GC_00004344	PRJNA493516:D7S91_26565	True	True	1.00
Ref	NADH:flavin oxidoreductase/NADH oxidase	0.00	1.00	1.00	1.00	20.00	5.00	GC_00000696, GC_00005200	PRJNA493516:D7S91_18890	True	True	1.00
Ref	GTP-binding protein	0.00	1.00	1.00	1.00	20.00	5.00	GC_00000090, GC_00000395, GC_00005494, GC_00006126, GC_00007429, GC_00008286, GC_00009121	PRJNA493516:D7S91_33040	True	True	1.00
Ref	hydrogen peroxide-inducible genes activator	0.00	1.00	1.00	1.00	20.00	5.00	GC_00001147	PRJNA493516:D7S91_16170	True	True	1.00
Ref	amine oxidase	0.00	1.00	0.20	0.00	4.00	0.00	GC_00008520	WP_047853385.1	False	False	1.00
Ref	triphosphoribosyl-dephospho-CoA synthase MdcB (mdcB)	0.00	1.00	0.90	1.00	18.00	5.00	GC_00005553	PRJNA493516:D7S91_17415	False	False	1.00
Ref	chitinase	0.00	1.00	0.95	1.00	19.00	5.00	GC_00005226, GC_00009648	PRJNA493516:D7S91_09900	False	False	1.00
Ref	slipin family protein	0.00	1.00	0.95	1.00	19.00	5.00	GC_00005410, GC_00005749	PRJNA493516:D7S91_05965	False	False	1.00
Ref	DUF4377 domain-containing protein	0.00	1.00	1.00	1.00	20.00	5.00	GC_00001583	PRJNA493516:D7S91_01385	True	True	1.00
Ref	multicopper oxidase family protein	0.00	1.00	1.00	1.00	20.00	5.00	GC_00005172, GC_00006096, GC_00006194, GC_00010404	PRJNA493516:D7S91_27330	True	True	1.00
Ref	pyruvate dehydrogenase (acetyl-transferring), homodimeric type (aceE)	0.00	1.00	1.00	1.00	20.00	5.00	GC_00002121, GC_00004194	PRJNA493516:D7S91_23650	True	True	1.00
Ref	UDP-N-acetylmuramoyl-tripeptide--D-alanyl-D- alanine ligase (murF)	0.00	1.00	0.95	1.00	19.00	5.00	GC_00005086	PRJNA493516:D7S91_33425	False	False	1.00
Ref	MerR family transcriptional regulator	0.00	1.00	1.00	1.00	20.00	5.00	GC_00000179, GC_00000366, GC_00001180, GC_00001914, GC_00002598, GC_00002607, GC_00003318, GC_00004335, GC_00004725, GC_00013123	PRJNA493516:D7S91_23465	True	True	1.00
Ref	DUF3761 domain-containing protein	0.00	1.00	1.00	1.00	20.00	5.00	GC_00001428, GC_00004749	PRJNA493516:D7S91_05750	True	True	1.00
Ref	30S ribosomal protein S9	0.00	1.00	1.00	1.00	20.00	5.00	GC_00000872	PRJNA493516:D7S91_16390	True	True	1.00
Ref	MoxR family ATPase	0.00	1.00	1.00	1.00	20.00	5.00	GC_00001173	PRJNA493516:D7S91_30245	True	True	1.00
Ref	cupredoxin domain-containing protein	0.00	1.00	1.00	1.00	20.00	5.00	GC_00000761, GC_00001784	PRJNA493516:D7S91_40730	True	True	1.00
Ref	outer membrane protein assembly factor BamD (bamD)	0.00	1.00	1.00	1.00	20.00	5.00	GC_00001822	PRJNA493516:D7S91_35560	True	True	1.00
Ref	transcriptional regulator CynR	0.00	1.00	0.10	0.00	2.00	0.00	GC_00009225	WP_089457479.1	False	False	1.00
Ref	pilus assembly protein PilL	0.00	1.00	0.05	0.00	1.00	0.00	GC_00011130	WP_105750001.1	False	False	1.00
Ref	selenocysteine-specific translation elongation factor (selB)	0.00	1.00	0.95	1.00	19.00	5.00	GC_00005002	PRJNA493516:D7S91_04330	False	False	1.00
Ref	RNA-binding protein Hfq	0.00	1.00	1.00	1.00	20.00	5.00	GC_00000892	PRJNA493516:D7S91_35495	True	True	1.00
Ref	Dabb family protein	0.00	1.00	1.00	1.00	20.00	5.00	GC_00001635, GC_00002433, GC_00009886, GC_00012965	PRJNA493516:D7S91_27790	True	True	1.00
Ref	30S ribosomal protein S14	0.00	1.00	1.00	1.00	20.00	5.00	GC_00000928	PRJNA493516:D7S91_38785	True	True	1.00
Ref	DUF333 domain-containing protein	0.00	1.00	1.00	1.00	20.00	5.00	GC_00002393	PRJNA493516:D7S91_36735	True	True	1.00
Ref	response regulator SirA	0.00	1.00	1.00	1.00	20.00	5.00	GC_00001440	PRJNA493516:D7S91_33635	True	True	1.00
Ref	cytosine permease	0.00	1.00	1.00	1.00	20.00	5.00	GC_00000627, GC_00001790, GC_00002495, GC_00006187, GC_00008193, GC_00009562, GC_00011848	PRJNA493516:D7S91_17565	True	True	1.00
Ref	nucleoid occlusion factor SlmA (slmA)	0.00	1.00	0.95	1.00	19.00	5.00	GC_00004203	PRJNA493516:D7S91_30920	False	False	1.00
Ref	peptide deformylase	0.00	1.00	1.00	1.00	20.00	5.00	GC_00001004, GC_00001805	PRJNA493516:D7S91_30765	True	True	1.00
Ref	prolyl aminopeptidase (pip)	0.00	1.00	1.00	1.00	20.00	5.00	GC_00003144	PRJNA493516:D7S91_03625	True	True	1.00
Ref	NirD/YgiW/YdeI family stress tolerance protein	0.00	1.00	1.00	1.00	20.00	5.00	GC_00000615	PRJNA493516:D7S91_14120	True	True	1.00
Ref	extracellular solute-binding protein	0.00	1.00	1.00	1.00	20.00	5.00	GC_00001944, GC_00003392, GC_00004250, GC_00004254, GC_00004634, GC_00009363, GC_00010491, GC_00011480, GC_00012145	PRJNA493516:D7S91_09785	True	True	1.00
Ref	aminodeoxychorismate/anthranilate synthase component II	0.00	1.00	1.00	1.00	20.00	5.00	GC_00003257	PRJNA493516:D7S91_38620	True	True	1.00
Ref	succinylglutamate desuccinylase	0.00	1.00	0.20	0.00	4.00	0.00	GC_00008616, GC_00008641, GC_00009676	WP_105816977.1	False	False	1.00
Ref	4-hydroxy-2-oxoheptanedioate aldolase (hpaI)	0.00	1.00	1.00	1.00	20.00	5.00	GC_00002498	PRJNA493516:D7S91_03020	True	True	1.00
Ref	DUF2278 family protein	0.00	1.00	0.95	1.00	19.00	5.00	GC_00004904	PRJNA493516:D7S91_27475	False	False	1.00
Ref	tail assembly protein	0.00	1.00	0.10	0.00	2.00	0.00	GC_00009824, GC_00009989	WP_124472229.1	False	False	1.00
Ref	LD-carboxypeptidase	0.00	1.00	0.05	0.00	1.00	0.00	GC_00011523	WP_047852922.1	False	False	1.00
Ref	succinylarginine dihydrolase	0.00	1.00	1.00	1.00	20.00	5.00	GC_00003369	PRJNA493516:D7S91_26210	True	True	1.00
Ref	undecaprenyl-phosphate glucose phosphotransferase	0.00	1.00	1.00	1.00	20.00	5.00	GC_00000396, GC_00003530, GC_00006626, GC_00009057, GC_00010699	PRJNA493516:D7S91_05190	True	True	1.00
Ref	aminoglycoside phosphotransferase	0.00	1.00	1.00	1.00	20.00	5.00	GC_00002422, GC_00002699, GC_00003323	PRJNA493516:D7S91_09165	True	True	1.00
Ref	FTR1 family iron permease	0.00	1.00	1.00	1.00	20.00	5.00	GC_00000539	PRJNA493516:D7S91_40725	True	True	1.00
Ref	1,6-anhydro-N-acetylmuramyl-L-alanine amidase AmpD (ampD)	0.00	1.00	1.00	1.00	20.00	5.00	GC_00002164	PRJNA493516:D7S91_33625	True	True	1.00
Ref	DUF2589 domain-containing protein	0.00	1.00	0.15	0.00	3.00	0.00	GC_00008814, GC_00008923	WP_122475542.1	False	False	1.00
Ref	nucleoside-diphosphate kinase	0.00	1.00	1.00	1.00	20.00	5.00	GC_00001031	PRJNA493516:D7S91_35450	True	True	1.00
Ref	YchJ family protein	0.00	1.00	1.00	1.00	20.00	5.00	GC_00001430	WP_039346391.1	True	True	1.00
Ref	LysE family translocator	0.00	1.00	1.00	1.00	20.00	5.00	GC_00000712, GC_00002023, GC_00002068, GC_00002102, GC_00002274, GC_00002340, GC_00002413, GC_00002481, GC_00002513, GC_00003210, GC_00003445, GC_00003773, GC_00004181, GC_00004474, GC_00004533, GC_00004647, GC_00004741, GC_00004909, GC_00007427, GC_00008344, GC_00009257, GC_00009597, GC_00010052, GC_00012615, GC_00013524	PRJNA493516:D7S91_08830	True	True	1.00
Ref	DNA cytosine methyltransferase	0.00	1.00	0.80	1.00	16.00	5.00	GC_00005987, GC_00006777, GC_00009218, GC_00010060, GC_00012242, GC_00012673, GC_00012896	PRJNA493516:D7S91_34895	False	False	1.00
Ref	acetolactate synthase 3 catalytic subunit	0.00	1.00	1.00	1.00	20.00	5.00	GC_00001838	PRJNA493516:D7S91_36825	True	True	1.00
Ref	FAD-containing oxidoreductase	0.00	1.00	0.95	1.00	19.00	5.00	GC_00004427	PRJNA493516:D7S91_06190	False	False	1.00
Ref	malonate decarboxylase holo-[acyl-carrier-protein] synthase (mdcG)	0.00	1.00	0.95	1.00	19.00	5.00	GC_00005238	PRJNA493516:D7S91_17420	False	False	1.00
Ref	acyl-CoA dehydrogenase	0.00	1.00	1.00	1.00	20.00	5.00	GC_00000276, GC_00000321, GC_00000362, GC_00000372, GC_00000427, GC_00000841, GC_00001762, GC_00002086, GC_00002201, GC_00002968, GC_00003012, GC_00003083, GC_00003117, GC_00003564, GC_00003809, GC_00003873, GC_00004488, GC_00004552, GC_00005717, GC_00005877, GC_00005952, GC_00006219, GC_00006270, GC_00006278, GC_00006952, GC_00007603, GC_00007872, GC_00008203, GC_00008906, GC_00009256, GC_000093…	PRJNA493516:D7S91_17145	True	True	1.00
Ref	intracellular septation protein A	0.00	1.00	0.95	1.00	19.00	5.00	GC_00003926	PRJNA493516:D7S91_27690	False	False	1.00
Ref	electron transport complex subunit RsxB (rsxB)	0.00	1.00	0.95	1.00	19.00	5.00	GC_00004722	PRJNA493516:D7S91_30275	False	False	1.00
Ref	chaperonin GroEL (groL)	0.00	1.00	1.00	1.00	20.00	5.00	GC_00000033	PRJNA493516:D7S91_11800	True	True	1.00
Ref	Fe-S protein assembly chaperone HscA (hscA)	0.00	1.00	0.95	1.00	19.00	5.00	GC_00004897	PRJNA493516:D7S91_23740	False	False	1.00
Ref	tail fiber protein	0.00	1.00	0.10	0.00	2.00	0.00	GC_00010248	WP_124616783.1	False	False	1.00
Ref	putative lipid II flippase FtsW (ftsW)	0.00	1.00	0.95	1.00	19.00	5.00	GC_00004558	PRJNA493516:D7S91_33440	False	False	1.00
Ref	ribbon-helix-helix protein, CopG family	0.00	1.00	1.00	1.00	20.00	5.00	GC_00000997, GC_00007935	PRJNA493516:D7S91_10945	True	True	1.00
Ref	motility protein MotB (motB)	0.00	1.00	0.90	1.00	18.00	5.00	GC_00005367	PRJNA493516:D7S91_28605	False	False	1.00
Ref	carboxypeptidase family protein	0.00	1.00	1.00	1.00	20.00	5.00	GC_00002791	WP_039370646.1	True	True	1.00
Ref	phenol hydroxylase	0.00	1.00	0.20	0.00	4.00	0.00	GC_00008445, GC_00008481, GC_00008532, GC_00008647	WP_046548943.1	False	False	1.00
Ref	polymer-forming cytoskeletal protein	0.00	1.00	0.10	0.00	2.00	0.00	GC_00010010	WP_060091334.1	False	False	1.00
Ref	helix-hairpin-helix domain-containing protein	0.00	1.00	1.00	1.00	20.00	5.00	GC_00002160	PRJNA493516:D7S91_35290	True	True	1.00
Ref	RNA polymerase sigma factor RpoH (rpoH)	0.00	1.00	1.00	1.00	20.00	5.00	GC_00002114	PRJNA493516:D7S91_20405	True	True	1.00
Ref	FMN-binding protein	0.00	1.00	0.05	0.00	1.00	0.00	GC_00013012	WP_124619377.1	False	False	1.00
Ref	DUF1956 domain-containing protein	0.00	1.00	1.00	1.00	20.00	5.00	GC_00002025	PRJNA493516:D7S91_04790	True	True	1.00
Ref	energy-dependent translational throttle protein EttA (ettA)	0.00	1.00	1.00	1.00	20.00	5.00	GC_00001736	PRJNA493516:D7S91_37805	True	True	1.00
Ref	carbon-nitrogen hydrolase family protein	0.00	1.00	1.00	1.00	20.00	5.00	GC_00002586, GC_00003538, GC_00006285, GC_00011379	PRJNA493516:D7S91_16275	True	True	1.00
Ref	AAA family ATPase	0.00	1.00	1.00	1.00	20.00	5.00	GC_00002896, GC_00004659, GC_00005015, GC_00005891, GC_00006395, GC_00006958, GC_00009018, GC_00010711, GC_00011321, GC_00012149, GC_00012364, GC_00013099	PRJNA493516:D7S91_37110	True	True	1.00
Ref	cytochrome bc complex cytochrome b subunit	0.00	1.00	1.00	1.00	20.00	5.00	GC_00003884	PRJNA493516:D7S91_36085	True	True	1.00
Ref	N-carbamoylputrescine amidase (aguB)	0.00	1.00	0.85	1.00	17.00	5.00	GC_00005718	PRJNA493516:D7S91_10220	False	False	1.00
Ref	histone	0.00	1.00	0.15	0.00	3.00	0.00	GC_00008701	WP_105750064.1	False	False	1.00
Ref	imidazolonepropionase	0.00	1.00	1.00	1.00	20.00	5.00	GC_00001764	PRJNA493516:D7S91_39495	True	True	1.00
Ref	taurine dioxygenase	0.00	1.00	1.00	1.00	20.00	5.00	GC_00002043, GC_00002331	PRJNA493516:D7S91_09805	True	True	1.00
Ref	ferredoxin family protein	0.00	1.00	1.00	1.00	20.00	5.00	GC_00000950, GC_00001531	PRJNA493516:D7S91_26690	True	True	1.00
Ref	DUF2167 domain-containing protein	0.00	1.00	0.95	1.00	19.00	5.00	GC_00004068	PRJNA493516:D7S91_33010	False	False	1.00
Ref	O-methyltransferase	0.00	1.00	1.00	1.00	20.00	5.00	GC_00004580, GC_00004601	PRJNA493516:D7S91_05985	True	True	1.00
Ref	general secretion pathway protein GspC	0.00	1.00	1.00	1.00	20.00	5.00	GC_00000520, GC_00006457	PRJNA493516:D7S91_18955	True	True	1.00
Ref	DUF3426 domain-containing protein	0.00	1.00	0.95	1.00	19.00	5.00	GC_00005030	PRJNA493516:D7S91_33670	False	False	1.00
Ref	YbjQ family protein	0.00	1.00	0.95	1.00	19.00	5.00	GC_00004422	PRJNA493516:D7S91_39145	False	False	1.00
Ref	chemoreceptor glutamine deamidase CheD (cheD)	0.00	1.00	1.00	1.00	20.00	5.00	GC_00000614	PRJNA493516:D7S91_18275	True	True	1.00
Ref	type II secretion system protein M	0.00	1.00	1.00	1.00	20.00	5.00	GC_00000631	PRJNA493516:D7S91_18990	True	True	1.00
Ref	chromosome segregation protein SMC	0.00	1.00	0.95	1.00	19.00	5.00	GC_00003311	PRJNA493516:D7S91_40325	False	False	1.00
Ref	nuclear transport factor 2 family protein	0.00	1.00	1.00	1.00	20.00	5.00	GC_00000401, GC_00000672, GC_00000898, GC_00001524, GC_00001541, GC_00002846, GC_00003307, GC_00003433, GC_00003694, GC_00004584, GC_00004789, GC_00006542, GC_00007555, GC_00008386, GC_00010061, GC_00010227, GC_00011224, GC_00012093	PRJNA493516:D7S91_13145	True	True	1.00
Ref	aspartyl beta-hydroxylase	0.00	1.00	0.05	0.00	1.00	0.00	GC_00010876	WP_105818584.1	False	False	1.00
Ref	branched-chain amino acid ABC transporter permease	0.00	1.00	1.00	1.00	20.00	5.00	GC_00000136, GC_00000439, GC_00000492, GC_00000529, GC_00000666, GC_00000694, GC_00001576, GC_00001694, GC_00001703, GC_00002155, GC_00005206, GC_00006380, GC_00007538, GC_00007587, GC_00009117, GC_00009516, GC_00010457, GC_00012253, GC_00012805, GC_00012856, GC_00013359	PRJNA493516:D7S91_16750	True	True	1.00
Ref	aldose epimerase	0.00	1.00	0.95	1.00	19.00	5.00	GC_00004727	PRJNA493516:D7S91_17185	False	False	1.00
Ref	Nif3-like dinuclear metal center hexameric protein	0.00	1.00	1.00	1.00	20.00	5.00	GC_00001522	PRJNA493516:D7S91_36095	True	True	1.00
Ref	DUF1493 family protein	0.00	1.00	0.90	1.00	18.00	5.00	GC_00005804, GC_00005806, GC_00008355, GC_00010261, GC_00010413	PRJNA493516:D7S91_24580	False	False	1.00
Ref	5-formyltetrahydrofolate cyclo-ligase	0.00	1.00	1.00	1.00	20.00	5.00	GC_00000611, GC_00003025	PRJNA493516:D7S91_09690	True	True	1.00
Ref	histidine kinase	0.00	1.00	1.00	1.00	20.00	5.00	GC_00003466, GC_00004592, GC_00004635, GC_00004967, GC_00005081, GC_00005979, GC_00006471, GC_00008413, GC_00011234	PRJNA493516:D7S91_13625	True	True	1.00
Ref	cobyric acid synthase	0.00	1.00	0.95	1.00	19.00	5.00	GC_00005000	PRJNA493516:D7S91_40180	False	False	1.00
Ref	glutamine synthetase	0.00	1.00	1.00	1.00	20.00	5.00	GC_00000088, GC_00002709, GC_00010320	PRJNA493516:D7S91_39520	True	True	1.00
Ref	transcription termination factor Rho	0.00	1.00	1.00	1.00	20.00	5.00	GC_00000905	PRJNA493516:D7S91_35375	True	True	1.00
Ref	30S ribosomal protein S11	0.00	1.00	1.00	1.00	20.00	5.00	GC_00000970	PRJNA493516:D7S91_38730	True	True	1.00
Ref	rod shape-determining protein RodA (rodA)	0.00	1.00	0.95	1.00	19.00	5.00	GC_00003952	PRJNA493516:D7S91_30835	False	False	1.00
Ref	pilus assembly protein TadB	0.00	1.00	0.95	1.00	19.00	5.00	GC_00004998	PRJNA493516:D7S91_11955	False	False	1.00
Ref	iron-sulfur cluster assembly protein IscA (iscA)	0.00	1.00	1.00	1.00	20.00	5.00	GC_00000977	PRJNA493516:D7S91_23730	True	True	1.00
Ref	phosphoribosyltransferase	0.00	1.00	1.00	1.00	20.00	5.00	GC_00000834, GC_00001437, GC_00007730	PRJNA493516:D7S91_17400	True	True	1.00
Ref	2-aminoethylphosphonate--pyruvate transaminase	0.00	1.00	1.00	1.00	20.00	5.00	GC_00001627, GC_00005282	PRJNA493516:D7S91_30665	True	True	1.00
Ref	DUF3579 domain-containing protein	0.00	1.00	1.00	1.00	20.00	5.00	GC_00000487, GC_00005280	PRJNA493516:D7S91_27170	True	True	1.00
Ref	regulator of acetyl CoA synthetase	0.00	1.00	0.05	0.00	1.00	0.00	GC_00010902	WP_124473591.1	False	False	1.00
Ref	DUF839 domain-containing protein	0.00	1.00	1.00	1.00	20.00	5.00	GC_00003312	PRJNA493516:D7S91_17810	True	True	1.00
Ref	replication endonuclease	0.00	1.00	0.05	0.00	1.00	0.00	GC_00011217	WP_124583491.1	False	False	1.00
Ref	cytochrome o ubiquinol oxidase subunit III (cyoC)	0.00	1.00	1.00	1.00	20.00	5.00	GC_00001200	PRJNA493516:D7S91_24255	True	True	1.00
Ref	rRNA maturation RNase YbeY (ybeY)	0.00	1.00	1.00	1.00	20.00	5.00	GC_00001338	PRJNA493516:D7S91_32145	True	True	1.00
Ref	sodium:solute symporter family protein	0.00	1.00	1.00	1.00	20.00	5.00	GC_00002137, GC_00007590, GC_00009299, GC_00009518	PRJNA493516:D7S91_30220	True	True	1.00
Ref	DUF3427 domain-containing protein	0.00	1.00	0.05	0.00	1.00	0.00	GC_00011433	WP_124473825.1	False	False	1.00
Ref	type II secretion system protein GspL (gspL)	0.00	1.00	0.90	1.00	18.00	5.00	GC_00004990	PRJNA493516:D7S91_18985	False	False	1.00
Ref	amine dehydrogenase	0.00	1.00	0.80	1.00	16.00	5.00	GC_00005827, GC_00005833	PRJNA493516:D7S91_39120	False	False	1.00
Ref	DUF2213 domain-containing protein	0.00	1.00	0.10	0.00	2.00	0.00	GC_00011984, GC_00012298	WP_124492786.1	False	False	1.00
Ref	DUF805 domain-containing protein	0.00	1.00	1.00	1.00	20.00	5.00	GC_00000545, GC_00002014, GC_00010396	PRJNA493516:D7S91_18235	True	True	1.00
Ref	putative 2-aminoethylphosphonate ABC transporter ATP-binding protein	0.00	1.00	1.00	1.00	20.00	5.00	GC_00003468	PRJNA493516:D7S91_30675	True	True	1.00
Ref	S-adenosylmethionine synthetase	0.00	1.00	0.10	0.00	2.00	0.00	GC_00009689	WP_060092472.1	False	False	1.00
Ref	lactonase family protein	0.00	1.00	1.00	1.00	20.00	5.00	GC_00002960	PRJNA493516:D7S91_30305	True	True	1.00
Ref	TIGR03746 family integrating conjugative element protein	0.00	1.00	0.10	0.00	2.00	0.00	GC_00010050	WP_023093435.1	False	False	1.00
Ref	aspartate ammonia-lyase (aspA)	0.00	1.00	0.95	1.00	19.00	5.00	GC_00000814	PRJNA493516:D7S91_03920	False	False	1.00
Ref	cytochrome c5 family protein	0.00	1.00	0.95	1.00	19.00	5.00	GC_00002050	PRJNA493516:D7S91_18495	False	False	1.00
Ref	PLP-dependent aminotransferase family protein	0.00	1.00	1.00	1.00	20.00	5.00	GC_00000044, GC_00001857, GC_00002569, GC_00003086, GC_00003446, GC_00004021, GC_00004506, GC_00004560, GC_00004683, GC_00005083, GC_00005234, GC_00005404, GC_00005450, GC_00005602, GC_00005654, GC_00005736, GC_00005824, GC_00005969, GC_00007606, GC_00007894, GC_00011150, GC_00012384, GC_00013076	PRJNA493516:D7S91_00810	True	True	1.00
Ref	FUSC family protein	0.00	1.00	1.00	1.00	20.00	5.00	GC_00003026, GC_00003388, GC_00003714, GC_00005167, GC_00005185, GC_00005467, GC_00008236, GC_00013490	PRJNA493516:D7S91_02535	True	True	1.00
Ref	gfo/Idh/MocA family oxidoreductase	0.00	1.00	1.00	1.00	20.00	5.00	GC_00003887, GC_00004866, GC_00008832, GC_00008907, GC_00008910, GC_00008915	PRJNA493516:D7S91_16670	True	True	1.00
Ref	DUF2514 domain-containing protein	0.00	1.00	0.10	0.00	2.00	0.00	GC_00009851	WP_089460871.1	False	False	1.00
Ref	3-deoxy-D-manno-octulosonic acid transferase	0.00	1.00	0.95	1.00	19.00	5.00	GC_00004957	PRJNA493516:D7S91_25285	False	False	1.00
Ref	class II aldolase/adducin family protein	0.00	1.00	1.00	1.00	20.00	5.00	GC_00001840, GC_00003014, GC_00003183, GC_00005297, GC_00005694, GC_00006051, GC_00009467	PRJNA493516:D7S91_31860	True	True	1.00
Ref	DUF2214 family protein	0.00	1.00	1.00	1.00	20.00	5.00	GC_00003629	PRJNA493516:D7S91_26350	True	True	1.00
Ref	methyl-accepting chemotaxis protein	0.00	1.00	1.00	1.00	20.00	5.00	GC_00001559, GC_00003254, GC_00003272, GC_00003316, GC_00003546, GC_00004204, GC_00007957, GC_00009459	PRJNA493516:D7S91_02695	True	True	1.00
Ref	curculin (mannose-binding) lectin	0.00	1.00	0.05	0.00	1.00	0.00	GC_00013582	WP_105816311.1	False	False	1.00
Ref	DUF934 domain-containing protein	0.00	1.00	1.00	1.00	20.00	5.00	GC_00003247, GC_00003325	PRJNA493516:D7S91_27575	True	True	1.00
Ref	protein-L-isoaspartate O-methyltransferase	0.00	1.00	1.00	1.00	20.00	5.00	GC_00001094	PRJNA493516:D7S91_25355	True	True	1.00
Ref	4-hydroxyproline epimerase	0.00	1.00	1.00	1.00	20.00	5.00	GC_00003869	PRJNA493516:D7S91_03485	True	True	1.00
Ref	3-oxoadipyl-CoA thiolase (pcaF)	0.00	1.00	0.95	1.00	19.00	5.00	GC_00000146	PRJNA493516:D7S91_33260	False	False	1.00
Ref	30S ribosomal protein S20	0.00	1.00	1.00	1.00	20.00	5.00	GC_00000557	PRJNA493516:D7S91_27175	True	True	1.00
Ref	RNA polymerase factor sigma-54	0.00	1.00	1.00	1.00	20.00	5.00	GC_00001667, GC_00002181, GC_00007672	PRJNA493516:D7S91_20275	True	True	1.00
Ref	universal stress protein	0.00	1.00	1.00	1.00	20.00	5.00	GC_00000078, GC_00000562, GC_00000590, GC_00001146, GC_00001316, GC_00001875, GC_00003586, GC_00004354, GC_00004377, GC_00004843, GC_00005047, GC_00005618, GC_00006350, GC_00008168	PRJNA493516:D7S91_31175	True	True	1.00
Ref	L-arabinose ABC transporter permease AraH (araH)	0.00	1.00	1.00	1.00	20.00	5.00	GC_00001319, GC_00004042	PRJNA493516:D7S91_33775	True	True	1.00
Ref	DUF4410 domain-containing protein	0.00	1.00	1.00	1.00	20.00	5.00	GC_00005489, GC_00006155	PRJNA493516:D7S91_19880	True	True	1.00
Ref	motility protein B	0.00	1.00	1.00	1.00	20.00	5.00	GC_00003188	PRJNA493516:D7S91_05710	True	True	1.00
Ref	FMN reductase (msuE)	0.00	1.00	1.00	1.00	20.00	5.00	GC_00000575	PRJNA493516:D7S91_08865	True	True	1.00
Ref	class I SAM-dependent RNA methyltransferase	0.00	1.00	1.00	1.00	20.00	5.00	GC_00001012	PRJNA493516:D7S91_16260	True	True	1.00
Ref	hydroxypyruvate isomerase (hyi)	0.00	1.00	0.95	1.00	19.00	5.00	GC_00005186	PRJNA493516:D7S91_27895	False	False	1.00
Ref	VWA domain-containing protein	0.00	1.00	1.00	1.00	20.00	5.00	GC_00002550, GC_00002765, GC_00006846, GC_00008501, GC_00010795	PRJNA493516:D7S91_30240	True	True	1.00
Ref	di-trans,poly-cis-decaprenylcistransferase (uppS)	0.00	1.00	1.00	1.00	20.00	5.00	GC_00001020, GC_00005664	PRJNA493516:D7S91_29290	True	True	1.00
Ref	DUF2891 domain-containing protein	0.00	1.00	1.00	1.00	20.00	5.00	GC_00003556	PRJNA493516:D7S91_03955	True	True	1.00
Ref	CoA transferase subunit A	0.00	1.00	1.00	1.00	20.00	5.00	GC_00002402, GC_00002782	PRJNA493516:D7S91_40360	True	True	1.00
Ref	DeoR/GlpR transcriptional regulator	0.00	1.00	0.95	1.00	19.00	5.00	GC_00003910, GC_00004069, GC_00004074, GC_00007015, GC_00009286, GC_00009557	PRJNA493516:D7S91_32215	False	False	1.00
Ref	protein deglycase HchA (hchA)	0.00	1.00	0.15	0.00	3.00	0.00	GC_00009208	WP_124646841.1	False	False	1.00
Ref	ornithine carbamoyltransferase (argF)	0.00	1.00	1.00	1.00	20.00	5.00	GC_00000530	PRJNA493516:D7S91_27160	True	True	1.00
Ref	acyl-CoA dehydrogenase family protein	0.00	1.00	0.80	1.00	16.00	5.00	GC_00005653	PRJNA493516:D7S91_09520	False	False	1.00
Ref	DUF3079 domain-containing protein	0.00	1.00	0.15	0.00	3.00	0.00	GC_00008764	WP_122477465.1	False	False	1.00
Ref	peptidase S8	0.00	1.00	0.85	1.00	17.00	5.00	GC_00005538	PRJNA493516:D7S91_00890	False	False	1.00
Ref	HEPN domain-containing protein	0.00	1.00	0.05	0.00	1.00	0.00	GC_00011242	WP_124496526.1	False	False	1.00
Ref	ribonuclease activity regulator RraA	0.00	1.00	0.05	0.00	1.00	0.00	GC_00011069	WP_124580241.1	False	False	1.00
Ref	gluconate 5-dehydrogenase	0.00	1.00	0.10	0.00	2.00	0.00	GC_00009650	WP_046548411.1	False	False	1.00
Ref	CoF synthetase	0.00	1.00	0.05	0.00	1.00	0.00	GC_00012401	WP_105771248.1	False	False	1.00
Ref	thiamine pyrophosphate-binding protein	0.00	1.00	1.00	1.00	20.00	5.00	GC_00002694, GC_00003806, GC_00009933	PRJNA493516:D7S91_00270	True	True	1.00
Ref	phosphoenolpyruvate synthase regulatory protein	0.00	1.00	1.00	1.00	20.00	5.00	GC_00001184	PRJNA493516:D7S91_29350	True	True	1.00
Ref	ArsC family reductase	0.00	1.00	1.00	1.00	20.00	5.00	GC_00001690	PRJNA493516:D7S91_29210	True	True	1.00
Ref	acyl-ACP--UDP-N-acetylglucosamine O-acyltransferase	0.00	1.00	1.00	1.00	20.00	5.00	GC_00001713	PRJNA493516:D7S91_29330	True	True	1.00
Ref	inositol monophosphatase	0.00	1.00	0.95	1.00	19.00	5.00	GC_00003917	PRJNA493516:D7S91_23930	False	False	1.00
Ref	replicative DNA helicase	0.00	1.00	1.00	1.00	20.00	5.00	GC_00000497	PRJNA493516:D7S91_27940	True	True	1.00
Ref	YfiR family protein	0.00	1.00	1.00	1.00	20.00	5.00	GC_00002771	PRJNA493516:D7S91_34585	True	True	1.00
Ref	metalloprotease	0.00	1.00	1.00	1.00	20.00	5.00	GC_00001821	PRJNA493516:D7S91_14890	True	True	1.00
Ref	FAD-binding monooxygenase	0.00	1.00	0.95	1.00	19.00	5.00	GC_00004366	PRJNA493516:D7S91_25915	False	False	1.00
Ref	two pore domain potassium channel family protein	0.00	1.00	0.10	0.00	2.00	0.00	GC_00010021	WP_071334065.1	False	False	1.00
Ref	4-(cytidine 5'-diphospho)-2-C-methyl-D-erythritol kinase	0.00	1.00	1.00	1.00	20.00	5.00	GC_00003179	PRJNA493516:D7S91_20325	True	True	1.00
Ref	septal ring lytic transglycosylase RlpA family protein	0.00	1.00	1.00	1.00	20.00	5.00	GC_00000610	PRJNA493516:D7S91_18130	True	True	1.00
Ref	glutamate/aspartate ABC transporter substrate-binding protein	0.00	1.00	1.00	1.00	20.00	5.00	GC_00000371, GC_00004695	PRJNA493516:D7S91_16445	True	True	1.00
Ref	glutamate-5-semialdehyde dehydrogenase	0.00	1.00	1.00	1.00	20.00	5.00	GC_00001724	PRJNA493516:D7S91_16520	True	True	1.00
Ref	protein-tyrosine-phosphatase	0.00	1.00	0.95	1.00	19.00	5.00	GC_00004419, GC_00012836	PRJNA493516:D7S91_28155	False	False	1.00
Ref	group II intron reverse transcriptase/maturase (ltrA)	0.00	1.00	0.20	0.00	4.00	0.00	GC_00009351, GC_00009845, GC_00012633	WP_124493513.1	False	False	1.00
Ref	CysB family HTH-type transcriptional regulator	0.00	1.00	1.00	1.00	20.00	5.00	GC_00001090, GC_00003932	PRJNA493516:D7S91_10295	True	True	1.00
Ref	glutamate:protein symporter	0.00	1.00	0.10	0.00	2.00	0.00	GC_00010119	WP_047852747.1	False	False	1.00
Ref	biotin-dependent carboxyltransferase family protein	0.00	1.00	1.00	1.00	20.00	5.00	GC_00001720	PRJNA493516:D7S91_37165	True	True	1.00
Ref	organic hydroperoxide resistance protein	0.00	1.00	1.00	1.00	20.00	5.00	GC_00000501, GC_00000582, GC_00001333	PRJNA493516:D7S91_08705	True	True	1.00
Ref	flagellar brake protein	0.00	1.00	1.00	1.00	20.00	5.00	GC_00001660	PRJNA493516:D7S91_37280	True	True	1.00
Ref	PTS sorbitol transporter subunit IIB	0.00	1.00	0.15	0.00	3.00	0.00	GC_00008792	WP_124474554.1	False	False	1.00
Ref	LapA family protein	0.00	1.00	0.95	1.00	19.00	5.00	GC_00003923	PRJNA493516:D7S91_26020	False	False	1.00
Ref	phosphate ABC transporter substrate-binding protein	0.00	1.00	1.00	1.00	20.00	5.00	GC_00003664, GC_00006236	PRJNA493516:D7S91_19620	True	True	1.00
Ref	monooxygenase	0.00	1.00	1.00	1.00	20.00	5.00	GC_00003897, GC_00004299, GC_00005211, GC_00008442, GC_00008449, GC_00009895	PRJNA493516:D7S91_08875	True	True	1.00
Ref	metal/formaldehyde-sensitive transcriptional repressor	0.00	1.00	1.00	1.00	20.00	5.00	GC_00000165	PRJNA493516:D7S91_22100	True	True	1.00
Ref	mercury transporter MerT	0.00	1.00	0.10	0.00	2.00	0.00	GC_00010282	WP_124496502.1	False	False	1.00
Ref	sugar kinase	0.00	1.00	1.00	1.00	20.00	5.00	GC_00000675, GC_00002186, GC_00004856, GC_00006888	PRJNA493516:D7S91_09330	True	True	1.00
Ref	phosphoribosyl-AMP cyclohydrolase (hisI)	0.00	1.00	1.00	1.00	20.00	5.00	GC_00001273	PRJNA493516:D7S91_36135	True	True	1.00
Ref	tRNA (guanosine(37)-N1)-methyltransferase TrmD	0.00	1.00	1.00	1.00	20.00	5.00	GC_00001573	WP_006476548.1	True	True	1.00
Ref	[cytidine(C)-cytidine(C)-adenosine (A)]-adding enzyme	0.00	1.00	1.00	1.00	20.00	5.00	GC_00001744	PRJNA493516:D7S91_37200	True	True	1.00
Ref	phosphoglycolate phosphatase	0.00	1.00	1.00	1.00	20.00	5.00	GC_00002855	PRJNA493516:D7S91_38630	True	True	1.00
Ref	NAD-dependent formate dehydrogenase	0.00	1.00	1.00	1.00	20.00	5.00	GC_00000609	PRJNA493516:D7S91_24425	True	True	1.00
Ref	septum formation protein Maf (maf)	0.00	1.00	0.95	1.00	19.00	5.00	GC_00004832	PRJNA493516:D7S91_26595	False	False	1.00
Ref	30S ribosomal protein S12 methylthiotransferase RimO (rimO)	0.00	1.00	0.95	1.00	19.00	5.00	GC_00004303	PRJNA493516:D7S91_09055	False	False	1.00
Ref	flagellar protein FliT	0.00	1.00	1.00	1.00	20.00	5.00	GC_00000468, GC_00001304	PRJNA493516:D7S91_18375	True	True	1.00
Ref	DUF1302 family protein	0.00	1.00	1.00	1.00	20.00	5.00	GC_00002072, GC_00003525	PRJNA493516:D7S91_01605	True	True	1.00
Ref	aminobutyraldehyde dehydrogenase	0.00	1.00	0.05	0.00	1.00	0.00	GC_00013097	WP_047853398.1	False	False	1.00
Ref	DUF3363 domain-containing protein	0.00	1.00	0.20	0.00	4.00	0.00	GC_00007970	WP_059401289.1	False	False	1.00
Ref	methylenetetrahydrofolate reductase [NAD(P)H] (metF)	0.00	1.00	0.95	1.00	19.00	5.00	GC_00001478	PRJNA493516:D7S91_18195	False	False	1.00
Ref	DUF2844 domain-containing protein	0.00	1.00	1.00	1.00	20.00	5.00	GC_00000537	PRJNA493516:D7S91_18255	True	True	1.00
Ref	type II toxin-antitoxin system HicB family antitoxin	0.00	1.00	0.05	0.00	1.00	0.00	GC_00012396	WP_124583501.1	False	False	1.00
Ref	S-formylglutathione hydrolase (fghA)	0.00	1.00	0.95	1.00	19.00	5.00	GC_00000370	PRJNA493516:D7S91_26910	False	False	1.00
Ref	choline ABC transporter permease subunit (choW)	0.00	1.00	0.95	1.00	19.00	5.00	GC_00004172	PRJNA493516:D7S91_36440	False	False	1.00
Ref	HTH-type transcriptional repressor FabR	0.00	1.00	0.05	0.00	1.00	0.00	GC_00013074	WP_083417782.1	False	False	1.00
Ref	flagellar motor protein	0.00	1.00	1.00	1.00	20.00	5.00	GC_00001689	PRJNA493516:D7S91_05715	True	True	1.00
Ref	L-rhamnose mutarotase	0.00	1.00	0.05	0.00	1.00	0.00	GC_00011318	WP_071335723.1	False	False	1.00
Ref	acyl-CoA ligase (AMP-forming), exosortase A system-associated	0.00	1.00	0.95	1.00	19.00	5.00	GC_00005249, GC_00007564	PRJNA493516:D7S91_07795	False	False	1.00
Ref	phosphonoacetate hydrolase (phnA)	0.00	1.00	1.00	1.00	20.00	5.00	GC_00000130	PRJNA493516:D7S91_41125	True	True	1.00
Ref	MobA/MobL family protein	0.00	1.00	0.05	0.00	1.00	0.00	GC_00012812	WP_124648250.1	False	False	1.00
Ref	nucleotidyltransferase domain-containing protein	0.00	1.00	0.80	1.00	16.00	5.00	GC_00005839, GC_00013496	PRJNA493516:D7S91_05975	False	False	1.00
Ref	urease subunit gamma (ureA)	0.00	1.00	1.00	1.00	20.00	5.00	GC_00000903	PRJNA493516:D7S91_25315	True	True	1.00
Ref	glutathione ABC transporter permease GsiD (gsiD)	0.00	1.00	1.00	1.00	20.00	5.00	GC_00002832	PRJNA493516:D7S91_03360	True	True	1.00
Ref	GtrA family protein	0.00	1.00	1.00	1.00	20.00	5.00	GC_00000782, GC_00003002	PRJNA493516:D7S91_05100	True	True	1.00
Ref	phenol degradation protein meta	0.00	1.00	1.00	1.00	20.00	5.00	GC_00003513, GC_00008134, GC_00013269	PRJNA493516:D7S91_11900	True	True	1.00
Ref	methionine synthase	0.00	1.00	1.00	1.00	20.00	5.00	GC_00001704, GC_00010768	PRJNA493516:D7S91_20920	True	True	1.00
Ref	homoserine O-acetyltransferase	0.00	1.00	1.00	1.00	20.00	5.00	GC_00003359	PRJNA493516:D7S91_30910	True	True	1.00
Ref	flavin-dependent monooxygenase	0.00	1.00	1.00	1.00	20.00	5.00	GC_00002976	PRJNA493516:D7S91_01410	True	True	1.00
Ref	DNA polymerase III subunit epsilon	0.00	1.00	1.00	1.00	20.00	5.00	GC_00002511, GC_00002647	PRJNA493516:D7S91_17365	True	True	1.00
Ref	PrkA family serine protein kinase	0.00	1.00	0.95	1.00	19.00	5.00	GC_00003911	PRJNA493516:D7S91_10250	False	False	1.00
Ref	D-glycero-beta-D-manno-heptose-7-phosphate kinase (rfaE1)	0.00	1.00	1.00	1.00	20.00	5.00	GC_00000531	PRJNA493516:D7S91_26035	True	True	1.00
Ref	DUF308 domain-containing protein	0.00	1.00	1.00	1.00	20.00	5.00	GC_00003402, GC_00004763	PRJNA493516:D7S91_22645	True	True	1.00
Ref	polyphosphate kinase 1 (ppk1)	0.00	1.00	1.00	1.00	20.00	5.00	GC_00002998	PRJNA493516:D7S91_17240	True	True	1.00
Ref	UbiH/UbiF family hydroxylase	0.00	1.00	1.00	1.00	20.00	5.00	GC_00002287	PRJNA493516:D7S91_38580	True	True	1.00
Ref	dihydroneopterin aldolase	0.00	1.00	1.00	1.00	20.00	5.00	GC_00001193, GC_00005305, GC_00013283	PRJNA493516:D7S91_21240	True	True	1.00
Ref	4Fe-4S binding protein	0.00	1.00	1.00	1.00	20.00	5.00	GC_00000538	PRJNA493516:D7S91_40720	True	True	1.00
Ref	Dyp-type peroxidase	0.00	1.00	1.00	1.00	20.00	5.00	GC_00000773, GC_00000794	PRJNA493516:D7S91_05300	True	True	1.00
Ref	lysine--tRNA ligase (lysS)	0.00	1.00	0.90	1.00	18.00	5.00	GC_00005551	PRJNA493516:D7S91_23760	False	False	1.00
Ref	branched-chain amino acid transporter	0.00	1.00	1.00	1.00	20.00	5.00	GC_00001228	WP_039370901.1	True	True	1.00
Ref	HlyD family secretion protein	0.00	1.00	1.00	1.00	20.00	5.00	GC_00000644, GC_00002004, GC_00005016, GC_00005146, GC_00005421, GC_00006036, GC_00010011, GC_00011115	PRJNA493516:D7S91_32480	True	True	1.00
Ref	MbtH family protein	0.00	1.00	0.05	0.00	1.00	0.00	GC_00012116	WP_089476361.1	False	False	1.00
Ref	pyridoxamine 5'-phosphate oxidase	0.00	1.00	1.00	1.00	20.00	5.00	GC_00000851, GC_00002404, GC_00005869	PRJNA493516:D7S91_18585	True	True	1.00
Ref	aryl sulfotransferase	0.00	1.00	1.00	1.00	20.00	5.00	GC_00000688	PRJNA493516:D7S91_40280	True	True	1.00
Ref	aconitate hydratase AcnA (acnA)	0.00	1.00	1.00	1.00	20.00	5.00	GC_00001779	PRJNA493516:D7S91_04645	True	True	1.00
Ref	DUF1343 domain-containing protein	0.00	1.00	0.10	0.00	2.00	0.00	GC_00009789	WP_122474078.1	False	False	1.00
Ref	polyketide cyclase	0.00	1.00	1.00	1.00	20.00	5.00	GC_00000804, GC_00001337, GC_00001483, GC_00001700, GC_00002593, GC_00003378	PRJNA493516:D7S91_13400	True	True	1.00
Ref	DNA-deoxyinosine glycosylase	0.00	1.00	1.00	1.00	20.00	5.00	GC_00003574	PRJNA493516:D7S91_30195	True	True	1.00
Ref	cell division protein FtsQ/DivIB	0.00	1.00	1.00	1.00	20.00	5.00	GC_00003373	PRJNA493516:D7S91_33460	True	True	1.00
Ref	deoxyribose-phosphate aldolase	0.00	1.00	0.90	1.00	18.00	5.00	GC_00005511	PRJNA493516:D7S91_25075	False	False	1.00
Ref	phosphate ABC transporter permease PstA (pstA)	0.00	1.00	1.00	1.00	20.00	5.00	GC_00003715	PRJNA493516:D7S91_17265	True	True	1.00
Ref	FadR family transcriptional regulator	0.00	1.00	1.00	1.00	20.00	5.00	GC_00000456, GC_00001819, GC_00002018, GC_00002385, GC_00002897, GC_00003363, GC_00003984, GC_00004011, GC_00004129, GC_00004386, GC_00006449, GC_00007558, GC_00009151, GC_00011595	PRJNA493516:D7S91_08335	True	True	1.00
Ref	1,6-dihydroxycyclohexa-2,4-diene-1-carboxylate dehydrogenase	0.00	1.00	0.95	1.00	19.00	5.00	GC_00004759	PRJNA493516:D7S91_10880	False	False	1.00
Ref	DUF1840 domain-containing protein	0.00	1.00	1.00	1.00	20.00	5.00	GC_00001234, GC_00010095	PRJNA493516:D7S91_20930	True	True	1.00
Ref	carbamoyltransferase	0.00	1.00	0.95	1.00	19.00	5.00	GC_00005493, GC_00006572, GC_00009612	PRJNA493516:D7S91_23295	False	False	1.00
Ref	hybrid-cluster NAD(P)-dependent oxidoreductase	0.00	1.00	0.90	1.00	18.00	5.00	GC_00005477	PRJNA493516:D7S91_28015	False	False	1.00
Ref	type III effector Hop protein	0.00	1.00	0.10	0.00	2.00	0.00	GC_00010228	WP_009459674.1	False	False	1.00
Ref	3-oxoacyl-ACP reductase FabG	0.00	1.00	0.05	0.00	1.00	0.00	GC_00011389	WP_071332730.1	False	False	1.00
Ref	flagellar basal body rod protein FlgC (flgC)	0.00	1.00	1.00	1.00	20.00	5.00	GC_00000869	PRJNA493516:D7S91_37240	True	True	1.00
Ref	tetratricopeptide repeat protein	0.00	1.00	1.00	1.00	20.00	5.00	GC_00000156, GC_00000738, GC_00002421, GC_00003455, GC_00003890, GC_00004709, GC_00005765, GC_00006420, GC_00006432, GC_00006535, GC_00006681, GC_00007299, GC_00008502, GC_00008516, GC_00009391, GC_00009630, GC_00009870, GC_00011946	PRJNA493516:D7S91_18380	True	True	1.00
Ref	NAD(P)H:quinone oxidoreductase	0.00	1.00	1.00	1.00	20.00	5.00	GC_00000212, GC_00001487	PRJNA493516:D7S91_00520	True	True	1.00
Ref	single-strand-binding protein/primosomal replication protein n	0.00	1.00	0.05	0.00	1.00	0.00	GC_00011169	WP_124496635.1	False	False	1.00
Ref	NADH-quinone oxidoreductase subunit M	0.00	1.00	1.00	1.00	20.00	5.00	GC_00001043, GC_00001044	PRJNA493516:D7S91_36970	True	True	1.00
Ref	glutamine ABC transporter substrate-binding protein GlnH	0.00	1.00	0.95	1.00	19.00	5.00	GC_00004351	WP_039357224.1	False	False	1.00
Ref	[acyl-carrier-protein] S-malonyltransferase	0.00	1.00	0.05	0.00	1.00	0.00	GC_00012061	WP_047853405.1	False	False	1.00
Ref	FAD-dependent oxidoreductase	0.00	1.00	1.00	1.00	20.00	5.00	GC_00003167, GC_00003670, GC_00003750, GC_00003780, GC_00003852, GC_00004494, GC_00004559, GC_00004662, GC_00005001, GC_00005018, GC_00005174, GC_00005344, GC_00005635, GC_00006123, GC_00006588, GC_00007499, GC_00007811, GC_00008513, GC_00008658, GC_00009536, GC_00009716, GC_00010147, GC_00010532, GC_00010595, GC_00011739, GC_00012620	PRJNA493516:D7S91_28635	True	True	1.00
Ref	outer membrane protein assembly factor BamA (bamA)	0.00	1.00	1.00	1.00	20.00	5.00	GC_00001754	PRJNA493516:D7S91_29310	True	True	1.00
Ref	hydrogenase	0.00	1.00	0.90	1.00	18.00	5.00	GC_00005311, GC_00011302	WP_039369293.1	False	False	1.00
Ref	extensin	0.00	1.00	1.00	1.00	20.00	5.00	GC_00002602	PRJNA493516:D7S91_03770	True	True	1.00
Ref	peptidase M1	0.00	1.00	1.00	1.00	20.00	5.00	GC_00002652	PRJNA493516:D7S91_37685	True	True	1.00
Ref	acylphosphatase	0.00	1.00	1.00	1.00	20.00	5.00	GC_00001216	PRJNA493516:D7S91_13085	True	True	1.00
Ref	flagellar basal body-associated protein FliL (fliL)	0.00	1.00	0.95	1.00	19.00	5.00	GC_00001636	PRJNA493516:D7S91_19040	False	False	1.00
Ref	cellulose biosynthesis cyclic di-GMP-binding regulatory protein BcsB	0.00	1.00	0.05	0.00	1.00	0.00	GC_00010644	WP_105817657.1	False	False	1.00
Ref	VOC family protein	0.00	1.00	1.00	1.00	20.00	5.00	GC_00000516, GC_00001731, GC_00002080, GC_00002231, GC_00002524, GC_00003030, GC_00003136, GC_00003165, GC_00003353, GC_00003417, GC_00003469, GC_00003764, GC_00004448, GC_00005093, GC_00005899, GC_00007595, GC_00008419, GC_00008548, GC_00008589, GC_00008853, GC_00008911, GC_00008913, GC_00009061	PRJNA493516:D7S91_18245	True	True	1.00
Ref	NAD(P)-dependent alcohol dehydrogenase	0.00	1.00	1.00	1.00	20.00	5.00	GC_00002573, GC_00003703, GC_00005884	PRJNA493516:D7S91_19335	True	True	1.00
Ref	phytanoyl-CoA dioxygenase family protein	0.00	1.00	0.95	1.00	19.00	5.00	GC_00005204, GC_00005383	PRJNA493516:D7S91_31580	False	False	1.00
Ref	TIGR03752 family integrating conjugative element protein	0.00	1.00	0.10	0.00	2.00	0.00	GC_00009841	WP_023657222.1	False	False	1.00
Ref	alkane 1-monooxygenase	0.00	1.00	0.95	1.00	19.00	5.00	GC_00005144	PRJNA493516:D7S91_25625	False	False	1.00
Ref	3-methyl-2-oxobutanoate dehydrogenase (2-methylpropanoyl-transferring) subunit alpha	0.00	1.00	0.95	1.00	19.00	5.00	GC_00004468	PRJNA493516:D7S91_17605	False	False	1.00
Ref	2-aminoethylphosphonate ABC transporter substrate-binding protein (phnS)	0.00	1.00	0.95	1.00	19.00	5.00	GC_00004534	PRJNA493516:D7S91_41105	False	False	1.00
Ref	cyclic nucleotide-binding protein	0.00	1.00	0.05	0.00	1.00	0.00	GC_00011947	WP_059401307.1	False	False	1.00
Ref	serine hydroxymethyltransferase	0.00	1.00	1.00	1.00	20.00	5.00	GC_00000037	PRJNA493516:D7S91_11585	True	True	1.00
Ref	MarR family transcriptional regulator	0.00	1.00	1.00	1.00	20.00	5.00	GC_00000302, GC_00000434, GC_00000491, GC_00000542, GC_00000671, GC_00000853, GC_00000912, GC_00001166, GC_00001174, GC_00001284, GC_00001381, GC_00001556, GC_00001702, GC_00001740, GC_00001915, GC_00002129, GC_00002700, GC_00003063, GC_00003163, GC_00003627, GC_00003662, GC_00004127, GC_00004271, GC_00004413, GC_00004491, GC_00005631, GC_00005943, GC_00006253, GC_00006662, GC_00006870, GC_000116…	PRJNA493516:D7S91_01025	True	True	1.00
Ref	phosphonoacetaldehyde dehydrogenase (phnY)	0.00	1.00	1.00	1.00	20.00	5.00	GC_00000070	PRJNA493516:D7S91_30690	True	True	1.00
Ref	formate dehydrogenase accessory protein FdhE (fdhE)	0.00	1.00	1.00	1.00	20.00	5.00	GC_00001616	PRJNA493516:D7S91_04340	True	True	1.00
Ref	tyrosine recombinase XerC (xerC)	0.00	1.00	1.00	1.00	20.00	5.00	GC_00001674	PRJNA493516:D7S91_30985	True	True	1.00
Ref	bifunctional glutamate N-acetyltransferase/amino-acid acetyltransferase ArgJ (argJ)	0.00	1.00	0.95	1.00	19.00	5.00	GC_00004155	PRJNA493516:D7S91_33500	False	False	1.00
Ref	L-carnitine dehydrogenase	0.00	1.00	0.90	1.00	18.00	5.00	GC_00005277	PRJNA493516:D7S91_34675	False	False	1.00
Ref	TIGR03751 family conjugal transfer lipoprotein	0.00	1.00	0.10	0.00	2.00	0.00	GC_00009447	WP_009459662.1	False	False	1.00
Ref	NADH-quinone oxidoreductase subunit L	0.00	1.00	0.95	1.00	19.00	5.00	GC_00003966	PRJNA493516:D7S91_36965	False	False	1.00
Ref	DUF2783 domain-containing protein	0.00	1.00	1.00	1.00	20.00	5.00	GC_00002310	PRJNA493516:D7S91_15625	True	True	1.00
Ref	Mrr restriction system protein	0.00	1.00	0.15	0.00	3.00	0.00	GC_00008790	WP_046546710.1	False	False	1.00
Ref	YajQ family cyclic di-GMP-binding protein	0.00	1.00	0.95	1.00	19.00	5.00	GC_00000938	PRJNA493516:D7S91_27150	False	False	1.00
Ref	thiamine-phosphate kinase (thiL)	0.00	1.00	0.95	1.00	19.00	5.00	GC_00004206	PRJNA493516:D7S91_33810	False	False	1.00
Ref	PilZ domain-containing protein	0.00	1.00	0.90	1.00	18.00	5.00	GC_00005439	PRJNA493516:D7S91_02345	False	False	1.00
Ref	flagellar biosynthetic protein FliP (fliP)	0.00	1.00	1.00	1.00	20.00	5.00	GC_00000592	PRJNA493516:D7S91_19060	True	True	1.00
Ref	dioxygenase	0.00	1.00	0.95	1.00	19.00	5.00	GC_00004295	PRJNA493516:D7S91_37750	False	False	1.00
Ref	DUF1853 family protein	0.00	1.00	1.00	1.00	20.00	5.00	GC_00002837	PRJNA493516:D7S91_29155	True	True	1.00
Ref	serine hydrolase	0.00	1.00	1.00	1.00	20.00	5.00	GC_00000221, GC_00005215, GC_00011799	PRJNA493516:D7S91_26980	True	True	1.00
Ref	cobalamin biosynthesis protein CobW (cobW)	0.00	1.00	0.95	1.00	19.00	5.00	GC_00005040	PRJNA493516:D7S91_09960	False	False	1.00
Ref	DUF3619 family protein	0.00	1.00	1.00	1.00	20.00	5.00	GC_00003816	PRJNA493516:D7S91_36815	True	True	1.00
Ref	deoxynucleoside kinase	0.00	1.00	0.95	1.00	19.00	5.00	GC_00004018	PRJNA493516:D7S91_16015	False	False	1.00
Ref	curli production assembly/transport protein CsgG	0.00	1.00	0.90	1.00	18.00	5.00	GC_00005372	PRJNA493516:D7S91_06770	False	False	1.00
Ref	peptidase C14	0.00	1.00	0.05	0.00	1.00	0.00	GC_00010378	WP_009238816.1	False	False	1.00
Ref	cell division protein FtsK	0.00	1.00	0.05	0.00	1.00	0.00	GC_00013387	WP_046545565.1	False	False	1.00
Ref	cell division protein FtsZ	0.00	1.00	0.95	1.00	19.00	5.00	GC_00004991	PRJNA493516:D7S91_29235	False	False	1.00
Ref	amino-acid N-acetyltransferase	0.00	1.00	1.00	1.00	20.00	5.00	GC_00001554	PRJNA493516:D7S91_23555	True	True	1.00
Ref	phosphoenolpyruvate carboxylase	0.00	1.00	0.95	1.00	19.00	5.00	GC_00004890	PRJNA493516:D7S91_29870	False	False	1.00
Ref	tRNA uridine-5-carboxymethylaminomethyl(34) synthesis GTPase MnmE (mnmE)	0.00	1.00	0.95	1.00	19.00	5.00	GC_00004597	PRJNA493516:D7S91_30565	False	False	1.00
Ref	sugar ABC transporter	0.00	1.00	1.00	1.00	20.00	5.00	GC_00002100, GC_00006694, GC_00009465	PRJNA493516:D7S91_12170	True	True	1.00
Ref	oligoribonuclease	0.00	1.00	1.00	1.00	20.00	5.00	GC_00002985	PRJNA493516:D7S91_26805	True	True	1.00
Ref	DUF2158 domain-containing protein	0.00	1.00	1.00	1.00	20.00	5.00	GC_00000489, GC_00009976, GC_00011060	PRJNA493516:D7S91_14145	True	True	1.00
Ref	IclR family transcriptional regulator	0.00	1.00	1.00	1.00	20.00	5.00	GC_00000830, GC_00001226, GC_00001643, GC_00001644, GC_00001798, GC_00002216, GC_00003400, GC_00003613, GC_00003919, GC_00004511, GC_00004687, GC_00005135, GC_00005254, GC_00005743, GC_00005809, GC_00006249, GC_00006252, GC_00006326, GC_00006369, GC_00007359, GC_00007381, GC_00007848, GC_00009303, GC_00009688, GC_00010567, GC_00010741, GC_00011346, GC_00012172, GC_00013191	PRJNA493516:D7S91_12945	True	True	1.00
Ref	DUF3987 domain-containing protein	0.00	1.00	0.05	0.00	1.00	0.00	GC_00011958	WP_124473556.1	False	False	1.00
Ref	ribose ABC transporter	0.00	1.00	0.95	1.00	19.00	5.00	GC_00004323	PRJNA493516:D7S91_32965	False	False	1.00
Ref	30S ribosomal protein S13	0.00	1.00	1.00	1.00	20.00	5.00	GC_00000916	PRJNA493516:D7S91_38735	True	True	1.00
Ref	3-deoxy-7-phosphoheptulonate synthase	0.00	1.00	1.00	1.00	20.00	5.00	GC_00001592, GC_00004070, GC_00005309	PRJNA493516:D7S91_13330	True	True	1.00
Ref	DUF3574 domain-containing protein	0.00	1.00	1.00	1.00	20.00	5.00	GC_00003472	PRJNA493516:D7S91_29645	True	True	1.00
Ref	acyltransferase domain-containing protein	0.00	1.00	0.95	1.00	19.00	5.00	GC_00005178, GC_00008421	PRJNA493516:D7S91_17410	False	False	1.00
Ref	aromatic ring-cleaving dioxygenase	0.00	1.00	0.05	0.00	1.00	0.00	GC_00012773	WP_083417827.1	False	False	1.00
Ref	type II toxin-antitoxin system PemK/MazF family toxin	0.00	1.00	0.20	0.00	4.00	0.00	GC_00008639	WP_124496535.1	False	False	1.00
Ref	sterol desaturase family protein	0.00	1.00	1.00	1.00	20.00	5.00	GC_00002888, GC_00003191, GC_00004784, GC_00006124	PRJNA493516:D7S91_19555	True	True	1.00
Ref	branched-chain amino acid ABC transporter ATP-binding protein/permease	0.00	1.00	0.95	1.00	19.00	5.00	GC_00002387	WP_046196265.1	False	False	1.00
Ref	maleylacetoacetate isomerase (maiA)	0.00	1.00	1.00	1.00	20.00	5.00	GC_00003587, GC_00008005	PRJNA493516:D7S91_20375	True	True	1.00
Ref	DUF3577 domain-containing protein	0.00	1.00	0.10	0.00	2.00	0.00	GC_00010280	WP_023093459.1	False	False	1.00
Ref	benzaldehyde dehydrogenase	0.00	1.00	0.05	0.00	1.00	0.00	GC_00012590	WP_053060276.1	False	False	1.00
Ref	tRNA glutamyl-Q(34) synthetase GluQRS	0.00	1.00	1.00	1.00	20.00	5.00	GC_00003810	PRJNA493516:D7S91_30345	True	True	1.00
Ref	branched-chain amino acid ABC transporter substrate-binding protein	0.00	1.00	1.00	1.00	20.00	5.00	GC_00000042, GC_00000295, GC_00000484, GC_00000568, GC_00000630, GC_00002792, GC_00003173, GC_00003847, GC_00003948, GC_00004144, GC_00007563, GC_00011315	PRJNA493516:D7S91_18175	True	True	1.00
Ref	septum site-determining protein MinD (minD)	0.00	1.00	1.00	1.00	20.00	5.00	GC_00001967	PRJNA493516:D7S91_25640	True	True	1.00
Ref	phenylacetate--CoA ligase (paaF)	0.00	1.00	1.00	1.00	20.00	5.00	GC_00000107	PRJNA493516:D7S91_38650	True	True	1.00
Ref	DUF2889 domain-containing protein	0.00	1.00	1.00	1.00	20.00	5.00	GC_00000608, GC_00001431	PRJNA493516:D7S91_32445	True	True	1.00
Ref	Asp-tRNA(Asn)/Glu-tRNA(Gln) amidotransferase subunit GatA (gatA)	0.00	1.00	0.95	1.00	19.00	5.00	GC_00004613, GC_00011808	PRJNA493516:D7S91_30865	False	False	1.00
Ref	chromate transporter	0.00	1.00	1.00	1.00	20.00	5.00	GC_00000159, GC_00001842, GC_00002736, GC_00004699, GC_00004898, GC_00005591	PRJNA493516:D7S91_07485	True	True	1.00
Ref	L-serine ammonia-lyase	0.00	1.00	1.00	1.00	20.00	5.00	GC_00000065	PRJNA493516:D7S91_36580	True	True	1.00
Ref	phosphoenolpyruvate mutase (aepX)	0.00	1.00	0.95	1.00	19.00	5.00	GC_00004054	PRJNA493516:D7S91_03590	False	False	1.00
Ref	F0F1 ATP synthase subunit C	0.00	1.00	1.00	1.00	20.00	5.00	GC_00000448, GC_00008581	PRJNA493516:D7S91_18750	True	True	1.00
Ref	ATP-dependent DNA helicase RecG (recG)	0.00	1.00	0.90	1.00	18.00	5.00	GC_00005555	PRJNA493516:D7S91_16175	False	False	1.00
Ref	DUF2970 domain-containing protein	0.00	1.00	1.00	1.00	20.00	5.00	GC_00004630, GC_00005267	PRJNA493516:D7S91_06065	True	True	1.00
Ref	YecA family protein	0.00	1.00	0.10	0.00	2.00	0.00	GC_00009756	WP_124582905.1	False	False	1.00
Ref	fused uroporphyrinogen-III synthase HemD/membrane protein HemX	0.00	1.00	1.00	1.00	20.00	5.00	GC_00002754	WP_039368566.1	True	True	1.00
Ref	capsular biosynthesis protein	0.00	1.00	0.95	1.00	19.00	5.00	GC_00006055, GC_00006196, GC_00006685, GC_00007961, GC_00013107	PRJNA493516:D7S91_15850	False	False	1.00
Ref	RES domain-containing protein	0.00	1.00	1.00	1.00	20.00	5.00	GC_00000605, GC_00000701, GC_00007073, GC_00008113, GC_00008645, GC_00009088	PRJNA493516:D7S91_05075	True	True	1.00
Ref	pantetheine-phosphate adenylyltransferase	0.00	1.00	1.00	1.00	20.00	5.00	GC_00000957	PRJNA493516:D7S91_20360	True	True	1.00
Ref	flagellar hook-associated protein FlgK (flgK)	0.00	1.00	1.00	1.00	20.00	5.00	GC_00002872	PRJNA493516:D7S91_37285	True	True	1.00
Ref	lipid A export permease/ATP-binding protein MsbA (msbA)	0.00	1.00	1.00	1.00	20.00	5.00	GC_00003840	PRJNA493516:D7S91_30385	True	True	1.00
Ref	thiol:disulfide oxidoreductase	0.00	1.00	1.00	1.00	20.00	5.00	GC_00001502	PRJNA493516:D7S91_37015	True	True	1.00
Ref	tol-pal system protein YbgF (ybgF)	0.00	1.00	1.00	1.00	20.00	5.00	GC_00001493	PRJNA493516:D7S91_15755	True	True	1.00
Ref	ribonuclease HI	0.00	1.00	1.00	1.00	20.00	5.00	GC_00000942	PRJNA493516:D7S91_17360	True	True	1.00
Ref	NADH-quinone oxidoreductase subunit NuoE (nuoE)	0.00	1.00	1.00	1.00	20.00	5.00	GC_00001127	PRJNA493516:D7S91_36930	True	True	1.00
Ref	flagellar basal body L-ring protein FlgH (flgH)	0.00	1.00	1.00	1.00	20.00	5.00	GC_00001827	PRJNA493516:D7S91_37265	True	True	1.00
Ref	ergothioneine biosynthesis protein EgtB	0.00	1.00	1.00	1.00	20.00	5.00	GC_00000677	WP_039351991.1	True	True	1.00
Ref	tryptophan synthase subunit alpha	0.00	1.00	1.00	1.00	20.00	5.00	GC_00000617	PRJNA493516:D7S91_04475	True	True	1.00
Ref	host specificity protein J	0.00	1.00	0.10	0.00	2.00	0.00	GC_00009793	WP_124472230.1	False	False	1.00
Ref	secretion protein	0.00	1.00	0.95	1.00	19.00	5.00	GC_00006060, GC_00007745	WP_082139475.1	False	False	1.00
Ref	ribosome maturation factor RimM (rimM)	0.00	1.00	1.00	1.00	20.00	5.00	GC_00001945	PRJNA493516:D7S91_26845	True	True	1.00
Ref	4Fe-4S dicluster domain-containing protein	0.00	1.00	1.00	1.00	20.00	5.00	GC_00002918, GC_00007404	PRJNA493516:D7S91_37380	True	True	1.00
Ref	urea ABC transporter permease subunit UrtB (urtB)	0.00	1.00	1.00	1.00	20.00	5.00	GC_00002469	PRJNA493516:D7S91_25340	True	True	1.00
Ref	acid phosphatase (acpA)	0.00	1.00	0.95	1.00	19.00	5.00	GC_00004878, GC_00004879	PRJNA493516:D7S91_01855	False	False	1.00
Ref	IS3 family transposase	0.00	1.00	0.15	0.00	3.00	0.00	GC_00009161, GC_00009186	WP_124586124.1	False	False	1.00
Ref	30S ribosomal protein S18 (rpsR)	0.00	1.00	1.00	1.00	20.00	5.00	GC_00000871	PRJNA493516:D7S91_27930	True	True	1.00
Ref	dinucleotide-utilizing protein	0.00	1.00	0.05	0.00	1.00	0.00	GC_00013318	WP_047852717.1	False	False	1.00
Ref	polyketide synthase	0.00	1.00	0.10	0.00	2.00	0.00	GC_00012036, GC_00012378, GC_00013018	WP_047853394.1	False	False	1.00
Ref	3-dehydroquinate synthase	0.00	1.00	1.00	1.00	20.00	5.00	GC_00001529, GC_00013466	PRJNA493516:D7S91_36345	True	True	1.00
Ref	phage minor tail protein L	0.00	1.00	0.10	0.00	2.00	0.00	GC_00009916	WP_124472227.1	False	False	1.00
Ref	2-dehydropantoate 2-reductase (panE)	0.00	1.00	1.00	1.00	20.00	5.00	GC_00002823	PRJNA493516:D7S91_14660	True	True	1.00
Ref	polysaccharide lyase family 7 protein	0.00	1.00	1.00	1.00	20.00	5.00	GC_00003560	PRJNA493516:D7S91_05880	True	True	1.00
Ref	YHS domain-containing protein	0.00	1.00	0.10	0.00	2.00	0.00	GC_00009757, GC_00012107	WP_081071075.1	False	False	1.00
Ref	5-hydroxyisourate hydrolase	0.00	1.00	0.05	0.00	1.00	0.00	GC_00011715	WP_122474691.1	False	False	1.00
Ref	O-acetylserine/cysteine exporter	0.00	1.00	1.00	1.00	20.00	5.00	GC_00000765	PRJNA493516:D7S91_27105	True	True	1.00
Ref	thioredoxin TrxA (trxA)	0.00	1.00	1.00	1.00	20.00	5.00	GC_00000985	PRJNA493516:D7S91_35380	True	True	1.00
Ref	TRAP transporter large permease	0.00	1.00	1.00	1.00	20.00	5.00	GC_00001405	PRJNA493516:D7S91_07850	True	True	1.00
Ref	pilus assembly protein FimV	0.00	1.00	1.00	1.00	20.00	5.00	GC_00002892	PRJNA493516:D7S91_04500	True	True	1.00
Ref	Flp pilus assembly protein CpaB (cpaB)	0.00	1.00	1.00	1.00	20.00	5.00	GC_00002620, GC_00003540, GC_00007489	PRJNA493516:D7S91_11995	True	True	1.00
Ref	DUF2760 domain-containing protein	0.00	1.00	0.95	1.00	19.00	5.00	GC_00005092	PRJNA493516:D7S91_06600	False	False	1.00
Ref	ATP synthase subunit alpha	0.00	1.00	1.00	1.00	20.00	5.00	GC_00000453	PRJNA493516:D7S91_18735	True	True	1.00
Ref	voltage-gated potassium channel protein	0.00	1.00	1.00	1.00	20.00	5.00	GC_00003053	PRJNA493516:D7S91_02685	True	True	1.00
Ref	resolvase	0.00	1.00	0.05	0.00	1.00	0.00	GC_00010310	WP_089461587.1	False	False	1.00
Ref	peptidase S1	0.00	1.00	1.00	1.00	20.00	5.00	GC_00002283, GC_00004245	PRJNA493516:D7S91_34185	True	True	1.00
Ref	DUF1624 domain-containing protein	0.00	1.00	0.05	0.00	1.00	0.00	GC_00013236	WP_124580089.1	False	False	1.00
Ref	galactosyl transferase GMA12/MNN10 domain protein	0.00	1.00	0.90	1.00	18.00	5.00	GC_00004443	PRJNA493516:D7S91_33920	False	False	1.00
Ref	bacteriophage protein (fragment)	0.00	1.00	0.10	0.00	2.00	0.00	GC_00009935	WP_046545606.1	False	False	1.00
Ref	phosphonates import ATP-binding protein PhnC 2	0.00	1.00	0.10	0.00	2.00	0.00	GC_00009540	WP_003056095.1	False	False	1.00
Ref	DUF3277 domain-containing protein	0.00	1.00	0.10	0.00	2.00	0.00	GC_00010048	WP_046545597.1	False	False	1.00
Ref	citrate transporter	0.00	1.00	1.00	1.00	20.00	5.00	GC_00000361, GC_00000556	PRJNA493516:D7S91_17005	True	True	1.00
Ref	MSMEG_0572 family nitrogen starvation response protein	0.00	1.00	0.05	0.00	1.00	0.00	GC_00011126	WP_059708432.1	False	False	1.00
Ref	acetate/propionate family kinase	0.00	1.00	1.00	1.00	20.00	5.00	GC_00003597, GC_00004442	PRJNA493516:D7S91_06980	True	True	1.00
Ref	peptidase	0.00	1.00	1.00	1.00	20.00	5.00	GC_00002056, GC_00002537, GC_00004532, GC_00004826, GC_00008156, GC_00009383, GC_00011267, GC_00012175, GC_00012999	PRJNA493516:D7S91_31140	True	True	1.00
Ref	chlorinating enzyme	0.00	1.00	0.10	0.00	2.00	0.00	GC_00010175	WP_089459168.1	False	False	1.00
Ref	phosphoribosylformylglycinamidine cyclo-ligase	0.00	1.00	1.00	1.00	20.00	5.00	GC_00001010	PRJNA493516:D7S91_15990	True	True	1.00
Ref	spermidine N1-acetyltransferase (speG)	0.00	1.00	1.00	1.00	20.00	5.00	GC_00002420	PRJNA493516:D7S91_30585	True	True	1.00
Ref	Fe/S-dependent 2-methylisocitrate dehydratase AcnD (acnD)	0.00	1.00	0.95	1.00	19.00	5.00	GC_00005065	PRJNA493516:D7S91_12905	False	False	1.00
Ref	TonB-dependent hemoglobin/transferrin/lactoferrin family receptor	0.00	1.00	1.00	1.00	20.00	5.00	GC_00003570	PRJNA493516:D7S91_12510	True	True	1.00
Ref	riboflavin synthase	0.00	1.00	1.00	1.00	20.00	5.00	GC_00003429	PRJNA493516:D7S91_05320	True	True	1.00
Ref	flagellar biosynthesis protein FlhA (flhA)	0.00	1.00	1.00	1.00	20.00	5.00	GC_00000589	PRJNA493516:D7S91_18225	True	True	1.00
Ref	ribonuclease	0.00	1.00	1.00	1.00	20.00	5.00	GC_00001330, GC_00001940	PRJNA493516:D7S91_33820	True	True	1.00
Ref	TRAP transporter small permease	0.00	1.00	1.00	1.00	20.00	5.00	GC_00003615	PRJNA493516:D7S91_07855	True	True	1.00
Ref	DUF924 domain-containing protein	0.00	1.00	1.00	1.00	20.00	5.00	GC_00002383, GC_00009382	PRJNA493516:D7S91_36765	True	True	1.00
Ref	DUF1493 domain-containing protein	0.00	1.00	0.20	0.00	4.00	0.00	GC_00008605	WP_089457314.1	False	False	1.00
Ref	formyltetrahydrofolate deformylase (purU)	0.00	1.00	1.00	1.00	20.00	5.00	GC_00001996, GC_00001997	PRJNA493516:D7S91_20225	True	True	1.00
Ref	EVE domain-containing protein	0.00	1.00	1.00	1.00	20.00	5.00	GC_00003109	PRJNA493516:D7S91_40115	True	True	1.00
Ref	amylo-alpha-1,6-glucosidase	0.00	1.00	0.95	1.00	19.00	5.00	GC_00003436	PRJNA493516:D7S91_14070	False	False	1.00
Ref	nucleoside deaminase	0.00	1.00	0.15	0.00	3.00	0.00	GC_00008990	WP_124580641.1	False	False	1.00
Ref	D-(-)-3-hydroxybutyrate oligomer hydrolase	0.00	1.00	0.90	1.00	18.00	5.00	GC_00005228	PRJNA493516:D7S91_15520	False	False	1.00
Ref	malto-oligosyltrehalose trehalohydrolase (treZ)	0.00	1.00	0.90	1.00	18.00	5.00	GC_00005505	PRJNA493516:D7S91_10780	False	False	1.00
Ref	Sec-independent protein translocase subunit TatB (tatB)	0.00	1.00	1.00	1.00	20.00	5.00	GC_00002742	PRJNA493516:D7S91_36110	True	True	1.00
Ref	tryptophan synthase subunit beta (trpB)	0.00	1.00	1.00	1.00	20.00	5.00	GC_00000647	PRJNA493516:D7S91_04485	True	True	1.00
Ref	50S ribosomal protein L33 (rpmG)	0.00	1.00	1.00	1.00	20.00	5.00	GC_00000994	PRJNA493516:D7S91_27425	True	True	1.00
Ref	DUF4132 domain-containing protein	0.00	1.00	0.85	1.00	17.00	5.00	GC_00005761	PRJNA493516:D7S91_24645	False	False	1.00
Ref	deacylase	0.00	1.00	1.00	1.00	20.00	5.00	GC_00002170	PRJNA493516:D7S91_01965	True	True	1.00
Ref	cobalamin-binding protein	0.00	1.00	1.00	1.00	20.00	5.00	GC_00003576	PRJNA493516:D7S91_40160	True	True	1.00
Ref	TIGR03759 family integrating conjugative element protein	0.00	1.00	0.10	0.00	2.00	0.00	GC_00009875	WP_023093443.1	False	False	1.00
Ref	protein translocase subunit SecD (secD)	0.00	1.00	1.00	1.00	20.00	5.00	GC_00002596	PRJNA493516:D7S91_16195	True	True	1.00
Ref	molybdopterin-synthase adenylyltransferase MoeB	0.00	1.00	1.00	1.00	20.00	5.00	GC_00001384	WP_039346236.1	True	True	1.00
Ref	DUF2857 domain-containing protein	0.00	1.00	0.10	0.00	2.00	0.00	GC_00010130	WP_023093474.1	False	False	1.00
Ref	M23 family peptidase	0.00	1.00	0.05	0.00	1.00	0.00	GC_00010332	WP_105750067.1	False	False	1.00
Ref	3D-(3,5/4)-trihydroxycyclohexane-1,2-dione acylhydrolase (decyclizing) (iolD)	0.00	1.00	1.00	1.00	20.00	5.00	GC_00002589	PRJNA493516:D7S91_16710	True	True	1.00
Ref	PTS sugar transporter subunit IIA	0.00	1.00	1.00	1.00	20.00	5.00	GC_00001546, GC_00003050	PRJNA493516:D7S91_20285	True	True	1.00
Ref	arginine:ornithine antiporter	0.00	1.00	0.10	0.00	2.00	0.00	GC_00009730	WP_124578965.1	False	False	1.00
Ref	DNA starvation/stationary phase protection protein	0.00	1.00	1.00	1.00	20.00	5.00	GC_00001459	PRJNA493516:D7S91_16160	True	True	1.00
Ref	Ku protein	0.00	1.00	0.95	1.00	19.00	5.00	GC_00005133	PRJNA493516:D7S91_23115	False	False	1.00
Ref	esterase	0.00	1.00	1.00	1.00	20.00	5.00	GC_00002346, GC_00002853, GC_00002870, GC_00004600	PRJNA493516:D7S91_04985	True	True	1.00
Ref	50S ribosomal protein L11 (rplK)	0.00	1.00	1.00	1.00	20.00	5.00	GC_00000880	PRJNA493516:D7S91_38915	True	True	1.00
Ref	GTP cyclohydrolase II (ribA)	0.00	1.00	1.00	1.00	20.00	5.00	GC_00001308	PRJNA493516:D7S91_15225	True	True	1.00
Ref	sulfate ABC transporter permease subunit CysW (cysW)	0.00	1.00	0.90	1.00	18.00	5.00	GC_00005520	PRJNA493516:D7S91_10305	False	False	1.00
Ref	DUF2945 domain-containing protein	0.00	1.00	0.05	0.00	1.00	0.00	GC_00010942	WP_011354402.1	False	False	1.00
Ref	NADPH-dependent 2,4-dienoyl-CoA reductase (fadH)	0.00	1.00	1.00	1.00	20.00	5.00	GC_00002795	WP_039344958.1	True	True	1.00
Ref	alpha,alpha-trehalose-phosphate synthase (UDP-forming) (otsA)	0.00	1.00	1.00	1.00	20.00	5.00	GC_00002067, GC_00003261, GC_00004168	PRJNA493516:D7S91_30030	True	True	1.00
Ref	5-oxoprolinase/urea amidolyase family protein	0.00	1.00	0.15	0.00	3.00	0.00	GC_00008868	WP_124494179.1	False	False	1.00
Ref	carbon-phosphorus lyase complex subunit PhnI	0.00	1.00	0.05	0.00	1.00	0.00	GC_00012422	WP_124580062.1	False	False	1.00
Ref	preprotein translocase subunit SecG (secG)	0.00	1.00	1.00	1.00	20.00	5.00	GC_00001182	PRJNA493516:D7S91_36900	True	True	1.00
Ref	DUF4919 domain-containing protein	0.00	1.00	0.10	0.00	2.00	0.00	GC_00009637	WP_082138654.1	False	False	1.00
Ref	phosphonate C-P lyase system protein PhnG (phnG)	0.00	1.00	0.05	0.00	1.00	0.00	GC_00013580	WP_124580066.1	False	False	1.00
Ref	phenylacetate-CoA oxygenase subunit PaaI (paaI)	0.00	1.00	1.00	1.00	20.00	5.00	GC_00000710	PRJNA493516:D7S91_17920	True	True	1.00
Ref	leucyl/phenylalanyl-tRNA--protein transferase	0.00	1.00	1.00	1.00	20.00	5.00	GC_00002406	PRJNA493516:D7S91_10525	True	True	1.00
Ref	HlyC/CorC family transporter	0.00	1.00	1.00	1.00	20.00	5.00	GC_00000628, GC_00003875	PRJNA493516:D7S91_05040	True	True	1.00
Ref	potassium transporter Kup	0.00	1.00	0.95	1.00	19.00	5.00	GC_00004291	PRJNA493516:D7S91_35535	False	False	1.00
Ref	cellulose biosynthesis cyclic di-GMP-binding regulatory protein BcsB (bcsB)	0.00	1.00	0.85	1.00	17.00	5.00	GC_00005771	PRJNA493516:D7S91_16920	False	False	1.00
Ref	type II toxin-antitoxin system RelE/ParE family toxin	0.00	1.00	1.00	1.00	20.00	5.00	GC_00000313, GC_00003551, GC_00004132, GC_00005626, GC_00006195, GC_00006373, GC_00009972, GC_00010481, GC_00012670, GC_00013273	PRJNA493516:D7S91_05390	True	True	1.00
Ref	histidine phosphatase family protein	0.00	1.00	1.00	1.00	20.00	5.00	GC_00000783, GC_00002996, GC_00009210	PRJNA493516:D7S91_19425	True	True	1.00
Ref	50S ribosomal protein L14	0.00	1.00	1.00	1.00	20.00	5.00	GC_00000918	PRJNA493516:D7S91_38800	True	True	1.00
Ref	cytochrome C	0.00	1.00	1.00	1.00	20.00	5.00	GC_00000543, GC_00002788, GC_00005657, GC_00005770, GC_00006148, GC_00006186, GC_00011419, GC_00011432	PRJNA493516:D7S91_18105	True	True	1.00
Ref	chemotaxis protein CheY	0.00	1.00	1.00	1.00	20.00	5.00	GC_00000443	WP_039346818.1	True	True	1.00
Ref	DUF4397 domain-containing protein	0.00	1.00	1.00	1.00	20.00	5.00	GC_00003747	PRJNA493516:D7S91_04090	True	True	1.00
Ref	phosphohydrolase	0.00	1.00	1.00	1.00	20.00	5.00	GC_00001902, GC_00010680	PRJNA493516:D7S91_24885	True	True	1.00
Ref	DUF4034 domain-containing protein	0.00	1.00	0.10	0.00	2.00	0.00	GC_00010215	WP_089459586.1	False	False	1.00
Ref	ferric iron uptake transcriptional regulator	0.00	1.00	1.00	1.00	20.00	5.00	GC_00001275	PRJNA493516:D7S91_16560	True	True	1.00
Ref	purine-binding chemotaxis protein CheW	0.00	1.00	0.95	1.00	19.00	5.00	GC_00004888	PRJNA493516:D7S91_05340	False	False	1.00
Ref	uracil permease	0.00	1.00	0.15	0.00	3.00	0.00	GC_00009145	WP_124585789.1	False	False	1.00
Ref	DUF3857 domain-containing protein	0.00	1.00	1.00	1.00	20.00	5.00	GC_00005055, GC_00006430	PRJNA493516:D7S91_06680	True	True	1.00
Ref	molecular chaperone	0.00	1.00	1.00	1.00	20.00	5.00	GC_00003336, GC_00004793, GC_00005483, GC_00008894, GC_00010801, GC_00012220	PRJNA493516:D7S91_10120	True	True	1.00
Ref	DUF3311 domain-containing protein	0.00	1.00	1.00	1.00	20.00	5.00	GC_00001463, GC_00004420, GC_00007363	PRJNA493516:D7S91_30215	True	True	1.00
Ref	excinuclease ABC subunit UvrA	0.00	1.00	0.20	0.00	4.00	0.00	GC_00008351	WP_012431199.1	False	False	1.00
Ref	GDP-fucose synthetase	0.00	1.00	0.05	0.00	1.00	0.00	GC_00012223	WP_105817675.1	False	False	1.00
Ref	catalase	0.00	1.00	1.00	1.00	20.00	5.00	GC_00000798, GC_00003155, GC_00005832, GC_00007749	WP_039362525.1	True	True	1.00
Ref	DUF2939 domain-containing protein	0.00	1.00	1.00	1.00	20.00	5.00	GC_00002741, GC_00009007	PRJNA493516:D7S91_10335	True	True	1.00
Ref	CvpA family protein	0.00	1.00	1.00	1.00	20.00	5.00	GC_00001041	PRJNA493516:D7S91_04455	True	True	1.00
Ref	arylformamidase (kynB)	0.00	1.00	1.00	1.00	20.00	5.00	GC_00002367	PRJNA493516:D7S91_27040	True	True	1.00
Ref	glutamate/aspartate ABC transporter permease GltK (gltK)	0.00	1.00	1.00	1.00	20.00	5.00	GC_00001192	PRJNA493516:D7S91_16435	True	True	1.00
Ref	RNA polymerase subunit sigma-24	0.00	1.00	0.95	1.00	19.00	5.00	GC_00003748	PRJNA493516:D7S91_05220	False	False	1.00
Ref	type IV pilus secretin PilQ (pilQ)	0.00	1.00	1.00	1.00	20.00	5.00	GC_00002886	PRJNA493516:D7S91_36355	True	True	1.00
Ref	holo-ACP synthase	0.00	1.00	0.95	1.00	19.00	5.00	GC_00003944	PRJNA493516:D7S91_26490	False	False	1.00
Ref	electron transfer flavoprotein subunit alpha/FixB family protein	0.00	1.00	0.90	1.00	18.00	5.00	GC_00005472	PRJNA493516:D7S91_28030	False	False	1.00
Ref	prevent-host-death protein	0.00	1.00	1.00	1.00	20.00	5.00	GC_00005608, GC_00010176, GC_00010297	PRJNA493516:D7S91_21095	True	True	1.00
Ref	antibiotic resistance protein MarC	0.00	1.00	0.10	0.00	2.00	0.00	GC_00009651	WP_089457949.1	False	False	1.00
Ref	hydroxyphenylacetyl-CoA thioesterase PaaI (paaI)	0.00	1.00	1.00	1.00	20.00	5.00	GC_00002515	PRJNA493516:D7S91_38655	True	True	1.00
Ref	dipeptide epimerase	0.00	1.00	0.05	0.00	1.00	0.00	GC_00012847	WP_089455919.1	False	False	1.00
Ref	rloe protein	0.00	1.00	0.05	0.00	1.00	0.00	GC_00013182	WP_122474470.1	False	False	1.00
Ref	hemin uptake protein HemP	0.00	1.00	1.00	1.00	20.00	5.00	GC_00000540	WP_039370075.1	True	True	1.00
Ref	sel1 repeat family protein	0.00	1.00	1.00	1.00	20.00	5.00	GC_00001854, GC_00003235, GC_00003315, GC_00005597, GC_00006985, GC_00008232, GC_00013157	PRJNA493516:D7S91_20035	True	True	1.00
Ref	DUF3141 domain-containing protein	0.00	1.00	1.00	1.00	20.00	5.00	GC_00002628, GC_00010794	PRJNA493516:D7S91_06990	True	True	1.00
Ref	fumarylacetoacetate hydrolase	0.00	1.00	0.95	1.00	19.00	5.00	GC_00004243, GC_00006556	PRJNA493516:D7S91_22710	False	False	1.00
Ref	DUF861 domain-containing protein	0.00	1.00	1.00	1.00	20.00	5.00	GC_00001637, GC_00004606, GC_00006383, GC_00008144	PRJNA493516:D7S91_28630	True	True	1.00
Ref	DUF4019 domain-containing protein	0.00	1.00	0.90	1.00	18.00	5.00	GC_00004218	PRJNA493516:D7S91_33880	False	False	1.00
Ref	pterin-4-alpha-carbinolamine dehydratase	0.00	1.00	1.00	1.00	20.00	5.00	GC_00000500	WP_039352208.1	True	True	1.00
Ref	DUF1839 family protein	0.00	1.00	0.95	1.00	19.00	5.00	GC_00005134	PRJNA493516:D7S91_03160	False	False	1.00
Ref	flagellar motor stator protein MotA (motA)	0.00	1.00	1.00	1.00	20.00	5.00	GC_00000445, GC_00003908	PRJNA493516:D7S91_18310	True	True	1.00
Ref	DNA gyrase inhibitor YacG (yacG)	0.00	1.00	1.00	1.00	20.00	5.00	GC_00001327	PRJNA493516:D7S91_33515	True	True	1.00
Ref	PepSY domain-containing protein	0.00	1.00	0.95	1.00	19.00	5.00	GC_00005585, GC_00006883, GC_00009003	PRJNA493516:D7S91_07300	False	False	1.00
Ref	2Fe-2S ferredoxin	0.00	1.00	0.05	0.00	1.00	0.00	GC_00013445	WP_124580104.1	False	False	1.00
Ref	acetyl-CoA C-acyltransferase	0.00	1.00	1.00	1.00	20.00	5.00	GC_00000249, GC_00001255, GC_00003607, GC_00004150, GC_00004585, GC_00006178, GC_00006296, GC_00009318	PRJNA493516:D7S91_27720	True	True	1.00
Ref	DUF971 domain-containing protein	0.00	1.00	1.00	1.00	20.00	5.00	GC_00003995, GC_00004629, GC_00005448	PRJNA493516:D7S91_31950	True	True	1.00
Ref	phosphatidylserine/phosphatidylglycerophosphate/ cardiolipin synthase	0.00	1.00	0.95	1.00	19.00	5.00	GC_00004503	PRJNA493516:D7S91_10430	False	False	1.00
Ref	DUF692 family protein	0.00	1.00	0.05	0.00	1.00	0.00	GC_00010369	WP_124576905.1	False	False	1.00
Ref	type 1 glutamine amidotransferase	0.00	1.00	0.95	1.00	19.00	5.00	GC_00004217	PRJNA493516:D7S91_23095	False	False	1.00
Ref	quinohemoprotein amine dehydrogenase subunit alpha (peaA)	0.00	1.00	0.10	0.00	2.00	0.00	GC_00009693	WP_089458936.1	False	False	1.00
Ref	polysaccharide deacetylase	0.00	1.00	1.00	1.00	20.00	5.00	GC_00000845, GC_00007747, GC_00007751	PRJNA493516:D7S91_08570	True	True	1.00
Ref	type II and III secretion system protein family protein	0.00	1.00	1.00	1.00	20.00	5.00	GC_00003298, GC_00005783, GC_00007543	PRJNA493516:D7S91_39630	True	True	1.00
Ref	DNA polymerase III subunit chi	0.00	1.00	0.95	1.00	19.00	5.00	GC_00003958	PRJNA493516:D7S91_27620	False	False	1.00
Ref	peptide ABC transporter substrate-binding protein	0.00	1.00	0.95	1.00	19.00	5.00	GC_00004939	PRJNA493516:D7S91_13050	False	False	1.00
Ref	urea transporter	0.00	1.00	1.00	1.00	20.00	5.00	GC_00003357	PRJNA493516:D7S91_00385	True	True	1.00
Ref	SDR family NAD(P)-dependent oxidoreductase	0.00	1.00	1.00	1.00	20.00	5.00	GC_00000231, GC_00000414, GC_00001994, GC_00002530, GC_00003421, GC_00003501, GC_00003648, GC_00003716, GC_00003871, GC_00004039, GC_00004393, GC_00004424, GC_00004767, GC_00005451, GC_00005645, GC_00005650, GC_00005970, GC_00006094, GC_00006797, GC_00007491, GC_00007917, GC_00008104, GC_00008400, GC_00009292, GC_00010867, GC_00012082, GC_00012180, GC_00013483	PRJNA493516:D7S91_29060	True	True	1.00
Ref	haloacid dehalogenase-like hydrolase	0.00	1.00	1.00	1.00	20.00	5.00	GC_00002015, GC_00002849, GC_00008331	PRJNA493516:D7S91_34255	True	True	1.00
Ref	YchE family NAAT transporter	0.00	1.00	1.00	1.00	20.00	5.00	GC_00001052	PRJNA493516:D7S91_36155	True	True	1.00
Ref	DUF4365 domain-containing protein	0.00	1.00	0.10	0.00	2.00	0.00	GC_00010866, GC_00012883	WP_083417785.1	False	False	1.00
Ref	purine permease	0.00	1.00	1.00	1.00	20.00	5.00	GC_00001423, GC_00003819, GC_00009100	PRJNA493516:D7S91_04250	True	True	1.00
Ref	cell division protein	0.00	1.00	0.95	1.00	19.00	5.00	GC_00004387	PRJNA493516:D7S91_20940	False	False	1.00
Ref	YqgE/AlgH family protein	0.00	1.00	1.00	1.00	20.00	5.00	GC_00001002	PRJNA493516:D7S91_15355	True	True	1.00
Ref	ethanolamine ammonia-lyase subunit EutC	0.00	1.00	1.00	1.00	20.00	5.00	GC_00000622	WP_039351381.1	True	True	1.00
Ref	C4-dicarboxylate transporter DctA (dctA)	0.00	1.00	1.00	1.00	20.00	5.00	GC_00002081, GC_00004530	PRJNA493516:D7S91_16575	True	True	1.00
Ref	zinc-binding dehydrogenase	0.00	1.00	0.20	0.00	4.00	0.00	GC_00009293, GC_00009754	WP_042977856.1	False	False	1.00
Ref	16S rRNA pseudouridine(516) synthase	0.00	1.00	1.00	1.00	20.00	5.00	GC_00003463	PRJNA493516:D7S91_27505	True	True	1.00
Ref	isocitrate lyase/phosphoenolpyruvate mutase family protein	0.00	1.00	0.95	1.00	19.00	5.00	GC_00001656, GC_00004723	PRJNA493516:D7S91_14140	False	False	1.00
Ref	nodulation protein NfeD	0.00	1.00	0.95	1.00	19.00	5.00	GC_00005535, GC_00006241	PRJNA493516:D7S91_13850	False	False	1.00
Ref	recombination protein RecR (recR)	0.00	1.00	1.00	1.00	20.00	5.00	GC_00000981	PRJNA493516:D7S91_35400	True	True	1.00
Ref	50S ribosomal protein L22	0.00	1.00	1.00	1.00	20.00	5.00	GC_00000863	PRJNA493516:D7S91_38825	True	True	1.00
Ref	2-oxoglutarate dehydrogenase complex dihydrolipoyllysine-residue succinyltransferase (odhB)	0.00	1.00	0.95	1.00	19.00	5.00	GC_00004802	PRJNA493516:D7S91_39565	False	False	1.00
Ref	integrating conjugative element relaxase	0.00	1.00	0.10	0.00	2.00	0.00	GC_00009746	WP_019726349.1	False	False	1.00
Ref	50S ribosomal protein L4	0.00	1.00	1.00	1.00	20.00	5.00	GC_00001055	PRJNA493516:D7S91_38845	True	True	1.00
Ref	2-oxopent-4-enoate hydratase (dmpE)	0.00	1.00	1.00	1.00	20.00	5.00	GC_00000336	PRJNA493516:D7S91_01595	True	True	1.00
Ref	iron-sulfur cluster insertion protein ErpA (erpA)	0.00	1.00	1.00	1.00	20.00	5.00	GC_00000877	PRJNA493516:D7S91_16385	True	True	1.00
Ref	TetR family transcriptional regulator	0.00	1.00	1.00	1.00	20.00	5.00	GC_00000679, GC_00000847, GC_00001203, GC_00002638, GC_00002684, GC_00002862, GC_00003504, GC_00004236, GC_00004283, GC_00006176, GC_00006830, GC_00006839, GC_00008724, GC_00009248, GC_00011969, GC_00012178	PRJNA493516:D7S91_32435	True	True	1.00
Ref	DUF969 domain-containing protein	0.00	1.00	1.00	1.00	20.00	5.00	GC_00001787	PRJNA493516:D7S91_03965	True	True	1.00
Ref	CDP-diacylglycerol--glycerol-3-phosphate 3-phosphatidyltransferase (pgsA)	0.00	1.00	0.95	1.00	19.00	5.00	GC_00005075	PRJNA493516:D7S91_26455	False	False	1.00
Ref	HAMP domain-containing protein	0.00	1.00	1.00	1.00	20.00	5.00	GC_00000291, GC_00000299, GC_00000376, GC_00000775, GC_00002371, GC_00002416, GC_00002564, GC_00002949, GC_00003308, GC_00003993, GC_00004799, GC_00004858, GC_00004889, GC_00004945, GC_00005085, GC_00005460, GC_00006110, GC_00006321, GC_00006568, GC_00007193, GC_00007511, GC_00007572	PRJNA493516:D7S91_35585	True	True	1.00
Ref	GntP family permease	0.00	1.00	0.95	1.00	19.00	5.00	GC_00004276	PRJNA493516:D7S91_12980	False	False	1.00
Ref	sulfite exporter TauE/SafE family protein	0.00	1.00	1.00	1.00	20.00	5.00	GC_00000716, GC_00002347, GC_00003470, GC_00003595, GC_00005939, GC_00007399, GC_00007403	PRJNA493516:D7S91_14210	True	True	1.00
Ref	tetratricopeptide repeat family protein	0.00	1.00	1.00	1.00	20.00	5.00	GC_00000586	WP_046545777.1	True	True	1.00
Ref	histidinol-phosphate transaminase	0.00	1.00	1.00	1.00	20.00	5.00	GC_00002677, GC_00002917, GC_00004908	PRJNA493516:D7S91_36165	True	True	1.00
Ref	CDP-diacylglycerol--serine O-phosphatidyltransferase (pssA)	0.00	1.00	0.95	1.00	19.00	5.00	GC_00004189	PRJNA493516:D7S91_36845	False	False	1.00
Ref	DUF4178 domain-containing protein	0.00	1.00	1.00	1.00	20.00	5.00	GC_00003755	PRJNA493516:D7S91_14300	True	True	1.00
Ref	HslU--HslV peptidase ATPase subunit	0.00	1.00	0.95	1.00	19.00	5.00	GC_00004043	PRJNA493516:D7S91_30955	False	False	1.00
Ref	DUF4224 domain-containing protein	0.00	1.00	0.20	0.00	4.00	0.00	GC_00010714, GC_00011549, GC_00011631, GC_00013029, GC_00013479	WP_124492619.1	False	False	1.00
Ref	2-keto-4-pentenoate hydratase	0.00	1.00	1.00	1.00	20.00	5.00	GC_00000256, GC_00002529, GC_00006112, GC_00006582, GC_00006764	PRJNA493516:D7S91_08495	True	True	1.00
Ref	ornithine cyclodeaminase	0.00	1.00	1.00	1.00	20.00	5.00	GC_00002580	PRJNA493516:D7S91_06580	True	True	1.00
Ref	succinyldiaminopimelate transaminase	0.00	1.00	1.00	1.00	20.00	5.00	GC_00003379	PRJNA493516:D7S91_29220	True	True	1.00
Ref	XylR family transcriptional regulator	0.00	1.00	0.95	1.00	19.00	5.00	GC_00004002	WP_039371235.1	False	False	1.00
Ref	molybdate ABC transporter permease subunit (modB)	0.00	1.00	0.95	1.00	19.00	5.00	GC_00003960	PRJNA493516:D7S91_05000	False	False	1.00
Ref	winged helix family transcriptional regulator	0.00	1.00	1.00	1.00	20.00	5.00	GC_00001909	PRJNA493516:D7S91_14540	True	True	1.00
Ref	isocitrate lyase (aceA)	0.00	1.00	1.00	1.00	20.00	5.00	GC_00003365	PRJNA493516:D7S91_29125	True	True	1.00
Ref	(d)CMP kinase	0.00	1.00	1.00	1.00	20.00	5.00	GC_00000958	PRJNA493516:D7S91_26005	True	True	1.00
Ref	RraA family protein	0.00	1.00	0.05	0.00	1.00	0.00	GC_00011927, GC_00012466	WP_124581281.1	False	False	1.00
Ref	urea ABC transporter permease subunit UrtC (urtC)	0.00	1.00	1.00	1.00	20.00	5.00	GC_00003292	PRJNA493516:D7S91_25335	True	True	1.00
Ref	DUF4747 domain-containing protein	0.00	1.00	0.05	0.00	1.00	0.00	GC_00011574	WP_082138532.1	False	False	1.00
Ref	type IV secretion protein DotD	0.00	1.00	0.05	0.00	1.00	0.00	GC_00011815	WP_081064211.1	False	False	1.00
Ref	primosomal replication protein N (priB)	0.00	1.00	1.00	1.00	20.00	5.00	GC_00000919	PRJNA493516:D7S91_27925	True	True	1.00
Ref	sugar ABC transporter permease YjfF (yjfF)	0.00	1.00	1.00	1.00	20.00	5.00	GC_00002412	PRJNA493516:D7S91_07575	True	True	1.00
Ref	DUF445 domain-containing protein	0.00	1.00	1.00	1.00	20.00	5.00	GC_00002496	PRJNA493516:D7S91_05400	True	True	1.00
Ref	cAMP-binding protein	0.00	1.00	1.00	1.00	20.00	5.00	GC_00002770	WP_047851688.1	True	True	1.00
Ref	cupin domain-containing protein	0.00	1.00	1.00	1.00	20.00	5.00	GC_00000109, GC_00000160, GC_00000387, GC_00000736, GC_00001293, GC_00001372, GC_00001443, GC_00001890, GC_00002104, GC_00002324, GC_00002640, GC_00002730, GC_00002761, GC_00002828, GC_00002962, GC_00003181, GC_00003822, GC_00004368, GC_00005409, GC_00005750, GC_00006251, GC_00007144, GC_00007510, GC_00007695, GC_00007826, GC_00008478, GC_00009390, GC_00009428, GC_00010073, GC_00010630, GC_000107…	PRJNA493516:D7S91_01660	True	True	1.00
Ref	YaeQ family protein	0.00	1.00	1.00	1.00	20.00	5.00	GC_00001092	PRJNA493516:D7S91_30595	True	True	1.00
Ref	hydroxyquinol 1,2-dioxygenase	0.00	1.00	1.00	1.00	20.00	5.00	GC_00001877, GC_00002152, GC_00003836	PRJNA493516:D7S91_28915	True	True	1.00
Ref	YraN family protein	0.00	1.00	0.95	1.00	19.00	5.00	GC_00003512	PRJNA493516:D7S91_18120	False	False	1.00
Ref	leucyl aminopeptidase	0.00	1.00	1.00	1.00	20.00	5.00	GC_00000202, GC_00008622	PRJNA493516:D7S91_27615	True	True	1.00
Ref	hydroxymethylglutaryl-CoA lyase	0.00	1.00	1.00	1.00	20.00	5.00	GC_00002489, GC_00003900, GC_00004495, GC_00012200	PRJNA493516:D7S91_21145	True	True	1.00
Ref	type II secretion system protein GspE (gspE)	0.00	1.00	1.00	1.00	20.00	5.00	GC_00000486	PRJNA493516:D7S91_18945	True	True	1.00
Ref	acylhydrolase	0.00	1.00	1.00	1.00	20.00	5.00	GC_00002064	PRJNA493516:D7S91_39285	True	True	1.00
Ref	N-acetylglucosamine-6-phosphate deacetylase (nagA)	0.00	1.00	0.95	1.00	19.00	5.00	GC_00004126	PRJNA493516:D7S91_20455	False	False	1.00
Ref	UDP-N-acetylmuramate:L-alanyl-gamma-D-glutamyl- meso-diaminopimelate ligase (mpl)	0.00	1.00	0.95	1.00	19.00	5.00	GC_00004712	PRJNA493516:D7S91_33705	False	False	1.00
Ref	protein-methionine-sulfoxide reductase heme-binding subunit MsrQ (msrQ)	0.00	1.00	1.00	1.00	20.00	5.00	GC_00003342	PRJNA493516:D7S91_36390	True	True	1.00
Ref	SRPBCC domain-containing protein	0.00	1.00	1.00	1.00	20.00	5.00	GC_00003073, GC_00008010, GC_00008349, GC_00011970	PRJNA493516:D7S91_04655	True	True	1.00
Ref	excinuclease ABC subunit A	0.00	1.00	0.05	0.00	1.00	0.00	GC_00010707	WP_071332726.1	False	False	1.00
Ref	DNA-directed RNA polymerase subunit omega	0.00	1.00	1.00	1.00	20.00	5.00	GC_00000990	PRJNA493516:D7S91_25725	True	True	1.00
Ref	siderophore-iron reductase FhuF (fhuF)	0.00	1.00	1.00	1.00	20.00	5.00	GC_00003598	PRJNA493516:D7S91_10075	True	True	1.00
Ref	NmrA family transcriptional regulator	0.00	1.00	1.00	1.00	20.00	5.00	GC_00000236, GC_00002966, GC_00004867	PRJNA493516:D7S91_29040	True	True	1.00
Ref	head morphogenesis protein	0.00	1.00	0.10	0.00	2.00	0.00	GC_00009672	WP_046545586.1	False	False	1.00
Ref	thiamine biosynthesis protein ThiF	0.00	1.00	0.20	0.00	4.00	0.00	GC_00009425, GC_00010249	WP_003056220.1	False	False	1.00
Ref	Hsp70 family protein	0.00	1.00	0.95	1.00	19.00	5.00	GC_00004174, GC_00004298	PRJNA493516:D7S91_06595	False	False	1.00
Ref	type VI secretion system protein TssA (tssA)	0.00	1.00	1.00	1.00	20.00	5.00	GC_00002938, GC_00006645, GC_00007203, GC_00008908	PRJNA493516:D7S91_39690	True	True	1.00
Ref	50S ribosomal protein L21 (rplU)	0.00	1.00	1.00	1.00	20.00	5.00	GC_00001051	PRJNA493516:D7S91_33560	True	True	1.00
Ref	DUF3883 domain-containing protein	0.00	1.00	0.15	0.00	3.00	0.00	GC_00008711	WP_046543554.1	False	False	1.00
Ref	catechol 2,3-dioxygenase	0.00	1.00	0.20	0.00	4.00	0.00	GC_00008499	WP_124493867.1	False	False	1.00
Ref	50S ribosomal protein L36	0.00	1.00	1.00	1.00	20.00	5.00	GC_00001000	PRJNA493516:D7S91_38740	True	True	1.00
Ref	tetratricopeptide TPR_2 repeat protein	0.00	1.00	1.00	1.00	20.00	5.00	GC_00000208	WP_047852197.1	True	True	1.00
Ref	Zn-dependent hydrolase	0.00	1.00	1.00	1.00	20.00	5.00	GC_00000092, GC_00000730, GC_00003344, GC_00009059, GC_00009438	PRJNA493516:D7S91_03740	True	True	1.00
Ref	spermidine synthase	0.00	1.00	1.00	1.00	20.00	5.00	GC_00003260, GC_00004639, GC_00012948	PRJNA493516:D7S91_30210	True	True	1.00
Ref	fimbrial biogenesis outer membrane usher protein	0.00	1.00	1.00	1.00	20.00	5.00	GC_00004686, GC_00004947, GC_00005339, GC_00007589, GC_00009195, GC_00012225, GC_00013645	PRJNA493516:D7S91_10125	True	True	1.00
Ref	amino acid adenylation domain-containing protein	0.00	1.00	0.90	1.00	18.00	5.00	GC_00005831, GC_00005991, GC_00010379, GC_00011683, GC_00011923, GC_00012678	PRJNA493516:D7S91_06195	False	False	1.00
Ref	DUF4399 domain-containing protein	0.00	1.00	1.00	1.00	20.00	5.00	GC_00001995	PRJNA493516:D7S91_30100	True	True	1.00
Ref	sodium:proton exchanger	0.00	1.00	1.00	1.00	20.00	5.00	GC_00000467	PRJNA493516:D7S91_18910	True	True	1.00
Ref	DUF1852 domain-containing protein	0.00	1.00	0.05	0.00	1.00	0.00	GC_00013602	WP_124579162.1	False	False	1.00
Ref	head completion/stabilization protein	0.00	1.00	0.10	0.00	2.00	0.00	GC_00011356, GC_00011884	WP_124618815.1	False	False	1.00
Ref	5-carboxymethyl-2-hydroxymuconate Delta-isomerase	0.00	1.00	1.00	1.00	20.00	5.00	GC_00001831, GC_00002466	PRJNA493516:D7S91_03030	True	True	1.00
Ref	cyclic di-GMP phosphodiesterase	0.00	1.00	1.00	1.00	20.00	5.00	GC_00002655	PRJNA493516:D7S91_06695	True	True	1.00
Ref	sigma-54-dependent Fis family transcriptional regulator	0.00	1.00	1.00	1.00	20.00	5.00	GC_00000209, GC_00000223, GC_00000789, GC_00000824, GC_00001743, GC_00002282, GC_00002624, GC_00003594, GC_00004342, GC_00004416, GC_00004706, GC_00004707, GC_00005342, GC_00005365, GC_00005470, GC_00005870, GC_00006413, GC_00006559, GC_00008542, GC_00008547, GC_00008964, GC_00009887	PRJNA493516:D7S91_23270	True	True	1.00
Ref	peptidase M24 family protein	0.00	1.00	1.00	1.00	20.00	5.00	GC_00001771	PRJNA493516:D7S91_16315	True	True	1.00
Ref	formate dehydrogenase subunit alpha	0.00	1.00	1.00	1.00	20.00	5.00	GC_00003743	PRJNA493516:D7S91_25925	True	True	1.00
Ref	class C beta-lactamase	0.00	1.00	1.00	1.00	20.00	5.00	GC_00000690	WP_039355089.1	True	True	1.00
Ref	DUF521 domain-containing protein	0.00	1.00	1.00	1.00	20.00	5.00	GC_00003035	PRJNA493516:D7S91_05585	True	True	1.00
Ref	tyrosinase family protein	0.00	1.00	0.85	1.00	17.00	5.00	GC_00005640	PRJNA493516:D7S91_24560	False	False	1.00
Ref	5-guanidino-2-oxopentanoate decarboxylase	0.00	1.00	0.15	0.00	3.00	0.00	GC_00009900, GC_00010500	WP_089457950.1	False	False	1.00
Ref	ribose-phosphate pyrophosphokinase	0.00	1.00	1.00	1.00	20.00	5.00	GC_00001238, GC_00009836	PRJNA493516:D7S91_20335	True	True	1.00
Ref	helicase	0.00	1.00	1.00	1.00	20.00	5.00	GC_00001859, GC_00005931, GC_00006829, GC_00008980, GC_00010402, GC_00010493, GC_00011764, GC_00012285	PRJNA493516:D7S91_11760	True	True	1.00
Ref	EscD/YscD/HrpQ family type III secretion system inner membrane ring protein	0.00	1.00	0.90	1.00	18.00	5.00	GC_00005398	PRJNA493516:D7S91_14465	False	False	1.00
Ref	sugar-binding transcriptional regulator	0.00	1.00	0.95	1.00	19.00	5.00	GC_00004611, GC_00008757, GC_00012677	PRJNA493516:D7S91_26990	False	False	1.00
Ref	pentapeptide repeat-containing protein	0.00	1.00	0.15	0.00	3.00	0.00	GC_00010236, GC_00011744, GC_00012575	WP_124473665.1	False	False	1.00
Ref	type IV secretion system protein DotC	0.00	1.00	0.05	0.00	1.00	0.00	GC_00012875	WP_105750065.1	False	False	1.00
Ref	transcription elongation factor GreA (greA)	0.00	1.00	0.95	1.00	19.00	5.00	GC_00003991	PRJNA493516:D7S91_17315	False	False	1.00
Ref	DNA repair protein RadC	0.00	1.00	0.10	0.00	2.00	0.00	GC_00009876	WP_009459650.1	False	False	1.00
Ref	oxygenase	0.00	1.00	0.90	1.00	18.00	5.00	GC_00005338	PRJNA493516:D7S91_12060	False	False	1.00
Ref	alanine:cation symporter family protein	0.00	1.00	1.00	1.00	20.00	5.00	GC_00002445, GC_00005861	PRJNA493516:D7S91_36275	True	True	1.00
Ref	phosphotyrosine protein phosphatase	0.00	1.00	1.00	1.00	20.00	5.00	GC_00001732	PRJNA493516:D7S91_09930	True	True	1.00
Ref	aminoacyl-tRNA hydrolase	0.00	1.00	1.00	1.00	20.00	5.00	GC_00001422	PRJNA493516:D7S91_17725	True	True	1.00
Ref	DUF2829 domain-containing protein	0.00	1.00	0.10	0.00	2.00	0.00	GC_00011931, GC_00012250	WP_124618504.1	False	False	1.00
Ref	glutamate--cysteine ligase (gshA)	0.00	1.00	1.00	1.00	20.00	5.00	GC_00001383	PRJNA493516:D7S91_20650	True	True	1.00
Ref	copper resistance protein CopC	0.00	1.00	1.00	1.00	20.00	5.00	GC_00000238, GC_00000326, GC_00003082, GC_00008479	PRJNA493516:D7S91_34340	True	True	1.00
Ref	type VI secretion protein ImpA	0.00	1.00	0.05	0.00	1.00	0.00	GC_00013361	WP_089462360.1	False	False	1.00
Ref	arylamine N-acetyltransferase	0.00	1.00	1.00	1.00	20.00	5.00	GC_00002563, GC_00012169	PRJNA493516:D7S91_00350	True	True	1.00
Ref	fatty acid hydroxylase	0.00	1.00	0.05	0.00	1.00	0.00	GC_00013081	WP_028213729.1	False	False	1.00
Ref	DUF2236 domain-containing protein	0.00	1.00	0.95	1.00	19.00	5.00	GC_00005032	PRJNA493516:D7S91_16355	False	False	1.00
Ref	F0F1 ATP synthase subunit epsilon	0.00	1.00	0.20	0.00	4.00	0.00	GC_00008603	WP_124496486.1	False	False	1.00
Ref	class I SAM-dependent methyltransferase	0.00	1.00	1.00	1.00	20.00	5.00	GC_00000597, GC_00000676, GC_00000839, GC_00001467, GC_00001513, GC_00002303, GC_00002380, GC_00003245, GC_00003279, GC_00003478, GC_00003973, GC_00004932, GC_00005196, GC_00005298, GC_00005357, GC_00005638, GC_00006546, GC_00006748, GC_00006773, GC_00008177, GC_00008392, GC_00008451, GC_00009806, GC_00011040, GC_00011589	PRJNA493516:D7S91_18415	True	True	1.00
Ref	RNA chaperone Hfq (hfq)	0.00	1.00	0.95	1.00	19.00	5.00	GC_00005042	PRJNA493516:D7S91_10725	False	False	1.00
Ref	PQQ-dependent dehydrogenase, methanol/ethanol family	0.00	1.00	0.85	1.00	17.00	5.00	GC_00005643	PRJNA493516:D7S91_28355	False	False	1.00
Ref	flagellar transcriptional regulator FlhD (flhD)	0.00	1.00	1.00	1.00	20.00	5.00	GC_00000253, GC_00001298	PRJNA493516:D7S91_21655	True	True	1.00
Ref	ABC transporter permease subunit	0.00	1.00	1.00	1.00	20.00	5.00	GC_00000041, GC_00000055, GC_00000056, GC_00000121, GC_00001272, GC_00001390, GC_00001820, GC_00003487, GC_00003713, GC_00003775, GC_00003934, GC_00003961, GC_00004079, GC_00004285, GC_00005077, GC_00005554, GC_00005666, GC_00005846, GC_00005954, GC_00005963	PRJNA493516:D7S91_09235	True	True	1.00
Ref	Ohr family peroxiredoxin	0.00	1.00	1.00	1.00	20.00	5.00	GC_00000734, GC_00006976	PRJNA493516:D7S91_11115	True	True	1.00
Ref	glutathione peroxidase	0.00	1.00	1.00	1.00	20.00	5.00	GC_00002297, GC_00002577	PRJNA493516:D7S91_12205	True	True	1.00
Ref	A/G-specific adenine glycosylase (mutY)	0.00	1.00	1.00	1.00	20.00	5.00	GC_00001889	PRJNA493516:D7S91_20305	True	True	1.00
Ref	serine hydrolase family protein	0.00	1.00	1.00	1.00	20.00	5.00	GC_00002797, GC_00002810, GC_00011864	PRJNA493516:D7S91_09790	True	True	1.00
Ref	multidrug ABC transporter ATPase	0.00	1.00	1.00	1.00	20.00	5.00	GC_00000512, GC_00004524	PRJNA493516:D7S91_19005	True	True	1.00
Ref	ornithine monooxygenase	0.00	1.00	0.90	1.00	18.00	5.00	GC_00005568	PRJNA493516:D7S91_10045	False	False	1.00
Ref	mannosyl-glycoprotein endo-beta-N-acetylglucosamidase	0.00	1.00	0.10	0.00	2.00	0.00	GC_00011725, GC_00013542	WP_124492656.1	False	False	1.00
Ref	DUF4054 domain-containing protein	0.00	1.00	0.10	0.00	2.00	0.00	GC_00009760	WP_124492649.1	False	False	1.00
Ref	phosphoesterase	0.00	1.00	1.00	1.00	20.00	5.00	GC_00002091, GC_00002977	PRJNA493516:D7S91_04990	True	True	1.00
Ref	NAAT family transporter	0.00	1.00	1.00	1.00	20.00	5.00	GC_00000199, GC_00004573	PRJNA493516:D7S91_01085	True	True	1.00
Ref	acetyl-CoA carboxylase biotin carboxyl carrier protein	0.00	1.00	1.00	1.00	20.00	5.00	GC_00001782	PRJNA493516:D7S91_33685	True	True	1.00
Ref	DUF1090 family protein	0.00	1.00	1.00	1.00	20.00	5.00	GC_00003028	PRJNA493516:D7S91_16400	True	True	1.00
Ref	YncE family protein	0.00	1.00	1.00	1.00	20.00	5.00	GC_00000502, GC_00000728, GC_00003860, GC_00006810, GC_00011114	PRJNA493516:D7S91_23565	True	True	1.00
Ref	biosynthetic-type acetolactate synthase large subunit (ilvB)	0.00	1.00	0.05	0.00	1.00	0.00	GC_00010787	WP_124648322.1	False	False	1.00
Ref	DUF3383 domain-containing protein	0.00	1.00	0.10	0.00	2.00	0.00	GC_00009710	WP_124492653.1	False	False	1.00
Ref	glucose-6-phosphate dehydrogenase (zwf)	0.00	1.00	1.00	1.00	20.00	5.00	GC_00001468, GC_00004029	PRJNA493516:D7S91_25545	True	True	1.00
Ref	lipopolysaccharide heptosyltransferase family protein	0.00	1.00	0.95	1.00	19.00	5.00	GC_00005043	PRJNA493516:D7S91_30360	False	False	1.00
Ref	terminase large subunit	0.00	1.00	0.15	0.00	3.00	0.00	GC_00010740, GC_00011805, GC_00012826	WP_124472214.1	False	False	1.00
Ref	carbonate dehydratase	0.00	1.00	1.00	1.00	20.00	5.00	GC_00001816, GC_00004272	PRJNA493516:D7S91_20980	True	True	1.00
Ref	AMP-binding protein	0.00	1.00	1.00	1.00	20.00	5.00	GC_00003228, GC_00003589, GC_00004694, GC_00011439	PRJNA493516:D7S91_18715	True	True	1.00
Ref	ferric uptake regulator family protein	0.00	1.00	0.05	0.00	1.00	0.00	GC_00013566	WP_124473240.1	False	False	1.00
Ref	DUF2322 family protein	0.00	1.00	1.00	1.00	20.00	5.00	GC_00002538	PRJNA493516:D7S91_20000	True	True	1.00
Ref	protein-disulfide reductase DsbD (dsbD)	0.00	1.00	1.00	1.00	20.00	5.00	GC_00003126, GC_00007366	PRJNA493516:D7S91_38705	True	True	1.00
Ref	proline/glycine betaine transporter ProP (proP)	0.00	1.00	0.90	1.00	18.00	5.00	GC_00000178	PRJNA493516:D7S91_07705	False	False	1.00
Ref	ATP-dependent chaperone ClpB (clpB)	0.00	1.00	0.95	1.00	19.00	5.00	GC_00004482	PRJNA493516:D7S91_35280	False	False	1.00
Ref	head decoration protein	0.00	1.00	0.15	0.00	3.00	0.00	GC_00009190	WP_124616800.1	False	False	1.00
Ref	type VI secretion system contractile sheath small subunit (tssB)	0.00	1.00	1.00	1.00	20.00	5.00	GC_00000881, GC_00006606, GC_00007019, GC_00008978	PRJNA493516:D7S91_39725	True	True	1.00
Ref	TIR domain-containing protein	0.00	1.00	0.20	0.00	4.00	0.00	GC_00009802, GC_00010878, GC_00012698	WP_122474023.1	False	False	1.00
Ref	elongation factor P maturation arginine rhamnosyltransferase EarP (earP)	0.00	1.00	1.00	1.00	20.00	5.00	GC_00002374	PRJNA493516:D7S91_26465	True	True	1.00
Ref	urea ABC transporter	0.00	1.00	0.05	0.00	1.00	0.00	GC_00009971	WP_124580145.1	False	False	1.00
Ref	DUF2282 domain-containing protein	0.00	1.00	0.10	0.00	2.00	0.00	GC_00009740	WP_124496514.1	False	False	1.00
Ref	DUF927 domain-containing protein	0.00	1.00	0.05	0.00	1.00	0.00	GC_00011206	WP_124583084.1	False	False	1.00
Ref	pyridoxal-phosphate dependent enzyme	0.00	1.00	1.00	1.00	20.00	5.00	GC_00003431, GC_00006738	PRJNA493516:D7S91_17500	True	True	1.00
Ref	phosphonopyruvate decarboxylase (aepY)	0.00	1.00	0.95	1.00	19.00	5.00	GC_00005045	PRJNA493516:D7S91_03595	False	False	1.00
Ref	filamentous hemagglutinin N-terminal domain-containing protein	0.00	1.00	0.90	1.00	18.00	5.00	GC_00000226, GC_00005858, GC_00006744, GC_00010558, GC_00011591, GC_00012442, GC_00013073	PRJNA493516:D7S91_20115	False	False	1.00
Ref	histidine utilization repressor (hutC)	0.00	1.00	1.00	1.00	20.00	5.00	GC_00000027, GC_00001366	PRJNA493516:D7S91_31415	True	True	1.00
Ref	rhodanese-related sulfurtransferase	0.00	1.00	1.00	1.00	20.00	5.00	GC_00003158	PRJNA493516:D7S91_02900	True	True	1.00
Ref	phosphorylase	0.00	1.00	1.00	1.00	20.00	5.00	GC_00002054	PRJNA493516:D7S91_13650	True	True	1.00
Ref	chromosome partitioning protein	0.00	1.00	1.00	1.00	20.00	5.00	GC_00000498, GC_00007823	WP_039369209.1	True	True	1.00
Ref	TMEM165/GDT1 family protein	0.00	1.00	1.00	1.00	20.00	5.00	GC_00001649	PRJNA493516:D7S91_25835	True	True	1.00
Ref	transcriptional regulator	0.00	1.00	1.00	1.00	20.00	5.00	GC_00000192, GC_00000303, GC_00000517, GC_00000657, GC_00000711, GC_00001474, GC_00001668, GC_00002316, GC_00002338, GC_00002362, GC_00002376, GC_00002821, GC_00003264, GC_00003458, GC_00003510, GC_00003528, GC_00003939, GC_00004510, GC_00005063, GC_00005406, GC_00005519, GC_00005611, GC_00006040, GC_00006115, GC_00007165, GC_00008238, GC_00008498, GC_00008545, GC_00008561, GC_00008799, GC_000088…	PRJNA493516:D7S91_28705	True	True	1.00
Ref	polyamine aminopropyltransferase	0.00	1.00	1.00	1.00	20.00	5.00	GC_00001679, GC_00003609	PRJNA493516:D7S91_33840	True	True	1.00
Ref	quinohemoprotein amine dehydrogenase subunit beta (peaD)	0.00	1.00	0.10	0.00	2.00	0.00	GC_00010207	WP_089457711.1	False	False	1.00
Ref	TldD/PmbA family protein	0.00	1.00	1.00	1.00	20.00	5.00	GC_00000685	PRJNA493516:D7S91_09495	True	True	1.00
Ref	cytochrome ubiquinol oxidase subunit I	0.00	1.00	1.00	1.00	20.00	5.00	GC_00000068, GC_00006375	PRJNA493516:D7S91_12760	True	True	1.00
Ref	histidine ABC transporter permease HisM (hisM)	0.00	1.00	1.00	1.00	20.00	5.00	GC_00000026	PRJNA493516:D7S91_05765	True	True	1.00
Ref	DUF1329 domain-containing protein	0.00	1.00	1.00	1.00	20.00	5.00	GC_00004105, GC_00004371, GC_00010273	PRJNA493516:D7S91_01600	True	True	1.00
Ref	copper resistance protein B	0.00	1.00	0.20	0.00	4.00	0.00	GC_00008509	WP_089444650.1	False	False	1.00
Ref	oxidoreductase	0.00	1.00	1.00	1.00	20.00	5.00	GC_00000659, GC_00000840, GC_00001785, GC_00002510, GC_00002891, GC_00003770, GC_00004527, GC_00006439, GC_00006613, GC_00007179, GC_00007982, GC_00008106, GC_00008676, GC_00008846, GC_00008871, GC_00008945, GC_00010698, GC_00011712, GC_00013556	PRJNA493516:D7S91_33970	True	True	1.00
Ref	threonine--tRNA ligase (thrS)	0.00	1.00	0.95	1.00	19.00	5.00	GC_00002480	PRJNA493516:D7S91_40405	False	False	1.00
Ref	inorganic phosphate transporter	0.00	1.00	1.00	1.00	20.00	5.00	GC_00000114, GC_00000428	PRJNA493516:D7S91_34240	True	True	1.00
Ref	QacE family quaternary ammonium compound efflux SMR transporter	0.00	1.00	1.00	1.00	20.00	5.00	GC_00000939	PRJNA493516:D7S91_10505	True	True	1.00
Ref	Grx4 family monothiol glutaredoxin (grxD)	0.00	1.00	1.00	1.00	20.00	5.00	GC_00001144	PRJNA493516:D7S91_37760	True	True	1.00
Ref	DUF1439 domain-containing protein	0.00	1.00	1.00	1.00	20.00	5.00	GC_00002986	PRJNA493516:D7S91_25375	True	True	1.00
Ref	peptidase A24	0.00	1.00	1.00	1.00	20.00	5.00	GC_00003010, GC_00007534	PRJNA493516:D7S91_12005	True	True	1.00
Ref	Ldh family oxidoreductase	0.00	1.00	0.95	1.00	19.00	5.00	GC_00004920	PRJNA493516:D7S91_03510	False	False	1.00
Ref	helicase SNF2	0.00	1.00	0.10	0.00	2.00	0.00	GC_00011136, GC_00011820	WP_124583814.1	False	False	1.00
Ref	Do family serine endopeptidase	0.00	1.00	1.00	1.00	20.00	5.00	GC_00001296	PRJNA493516:D7S91_36100	True	True	1.00
Ref	putrescine-ornithine antiporter	0.00	1.00	1.00	1.00	20.00	5.00	GC_00002838	PRJNA493516:D7S91_04200	True	True	1.00
Ref	DUF1653 domain-containing protein	0.00	1.00	0.90	1.00	18.00	5.00	GC_00005252	PRJNA493516:D7S91_14390	False	False	1.00
Ref	diguanylate cyclase	0.00	1.00	1.00	1.00	20.00	5.00	GC_00002713, GC_00004158, GC_00005803, GC_00008182, GC_00009389	PRJNA493516:D7S91_34580	True	True	1.00
Ref	dihydroxy-acid dehydratase (ilvD)	0.00	1.00	0.95	1.00	19.00	5.00	GC_00004842	PRJNA493516:D7S91_40095	False	False	1.00
Ref	protein-methionine-sulfoxide reductase catalytic subunit MsrP (msrP)	0.00	1.00	0.95	1.00	19.00	5.00	GC_00004003	PRJNA493516:D7S91_36395	False	False	1.00
Ref	lactoylglutathione lyase	0.00	1.00	0.95	1.00	19.00	5.00	GC_00004145, GC_00008293, GC_00008567	WP_039364615.1	False	False	1.00
Ref	UDP-N-acetylmuramoyl-L-alanyl-D-glutamate--2, 6-diaminopimelate ligase	0.00	1.00	1.00	1.00	20.00	5.00	GC_00003390	PRJNA493516:D7S91_33420	True	True	1.00
Ref	iron-containing redox enzyme family protein	0.00	1.00	0.10	0.00	2.00	0.00	GC_00009355	WP_012431329.1	False	False	1.00
Ref	nucleotide pyrophosphatase	0.00	1.00	1.00	1.00	20.00	5.00	GC_00003149	PRJNA493516:D7S91_12820	True	True	1.00
Ref	ubiquinone/menaquinone biosynthesis C-methyltransferase UbiE	0.00	1.00	1.00	1.00	20.00	5.00	GC_00001008	PRJNA493516:D7S91_31955	True	True	1.00
Ref	DNA-protecting protein DprA (dprA)	0.00	1.00	0.90	1.00	18.00	5.00	GC_00005528	PRJNA493516:D7S91_30760	False	False	1.00
Ref	RepA replication protein	0.00	1.00	0.20	0.00	4.00	0.00	GC_00007936	WP_059401482.1	False	False	1.00
Ref	DUF2523 domain-containing protein	0.00	1.00	0.10	0.00	2.00	0.00	GC_00010093	WP_124619396.1	False	False	1.00
Ref	30S ribosomal protein S2 (rpsB)	0.00	1.00	0.95	1.00	19.00	5.00	GC_00003913	PRJNA493516:D7S91_29270	False	False	1.00
Ref	O-succinylhomoserine sulfhydrylase	0.00	1.00	1.00	1.00	20.00	5.00	GC_00001329	PRJNA493516:D7S91_04445	True	True	1.00
Ref	amidohydrolase	0.00	1.00	1.00	1.00	20.00	5.00	GC_00000011, GC_00000119, GC_00002654, GC_00003176, GC_00003232, GC_00003832, GC_00004432, GC_00004458, GC_00004951, GC_00005137, GC_00005829, GC_00006065, GC_00006844, GC_00007438, GC_00007444, GC_00007546, GC_00008401, GC_00008916, GC_00008917, GC_00009033, GC_00009415, GC_00010676, GC_00011254, GC_00011497, GC_00011578, GC_00011632, GC_00012849, GC_00013218	PRJNA493516:D7S91_06810	True	True	1.00
Ref	peptide synthetase	0.00	1.00	0.10	0.00	2.00	0.00	GC_00009402	WP_089459169.1	False	False	1.00
Ref	amino acid-binding protein	0.00	1.00	1.00	1.00	20.00	5.00	GC_00002501	PRJNA493516:D7S91_27450	True	True	1.00
Ref	phosphate starvation-inducible protein PsiF	0.00	1.00	1.00	1.00	20.00	5.00	GC_00001210	PRJNA493516:D7S91_27875	True	True	1.00
Ref	sulfate adenylyltransferase subunit CysD (cysD)	0.00	1.00	1.00	1.00	20.00	5.00	GC_00001919	PRJNA493516:D7S91_27585	True	True	1.00
Ref	pilus assembly protein TadG	0.00	1.00	1.00	1.00	20.00	5.00	GC_00003427	PRJNA493516:D7S91_11980	True	True	1.00
Ref	CDP-6-deoxy-delta-3,4-glucoseen reductase	0.00	1.00	1.00	1.00	20.00	5.00	GC_00000766, GC_00001313	PRJNA493516:D7S91_32680	True	True	1.00
Ref	NAD-dependent epimerase/dehydratase family protein	0.00	1.00	1.00	1.00	20.00	5.00	GC_00000476, GC_00001807, GC_00002375, GC_00002460, GC_00003168, GC_00003812, GC_00004605, GC_00004649, GC_00004830, GC_00004864, GC_00005714, GC_00005721, GC_00005906, GC_00006220, GC_00006248, GC_00006325	PRJNA493516:D7S91_09400	True	True	1.00
Ref	mercuric resistance transcriptional repressor protein MerD (merD)	0.00	1.00	0.10	0.00	2.00	0.00	GC_00009181	WP_033869424.1	False	False	1.00
Ref	glyoxylate carboligase (gcl)	0.00	1.00	1.00	1.00	20.00	5.00	GC_00001462	PRJNA493516:D7S91_27900	True	True	1.00
Ref	acetylornithine deacetylase (argE)	0.00	1.00	1.00	1.00	20.00	5.00	GC_00000422, GC_00005154	PRJNA493516:D7S91_29655	True	True	1.00
Ref	acyl-CoA-binding protein	0.00	1.00	1.00	1.00	20.00	5.00	GC_00001241	PRJNA493516:D7S91_29135	True	True	1.00
Ref	tyrosine-protein phosphatase	0.00	1.00	1.00	1.00	20.00	5.00	GC_00003457	PRJNA493516:D7S91_40450	True	True	1.00
Ref	UDP-3-O-[3-hydroxymyristoyl] N-acetylglucosamine deacetylase	0.00	1.00	1.00	1.00	20.00	5.00	GC_00002202	PRJNA493516:D7S91_33485	True	True	1.00
Ref	phosphate regulon sensor histidine kinase PhoR (phoR)	0.00	1.00	1.00	1.00	20.00	5.00	GC_00001301	PRJNA493516:D7S91_17245	True	True	1.00
Ref	sensor histidine kinase	0.00	1.00	1.00	1.00	20.00	5.00	GC_00000258, GC_00000599, GC_00000743, GC_00001248, GC_00002145, GC_00002551, GC_00002583, GC_00002717, GC_00003628, GC_00004425, GC_00004426, GC_00004462, GC_00004523, GC_00005130, GC_00005356, GC_00005425, GC_00005566, GC_00005570, GC_00006004, GC_00006168, GC_00006899, GC_00007012, GC_00008173, GC_00010074	PRJNA493516:D7S91_19405	True	True	1.00
Ref	sugar-binding protein	0.00	1.00	0.05	0.00	1.00	0.00	GC_00010956	WP_105816472.1	False	False	1.00
Ref	DUF1857 family protein	0.00	1.00	1.00	1.00	20.00	5.00	GC_00000458	PRJNA493516:D7S91_40710	True	True	1.00
Ref	NCS2 family permease	0.00	1.00	1.00	1.00	20.00	5.00	GC_00001721, GC_00004180, GC_00004624	PRJNA493516:D7S91_12460	True	True	1.00
Ref	haloacid dehalogenase	0.00	1.00	1.00	1.00	20.00	5.00	GC_00004103, GC_00007879, GC_00007889, GC_00010009	WP_039352135.1	True	True	1.00
Ref	LPS-assembly protein LptD	0.00	1.00	1.00	1.00	20.00	5.00	GC_00002739	WP_039360073.1	True	True	1.00
Ref	glycerophosphodiester phosphodiesterase	0.00	1.00	1.00	1.00	20.00	5.00	GC_00003214, GC_00004906	PRJNA493516:D7S91_36315	True	True	1.00
Ref	DUF1376 domain-containing protein	0.00	1.00	0.10	0.00	2.00	0.00	GC_00010142	WP_124492639.1	False	False	1.00
Ref	arsenical resistance protein ArsH (arsH)	0.00	1.00	1.00	1.00	20.00	5.00	GC_00000250	PRJNA493516:D7S91_28720	True	True	1.00
Ref	glutathione S-transferase	0.00	1.00	1.00	1.00	20.00	5.00	GC_00000660, GC_00000682, GC_00000733, GC_00000906, GC_00001445, GC_00002042, GC_00002065, GC_00002320, GC_00002382, GC_00003366, GC_00003738, GC_00004163, GC_00004457, GC_00004846, GC_00005321, GC_00006281, GC_00010293, GC_00011586	PRJNA493516:D7S91_09510	True	True	1.00
Ref	DUF1992 domain-containing protein	0.00	1.00	1.00	1.00	20.00	5.00	GC_00000976	PRJNA493516:D7S91_29510	True	True	1.00
Ref	molybdenum cofactor biosynthesis protein MoaA	0.00	1.00	0.85	1.00	17.00	5.00	GC_00005748, GC_00011999	PRJNA493516:D7S91_07180	False	False	1.00
Ref	DUF1295 domain-containing protein	0.00	1.00	1.00	1.00	20.00	5.00	GC_00003779	PRJNA493516:D7S91_11650	True	True	1.00
Ref	transketolase family protein	0.00	1.00	0.15	0.00	3.00	0.00	GC_00008586	WP_124495906.1	False	False	1.00
Ref	lactoylglutathione lyase (gloA)	0.00	1.00	1.00	1.00	20.00	5.00	GC_00002629	PRJNA493516:D7S91_32090	True	True	1.00
Ref	ImpE/SciE family protein	0.00	1.00	0.05	0.00	1.00	0.00	GC_00012665	WP_089462362.1	False	False	1.00
Ref	pyruvate dehydrogenase (acetyl-transferring) E1 component subunit alpha	0.00	1.00	0.10	0.00	2.00	0.00	GC_00010114	WP_071335605.1	False	False	1.00
Ref	flagellar biosynthetic protein FliQ (fliQ)	0.00	1.00	1.00	1.00	20.00	5.00	GC_00000455	PRJNA493516:D7S91_19065	True	True	1.00
Ref	pyridoxamine kinase	0.00	1.00	0.95	1.00	19.00	5.00	GC_00003937	PRJNA493516:D7S91_26320	False	False	1.00
Ref	ATP synthase subunit I	0.00	1.00	1.00	1.00	20.00	5.00	GC_00000612	PRJNA493516:D7S91_18760	True	True	1.00
Ref	HslU--HslV peptidase proteolytic subunit	0.00	1.00	1.00	1.00	20.00	5.00	GC_00001159	PRJNA493516:D7S91_30960	True	True	1.00
Ref	PRTRC system protein B	0.00	1.00	0.10	0.00	2.00	0.00	GC_00009694	WP_060092934.1	False	False	1.00
Ref	glutathione ABC transporter permease GsiC (gsiC)	0.00	1.00	0.95	1.00	19.00	5.00	GC_00004052	PRJNA493516:D7S91_03365	False	False	1.00
Ref	3-hydroxyacyl-CoA dehydrogenase	0.00	1.00	1.00	1.00	20.00	5.00	GC_00000425, GC_00001993, GC_00002648, GC_00003033, GC_00004851	PRJNA493516:D7S91_27710	True	True	1.00
Ref	non-heme iron oxygenase ferredoxin subunit	0.00	1.00	1.00	1.00	20.00	5.00	GC_00000803, GC_00001085, GC_00001776, GC_00007483	PRJNA493516:D7S91_39015	True	True	1.00
Ref	uracil-DNA glycosylase family protein	0.00	1.00	1.00	1.00	20.00	5.00	GC_00003704	PRJNA493516:D7S91_01170	True	True	1.00
Ref	protein-export protein SecB	0.00	1.00	1.00	1.00	20.00	5.00	GC_00001261	PRJNA493516:D7S91_20600	True	True	1.00
Ref	xanthine dehydrogenase small subunit (xdhA)	0.00	1.00	0.95	1.00	19.00	5.00	GC_00004871	PRJNA493516:D7S91_15560	False	False	1.00
Ref	iron donor protein CyaY (cyaY)	0.00	1.00	1.00	1.00	20.00	5.00	GC_00001286	PRJNA493516:D7S91_36380	True	True	1.00
Ref	OmpW family protein	0.00	1.00	1.00	1.00	20.00	5.00	GC_00000549, GC_00001246, GC_00001742, GC_00003263, GC_00004096, GC_00006847, GC_00008654, GC_00008982	PRJNA493516:D7S91_18005	True	True	1.00
Ref	DNA polymerase III subunit gamma/tau	0.00	1.00	1.00	1.00	20.00	5.00	GC_00003599	PRJNA493516:D7S91_35390	True	True	1.00
Ref	acetyl-CoA carboxylase carboxyl transferase subunit alpha	0.00	1.00	1.00	1.00	20.00	5.00	GC_00001011	PRJNA493516:D7S91_23980	True	True	1.00
Ref	2-oxo acid dehydrogenase subunit E2	0.00	1.00	1.00	1.00	20.00	5.00	GC_00002805, GC_00009831	PRJNA493516:D7S91_17595	True	True	1.00
Ref	CDP-alcohol phosphatidyltransferase family protein	0.00	1.00	0.95	1.00	19.00	5.00	GC_00003987, GC_00004435	PRJNA493516:D7S91_03570	False	False	1.00
Ref	50S ribosomal protein L9	0.00	1.00	1.00	1.00	20.00	5.00	GC_00001207	PRJNA493516:D7S91_27935	True	True	1.00
Ref	glycolate oxidase subunit GlcD (glcD)	0.00	1.00	1.00	1.00	20.00	5.00	GC_00002117	PRJNA493516:D7S91_13595	True	True	1.00
Ref	acyl-CoA hydrolase	0.00	1.00	1.00	1.00	20.00	5.00	GC_00001734	PRJNA493516:D7S91_32045	True	True	1.00
Ref	quinone oxidoreductase	0.00	1.00	1.00	1.00	20.00	5.00	GC_00002822, GC_00004421, GC_00005179	PRJNA493516:D7S91_30470	True	True	1.00
Ref	xylose isomerase (xylA)	0.00	1.00	0.85	1.00	17.00	5.00	GC_00005674	PRJNA493516:D7S91_23000	False	False	1.00
Ref	phosphate/phosphite/phosphonate ABC transporter substrate-binding protein	0.00	1.00	0.20	0.00	4.00	0.00	GC_00008983, GC_00009457	WP_038442281.1	False	False	1.00
Ref	ethanolamine ammonia-lyase subunit EutB	0.00	1.00	0.95	1.00	19.00	5.00	GC_00002273	WP_039351384.1	False	False	1.00
Ref	GIY-YIG nuclease family protein	0.00	1.00	0.95	1.00	19.00	5.00	GC_00005216, GC_00010670, GC_00012437, GC_00013089	PRJNA493516:D7S91_29920	False	False	1.00
Ref	lipid asymmetry maintenance ABC transporter permease subunit MlaE (mlaE)	0.00	1.00	0.95	1.00	19.00	5.00	GC_00003989	PRJNA493516:D7S91_36220	False	False	1.00
Ref	urease subunit beta	0.00	1.00	1.00	1.00	20.00	5.00	GC_00000398	PRJNA493516:D7S91_25310	True	True	1.00
Ref	D-alanyl-D-alanine carboxypeptidase/D-alanyl-D-alanine-endopeptidase (dacB)	0.00	1.00	1.00	1.00	20.00	5.00	GC_00003137	PRJNA493516:D7S91_39295	True	True	1.00
Ref	IS1182 family transposase	0.00	1.00	0.05	0.00	1.00	0.00	GC_00012249	WP_047850949.1	False	False	1.00
Ref	glutamine--fructose-6-phosphate transaminase (isomerizing) (glmS)	0.00	1.00	1.00	1.00	20.00	5.00	GC_00000014	PRJNA493516:D7S91_07400	True	True	1.00
Ref	protocatechuate 3,4-dioxygenase subunit beta (pcaH)	0.00	1.00	0.95	1.00	19.00	5.00	GC_00004816	PRJNA493516:D7S91_03325	False	False	1.00
Ref	PHP domain-containing protein	0.00	1.00	0.95	1.00	19.00	5.00	GC_00005243	PRJNA493516:D7S91_23855	False	False	1.00
Ref	chemotaxis protein	0.00	1.00	1.00	1.00	20.00	5.00	GC_00000240, GC_00001003, GC_00002391, GC_00003330, GC_00005413, GC_00005473, GC_00005758, GC_00006472	WP_039356092.1	True	True	1.00
Ref	glycine hydroxymethyltransferase	0.00	1.00	0.10	0.00	2.00	0.00	GC_00009484	WP_012431343.1	False	False	1.00
Ref	3-phosphoserine/phosphohydroxythreonine transaminase (serC)	0.00	1.00	1.00	1.00	20.00	5.00	GC_00002718	PRJNA493516:D7S91_25985	True	True	1.00
Ref	DUF2628 domain-containing protein	0.00	1.00	1.00	1.00	20.00	5.00	GC_00000692	PRJNA493516:D7S91_19145	True	True	1.00
Ref	endonuclease V	0.00	1.00	0.05	0.00	1.00	0.00	GC_00011906	WP_105817189.1	False	False	1.00
Ref	L-iditol 2-dehydrogenase	0.00	1.00	1.00	1.00	20.00	5.00	GC_00003845	PRJNA493516:D7S91_26935	True	True	1.00
Ref	sugar ABC transporter permease	0.00	1.00	1.00	1.00	20.00	5.00	GC_00001232, GC_00002095, GC_00003617, GC_00003823, GC_00003824, GC_00005034, GC_00005316, GC_00006485, GC_00009497	PRJNA493516:D7S91_25555	True	True	1.00
Ref	UDP-glucose/GDP-mannose dehydrogenase family protein	0.00	1.00	1.00	1.00	20.00	5.00	GC_00000097, GC_00007010	PRJNA493516:D7S91_05185	True	True	1.00
Ref	2-aminoethylphosphonate ABC transporter permease subunit	0.00	1.00	0.95	1.00	19.00	5.00	GC_00004152	PRJNA493516:D7S91_41115	False	False	1.00
Ref	TetR/AcrR family transcriptional regulator	0.00	1.00	1.00	1.00	20.00	5.00	GC_00000172, GC_00000400, GC_00000477, GC_00000547, GC_00000709, GC_00000725, GC_00000965, GC_00001183, GC_00001239, GC_00001508, GC_00001729, GC_00001933, GC_00001948, GC_00002343, GC_00002377, GC_00002429, GC_00002526, GC_00002545, GC_00002603, GC_00002848, GC_00002987, GC_00003038, GC_00003096, GC_00003206, GC_00003603, GC_00003734, GC_00004270, GC_00004363, GC_00004455, GC_00004499, GC_000045…	PRJNA493516:D7S91_11450	True	True	1.00
Ref	DUF2235 domain-containing protein	0.00	1.00	0.20	0.00	4.00	0.00	GC_00008958, GC_00011192, GC_00013032	WP_124496065.1	False	False	1.00
Ref	Tim44 domain-containing protein	0.00	1.00	1.00	1.00	20.00	5.00	GC_00003830	PRJNA493516:D7S91_31960	True	True	1.00
Ref	CoA ester lyase	0.00	1.00	1.00	1.00	20.00	5.00	GC_00005120, GC_00005271, GC_00006257, GC_00010188, GC_00010203	PRJNA493516:D7S91_07465	True	True	1.00
Ref	alanine--tRNA ligase	0.00	1.00	1.00	1.00	20.00	5.00	GC_00002450	PRJNA493516:D7S91_16775	True	True	1.00
Ref	heme A synthase	0.00	1.00	1.00	1.00	20.00	5.00	GC_00001108	PRJNA493516:D7S91_20525	True	True	1.00
Ref	DNA polymerase Y family protein	0.00	1.00	1.00	1.00	20.00	5.00	GC_00000423, GC_00006530	PRJNA493516:D7S91_20470	True	True	1.00
Ref	YfhL family 4Fe-4S dicluster ferredoxin	0.00	1.00	1.00	1.00	20.00	5.00	GC_00002277	PRJNA493516:D7S91_20355	True	True	1.00
Ref	phosphoadenylyl-sulfate reductase	0.00	1.00	1.00	1.00	20.00	5.00	GC_00002857	PRJNA493516:D7S91_27580	True	True	1.00
Ref	pca operon transcription factor PcaQ (pcaQ)	0.00	1.00	1.00	1.00	20.00	5.00	GC_00003682	PRJNA493516:D7S91_03310	True	True	1.00
Ref	ribonuclease E inhibitor RraB	0.00	1.00	0.05	0.00	1.00	0.00	GC_00011644	WP_124472236.1	False	False	1.00
Ref	nicotinamide riboside transporter PnuC	0.00	1.00	0.90	1.00	18.00	5.00	GC_00005354	PRJNA493516:D7S91_06050	False	False	1.00
Ref	PAS domain-containing protein	0.00	1.00	1.00	1.00	20.00	5.00	GC_00001401, GC_00005076, GC_00006322, GC_00006341	PRJNA493516:D7S91_40355	True	True	1.00
Ref	muconate cycloisomerase	0.00	1.00	1.00	1.00	20.00	5.00	GC_00001878, GC_00001879	PRJNA493516:D7S91_05435	True	True	1.00
Ref	N(5)-hydroxyornithine transformylase PvdF	0.00	1.00	1.00	1.00	20.00	5.00	GC_00002901	PRJNA493516:D7S91_10035	True	True	1.00
Ref	zinc ribbon domain-containing protein	0.00	1.00	1.00	1.00	20.00	5.00	GC_00000602, GC_00008444, GC_00009035, GC_00009141	PRJNA493516:D7S91_18625	True	True	1.00
Ref	TatD family deoxyribonuclease	0.00	1.00	1.00	1.00	20.00	5.00	GC_00002972, GC_00004242, GC_00013072, GC_00013162	PRJNA493516:D7S91_23790	True	True	1.00
Ref	FMN-binding negative transcriptional regulator	0.00	1.00	0.95	1.00	19.00	5.00	GC_00003679	PRJNA493516:D7S91_34075	False	False	1.00
Ref	Fe(2+)-trafficking protein	0.00	1.00	1.00	1.00	20.00	5.00	GC_00000907	PRJNA493516:D7S91_23550	True	True	1.00
Ref	phosphomethylpyrimidine synthase ThiC (thiC)	0.00	1.00	1.00	1.00	20.00	5.00	GC_00002824	PRJNA493516:D7S91_17700	True	True	1.00
Ref	dipeptidase	0.00	1.00	0.95	1.00	19.00	5.00	GC_00005033	PRJNA493516:D7S91_14705	False	False	1.00
Ref	quinohemoprotein amine dehydrogenase maturation protein (peaB)	0.00	1.00	0.10	0.00	2.00	0.00	GC_00009234	WP_089457710.1	False	False	1.00
Ref	amino acid ABC transporter permease	0.00	1.00	1.00	1.00	20.00	5.00	GC_00000510, GC_00001107, GC_00002009, GC_00002906, GC_00002914, GC_00003008, GC_00003023, GC_00003238, GC_00006128, GC_00006139, GC_00006438, GC_00007670, GC_00010549, GC_00011396, GC_00013084	PRJNA493516:D7S91_24990	True	True	1.00
Ref	sensor domain-containing diguanylate cyclase	0.00	1.00	1.00	1.00	20.00	5.00	GC_00000225, GC_00003434, GC_00003616, GC_00005523	PRJNA493516:D7S91_11245	True	True	1.00
Ref	N-acetylmuramoyl-L-alanine amidase	0.00	1.00	1.00	1.00	20.00	5.00	GC_00000767, GC_00003725, GC_00008247, GC_00012416	WP_124616933.1	True	True	1.00
Ref	carbon starvation protein A	0.00	1.00	1.00	1.00	20.00	5.00	GC_00001283	PRJNA493516:D7S91_13165	True	True	1.00
Ref	thioredoxin-disulfide reductase (trxB)	0.00	1.00	1.00	1.00	20.00	5.00	GC_00002403	PRJNA493516:D7S91_25580	True	True	1.00
Ref	chitin-binding protein	0.00	1.00	0.95	1.00	19.00	5.00	GC_00004122	PRJNA493516:D7S91_22515	False	False	1.00
Ref	type II secretion system protein N	0.00	1.00	1.00	1.00	20.00	5.00	GC_00000640	PRJNA493516:D7S91_18995	True	True	1.00
Ref	lipid A biosynthesis lauroyl acyltransferase	0.00	1.00	1.00	1.00	20.00	5.00	GC_00001382	PRJNA493516:D7S91_31005	True	True	1.00
Ref	prepilin peptidase	0.00	1.00	0.95	1.00	19.00	5.00	GC_00004465	PRJNA493516:D7S91_33530	False	False	1.00
Ref	DUF4126 domain-containing protein	0.00	1.00	0.95	1.00	19.00	5.00	GC_00003956	PRJNA493516:D7S91_36745	False	False	1.00
Ref	5-deoxy-glucuronate isomerase (iolB)	0.00	1.00	1.00	1.00	20.00	5.00	GC_00002758	PRJNA493516:D7S91_16720	True	True	1.00
Ref	Fic family protein	0.00	1.00	0.95	1.00	19.00	5.00	GC_00002473, GC_00007995, GC_00010286	PRJNA493516:D7S91_08640	False	False	1.00
Ref	TauD/TfdA family dioxygenase	0.00	1.00	1.00	1.00	20.00	5.00	GC_00002696, GC_00005348, GC_00005596, GC_00005968, GC_00013600	PRJNA493516:D7S91_04165	True	True	1.00
Ref	DUF1090 domain-containing protein	0.00	1.00	0.10	0.00	2.00	0.00	GC_00010122	WP_089457890.1	False	False	1.00
Ref	flagellin N-methylase	0.00	1.00	0.95	1.00	19.00	5.00	GC_00004975	PRJNA493516:D7S91_06735	False	False	1.00
Ref	indole-3-glycerol phosphate synthase TrpC (trpC)	0.00	1.00	1.00	1.00	20.00	5.00	GC_00001540	PRJNA493516:D7S91_38610	True	True	1.00
Ref	biopolymer transporter ExbD	0.00	1.00	1.00	1.00	20.00	5.00	GC_00000158, GC_00000163, GC_00000315, GC_00002399, GC_00005903, GC_00006015, GC_00006410, GC_00006427, GC_00007770	PRJNA493516:D7S91_11260	True	True	1.00
Ref	FmdB family transcriptional regulator	0.00	1.00	1.00	1.00	20.00	5.00	GC_00001345	WP_039360103.1	True	True	1.00
Ref	50S ribosomal protein L28	0.00	1.00	1.00	1.00	20.00	5.00	GC_00001061	PRJNA493516:D7S91_27430	True	True	1.00
Ref	chorismate synthase	0.00	1.00	1.00	1.00	20.00	5.00	GC_00003507	PRJNA493516:D7S91_40475	True	True	1.00
Ref	redox-regulated ATPase YchF (ychF)	0.00	1.00	1.00	1.00	20.00	5.00	GC_00002491	PRJNA493516:D7S91_38575	True	True	1.00
Ref	outer membrane protein assembly factor BamC (bamC)	0.00	1.00	1.00	1.00	20.00	5.00	GC_00001186, GC_00002090	PRJNA493516:D7S91_23885	True	True	1.00
Ref	nitroreductase	0.00	1.00	1.00	1.00	20.00	5.00	GC_00001639, GC_00001765, GC_00001883, GC_00004452, GC_00006342	PRJNA493516:D7S91_08790	True	True	1.00
Ref	formate dehydrogenase subunit gamma	0.00	1.00	1.00	1.00	20.00	5.00	GC_00001276	PRJNA493516:D7S91_04345	True	True	1.00
Ref	type II toxin-antitoxin system prevent-host-death family antitoxin	0.00	1.00	0.10	0.00	2.00	0.00	GC_00009370	WP_089441963.1	False	False	1.00
Ref	TIGR03364 family FAD-dependent oxidoreductase	0.00	1.00	0.95	1.00	19.00	5.00	GC_00004306	PRJNA493516:D7S91_31385	False	False	1.00
Ref	protease HtpX	0.00	1.00	1.00	1.00	20.00	5.00	GC_00001026	PRJNA493516:D7S91_30780	True	True	1.00
Ref	L-idonate 5-dehydrogenase	0.00	1.00	1.00	1.00	20.00	5.00	GC_00003081	PRJNA493516:D7S91_16585	True	True	1.00
Ref	DNA phosphorothioation system sulfurtransferase DndC (dndC)	0.00	1.00	0.05	0.00	1.00	0.00	GC_00011509	WP_124619949.1	False	False	1.00
Ref	rubredoxin	0.00	1.00	1.00	1.00	20.00	5.00	GC_00000379, GC_00000865	PRJNA493516:D7S91_15365	True	True	1.00
Ref	2-aminoethylphosphonate ABC transport system ATP-binding subunit PhnT (phnT)	0.00	1.00	0.90	1.00	18.00	5.00	GC_00005584	PRJNA493516:D7S91_41110	False	False	1.00
Ref	D-alanine--D-alanine ligase	0.00	1.00	1.00	1.00	20.00	5.00	GC_00001249, GC_00011575	PRJNA493516:D7S91_33455	True	True	1.00
Ref	MipA/OmpV family protein	0.00	1.00	1.00	1.00	20.00	5.00	GC_00000342, GC_00002176, GC_00007183	PRJNA493516:D7S91_17070	True	True	1.00
Ref	nicotinate phosphoribosyltransferase (pncB)	0.00	1.00	1.00	1.00	20.00	5.00	GC_00001825	PRJNA493516:D7S91_26680	True	True	1.00
Ref	fumarylacetoacetase (fahA)	0.00	1.00	1.00	1.00	20.00	5.00	GC_00002503	PRJNA493516:D7S91_15610	True	True	1.00
Ref	6-carboxytetrahydropterin synthase QueD (queD)	0.00	1.00	0.95	1.00	19.00	5.00	GC_00003990	PRJNA493516:D7S91_30820	False	False	1.00
Ref	ComF family protein	0.00	1.00	0.95	1.00	19.00	5.00	GC_00004966	PRJNA493516:D7S91_20580	False	False	1.00
Ref	flagellar biosynthetic protein FliO (fliO)	0.00	1.00	1.00	1.00	20.00	5.00	GC_00000739	PRJNA493516:D7S91_19055	True	True	1.00
Ref	tRNA 2-thiouridine(34) synthase MnmA (mnmA)	0.00	1.00	1.00	1.00	20.00	5.00	GC_00003590	PRJNA493516:D7S91_16290	True	True	1.00
Ref	NTPase KAP	0.00	1.00	0.10	0.00	2.00	0.00	GC_00011771, GC_00012941	WP_124493920.1	False	False	1.00
Ref	glycosyltransferase family 2 protein	0.00	1.00	1.00	1.00	20.00	5.00	GC_00000762, GC_00001851, GC_00003490, GC_00004754, GC_00005423, GC_00006838, GC_00007731, GC_00009847, GC_00010662, GC_00011464, GC_00012410, GC_00013521	PRJNA493516:D7S91_05165	True	True	1.00
Ref	TerL protein	0.00	1.00	0.05	0.00	1.00	0.00	GC_00012214	WP_124492644.1	False	False	1.00
Ref	phospholipase	0.00	1.00	1.00	1.00	20.00	5.00	GC_00002092, GC_00002560, GC_00005096, GC_00007003, GC_00012173, GC_00012564	PRJNA493516:D7S91_34160	True	True	1.00
Ref	16S rRNA (uracil(1498)-N(3))-methyltransferase	0.00	1.00	1.00	1.00	20.00	5.00	GC_00002396	PRJNA493516:D7S91_33830	True	True	1.00
Ref	UDP-N-acetylmuramate dehydrogenase	0.00	1.00	1.00	1.00	20.00	5.00	GC_00000795	PRJNA493516:D7S91_27155	True	True	1.00
Ref	3-hydroxyisobutyrate dehydrogenase (mmsB)	0.00	1.00	1.00	1.00	20.00	5.00	GC_00001455, GC_00001456	PRJNA493516:D7S91_04025	True	True	1.00
Ref	methylglyoxal synthase	0.00	1.00	1.00	1.00	20.00	5.00	GC_00003489	PRJNA493516:D7S91_30465	True	True	1.00
Ref	LLM class oxidoreductase	0.00	1.00	1.00	1.00	20.00	5.00	GC_00003728, GC_00004979	PRJNA493516:D7S91_04780	True	True	1.00
Ref	flagellar export protein FliJ (fliJ)	0.00	1.00	1.00	1.00	20.00	5.00	GC_00001258	PRJNA493516:D7S91_31085	True	True	1.00
Ref	D-aminoacyl-tRNA deacylase	0.00	1.00	1.00	1.00	20.00	5.00	GC_00001552, GC_00010092	PRJNA493516:D7S91_16370	True	True	1.00
Ref	elongation factor P (efp)	0.00	1.00	1.00	1.00	20.00	5.00	GC_00000929	PRJNA493516:D7S91_26470	True	True	1.00
Ref	membrane protein	0.00	1.00	1.00	1.00	20.00	5.00	GC_00000135, GC_00000482, GC_00000573, GC_00000852, GC_00000960, GC_00001101, GC_00001516, GC_00001750, GC_00001752, GC_00001810, GC_00001885, GC_00001907, GC_00001937, GC_00002105, GC_00002159, GC_00002355, GC_00002398, GC_00002476, GC_00002781, GC_00002869, GC_00003331, GC_00003479, GC_00003568, GC_00003591, GC_00003605, GC_00003683, GC_00003935, GC_00003985, GC_00004273, GC_00004292, GC_000045…	WP_039354616.1	True	True	1.00
Ref	TRAP transporter substrate-binding protein	0.00	1.00	1.00	1.00	20.00	5.00	GC_00001657, GC_00007532	PRJNA493516:D7S91_07860	True	True	1.00
Ref	carbohydrate ABC transporter substrate-binding protein	0.00	1.00	1.00	1.00	20.00	5.00	GC_00000604, GC_00009431	PRJNA493516:D7S91_25550	True	True	1.00
Ref	bifunctional (p)ppGpp synthetase/guanosine-3',5'-bis(diphosphate) 3'-pyrophosphohydrolase	0.00	1.00	1.00	1.00	20.00	5.00	GC_00000572, GC_00001352, GC_00005103	PRJNA493516:D7S91_40330	True	True	1.00
Ref	GTP cyclohydrolase I FolE (folE)	0.00	1.00	1.00	1.00	20.00	5.00	GC_00002611	PRJNA493516:D7S91_40080	True	True	1.00
Ref	TonB family protein	0.00	1.00	1.00	1.00	20.00	5.00	GC_00003127, GC_00006724, GC_00010076	PRJNA493516:D7S91_39195	True	True	1.00
Ref	ABC transporter	0.00	1.00	1.00	1.00	20.00	5.00	GC_00002582, GC_00004260, GC_00012535, GC_00012954	PRJNA493516:D7S91_10675	True	True	1.00
Ref	LacI family transcriptional regulator	0.00	1.00	1.00	1.00	20.00	5.00	GC_00001646, GC_00001696, GC_00002729, GC_00003306, GC_00004038, GC_00004284, GC_00005950, GC_00009343, GC_00010732	PRJNA493516:D7S91_21205	True	True	1.00
Ref	ornithine decarboxylase	0.00	1.00	0.95	1.00	19.00	5.00	GC_00005091	PRJNA493516:D7S91_04215	False	False	1.00
Ref	thiamine biosynthesis protein ThiJ	0.00	1.00	1.00	1.00	20.00	5.00	GC_00005920, GC_00007481	PRJNA493516:D7S91_28845	True	True	1.00
Ref	ThuA domain-containing protein	0.00	1.00	0.10	0.00	2.00	0.00	GC_00009912	WP_124648496.1	False	False	1.00
Ref	potassium channel protein	0.00	1.00	1.00	1.00	20.00	5.00	GC_00002394	PRJNA493516:D7S91_00495	True	True	1.00
Ref	MobB mobilization protein	0.00	1.00	0.05	0.00	1.00	0.00	GC_00013492	WP_105816242.1	False	False	1.00
Ref	AsmA family protein	0.00	1.00	1.00	1.00	20.00	5.00	GC_00000120	PRJNA493516:D7S91_31595	True	True	1.00
Ref	cold-shock protein	0.00	1.00	1.00	1.00	20.00	5.00	GC_00000002	PRJNA493516:D7S91_27335	True	True	1.00
Ref	cyclase	0.00	1.00	0.10	0.00	2.00	0.00	GC_00008700	WP_089460939.1	False	False	1.00
Ref	NupC/NupG family nucleoside CNT transporter	0.00	1.00	1.00	1.00	20.00	5.00	GC_00002174	PRJNA493516:D7S91_37525	True	True	1.00
Ref	DegQ family serine endoprotease	0.00	1.00	1.00	1.00	20.00	5.00	GC_00000217, GC_00004820	PRJNA493516:D7S91_39310	True	True	1.00
Ref	BCCT family transporter	0.00	1.00	1.00	1.00	20.00	5.00	GC_00003503	PRJNA493516:D7S91_03405	True	True	1.00
Ref	phosphatase	0.00	1.00	1.00	1.00	20.00	5.00	GC_00001619	PRJNA493516:D7S91_19570	True	True	1.00
Ref	LPS export ABC transporter ATP-binding protein (lptB)	0.00	1.00	1.00	1.00	20.00	5.00	GC_00001672	PRJNA493516:D7S91_20270	True	True	1.00
Ref	drug/metabolite DMT transporter permease	0.00	1.00	1.00	1.00	20.00	5.00	GC_00003867	PRJNA493516:D7S91_01310	True	True	1.00
Ref	aromatic alcohol reductase	0.00	1.00	0.20	0.00	4.00	0.00	GC_00008670	WP_124492915.1	False	False	1.00
Ref	DUF87 domain-containing protein	0.00	1.00	0.10	0.00	2.00	0.00	GC_00011062, GC_00011566	WP_124474495.1	False	False	1.00
Ref	metallophosphoesterase	0.00	1.00	1.00	1.00	20.00	5.00	GC_00000745, GC_00002069, GC_00003407, GC_00003785, GC_00005201	PRJNA493516:D7S91_15055	True	True	1.00
Ref	HAD-IIIC family phosphatase	0.00	1.00	0.05	0.00	1.00	0.00	GC_00010933	WP_124576561.1	False	False	1.00
Ref	50S ribosomal protein L18	0.00	1.00	1.00	1.00	20.00	5.00	GC_00000933	PRJNA493516:D7S91_38770	True	True	1.00
Ref	transposase	0.00	1.00	1.00	1.00	20.00	5.00	GC_00000018, GC_00000460, GC_00001047, GC_00001065, GC_00003878, GC_00005998, GC_00006358, GC_00006941, GC_00007222, GC_00007472, GC_00008014, GC_00008083, GC_00008874, GC_00008875, GC_00009197, GC_00009342, GC_00009376, GC_00009987, GC_00010302, GC_00010415, GC_00010429, GC_00010762, GC_00010958, GC_00012361, GC_00012522, GC_00013343, GC_00013554	PRJNA493516:D7S91_26485	True	True	1.00
Ref	aminotransferase class I/II-fold pyridoxal phosphate-dependent enzyme	0.00	1.00	0.95	1.00	19.00	5.00	GC_00004045, GC_00005989, GC_00011616	PRJNA493516:D7S91_05990	False	False	1.00
Ref	PTS N-acetyl-D-glucosamine transporter	0.00	1.00	1.00	1.00	20.00	5.00	GC_00003370	PRJNA493516:D7S91_20440	True	True	1.00
Ref	tRNA (guanosine(46)-N7)-methyltransferase TrmB (trmB)	0.00	1.00	1.00	1.00	20.00	5.00	GC_00001368	PRJNA493516:D7S91_25385	True	True	1.00
Ref	DUF3422 family protein	0.00	1.00	0.95	1.00	19.00	5.00	GC_00005128, GC_00009281	PRJNA493516:D7S91_28525	False	False	1.00
Ref	choline dehydrogenase (betA)	0.00	1.00	0.95	1.00	19.00	5.00	GC_00005189	PRJNA493516:D7S91_28150	False	False	1.00
Ref	glyoxalase	0.00	1.00	1.00	1.00	20.00	5.00	GC_00000093, GC_00000155, GC_00001794, GC_00002439, GC_00002676, GC_00003618, GC_00004444, GC_00004684, GC_00006366, GC_00011125	PRJNA493516:D7S91_24950	True	True	1.00
Ref	4-oxalocrotonate tautomerase	0.00	1.00	1.00	1.00	20.00	5.00	GC_00001439, GC_00003001	PRJNA493516:D7S91_00375	True	True	1.00
Ref	glycerol kinase (glpK)	0.00	1.00	1.00	1.00	20.00	5.00	GC_00001741	PRJNA493516:D7S91_32190	True	True	1.00
Ref	glycerol dehydrogenase	0.00	1.00	0.05	0.00	1.00	0.00	GC_00012932	WP_124494218.1	False	False	1.00
Ref	2-pyrone-4,6-dicarboxylate hydrolase	0.00	1.00	0.80	1.00	16.00	5.00	GC_00005836	PRJNA493516:D7S91_12340	False	False	1.00
Ref	tautomerase family protein	0.00	1.00	1.00	1.00	20.00	5.00	GC_00001136	PRJNA493516:D7S91_05020	True	True	1.00
Ref	arginine N-succinyltransferase (astA)	0.00	1.00	1.00	1.00	20.00	5.00	GC_00002073	PRJNA493516:D7S91_26220	True	True	1.00
Ref	2-dehydro-3-deoxyglucarate aldolase	0.00	1.00	1.00	1.00	20.00	5.00	GC_00003639	PRJNA493516:D7S91_30825	True	True	1.00
Ref	flavin reductase family protein	0.00	1.00	1.00	1.00	20.00	5.00	GC_00003495, GC_00004764, GC_00005292	PRJNA493516:D7S91_20005	True	True	1.00
Ref	septum site-determining protein MinC (minC)	0.00	1.00	1.00	1.00	20.00	5.00	GC_00003784	PRJNA493516:D7S91_25635	True	True	1.00
Ref	ABC transporter ATP-binding protein/permease	0.00	1.00	1.00	1.00	20.00	5.00	GC_00003060, GC_00004248, GC_00005853, GC_00005900, GC_00008648	PRJNA493516:D7S91_32050	True	True	1.00
Ref	CbtB-domain containing protein	0.00	1.00	0.15	0.00	3.00	0.00	GC_00008708	WP_006488502.1	False	False	1.00
Ref	glycoside hydrolase family 92 protein	0.00	1.00	1.00	1.00	20.00	5.00	GC_00000674, GC_00002613, GC_00003799, GC_00007442	PRJNA493516:D7S91_08290	True	True	1.00
Ref	bifunctional phosphoribosylaminoimidazolecarboxamide formyltransferase/IMP cyclohydrolase PurH (purH)	0.00	1.00	0.95	1.00	19.00	5.00	GC_00004805	PRJNA493516:D7S91_16335	False	False	1.00
Ref	adenosylmethionine--8-amino-7-oxononanoate transaminase	0.00	1.00	0.95	1.00	19.00	5.00	GC_00004428	PRJNA493516:D7S91_21005	False	False	1.00
Ref	50S ribosomal protein L20	0.00	1.00	1.00	1.00	20.00	5.00	GC_00000998	PRJNA493516:D7S91_40420	True	True	1.00
Ref	HlyD family efflux transporter periplasmic adaptor subunit	0.00	1.00	1.00	1.00	20.00	5.00	GC_00005386, GC_00005454, GC_00005580, GC_00005980, GC_00006454, GC_00008591, GC_00011664, GC_00013574	PRJNA493516:D7S91_28100	True	True	1.00
Ref	ferrochelatase	0.00	1.00	1.00	1.00	20.00	5.00	GC_00003476, GC_00006871	PRJNA493516:D7S91_16060	True	True	1.00
Ref	glutathione transferase	0.00	1.00	1.00	1.00	20.00	5.00	GC_00002971	PRJNA493516:D7S91_05625	True	True	1.00
Ref	zinc finger UBP-type protein	0.00	1.00	0.95	1.00	19.00	5.00	GC_00004229	WP_039362765.1	False	False	1.00
Ref	patatin-like phospholipase family protein	0.00	1.00	1.00	1.00	20.00	5.00	GC_00001655, GC_00002295, GC_00005438, GC_00008637	PRJNA493516:D7S91_13830	True	True	1.00
Ref	DUF1345 domain-containing protein	0.00	1.00	1.00	1.00	20.00	5.00	GC_00000541	PRJNA493516:D7S91_05065	True	True	1.00
Ref	outer membrane lipoprotein-sorting protein	0.00	1.00	1.00	1.00	20.00	5.00	GC_00001544, GC_00006185, GC_00009549, GC_00012462	PRJNA493516:D7S91_07750	True	True	1.00
Ref	SagB/ThcOx family dehydrogenase	0.00	1.00	0.80	1.00	16.00	5.00	GC_00005817	PRJNA493516:D7S91_31190	False	False	1.00
Ref	cytochrome B	0.00	1.00	1.00	1.00	20.00	5.00	GC_00003277, GC_00007710, GC_00008963, GC_00010979	PRJNA493516:D7S91_07515	True	True	1.00
Ref	transglutaminase	0.00	1.00	1.00	1.00	20.00	5.00	GC_00000691	PRJNA493516:D7S91_27185	True	True	1.00
Ref	carboxymuconolactone decarboxylase family protein	0.00	1.00	1.00	1.00	20.00	5.00	GC_00000333, GC_00000724, GC_00001339, GC_00001385, GC_00001789, GC_00002866, GC_00004089, GC_00005262, GC_00005856, GC_00007998, GC_00008683, GC_00011964	PRJNA493516:D7S91_15805	True	True	1.00
Ref	tryptophan 2,3-dioxygenase (kynA)	0.00	1.00	1.00	1.00	20.00	5.00	GC_00001652	PRJNA493516:D7S91_27030	True	True	1.00
Ref	phage major capsid protein, P2 family	0.00	1.00	0.15	0.00	3.00	0.00	GC_00009019	WP_105391599.1	False	False	1.00
Ref	cytochrome bd-I oxidase subunit CydX (cydX)	0.00	1.00	1.00	1.00	20.00	5.00	GC_00000071	PRJNA493516:D7S91_09410	True	True	1.00
Ref	6,7-dimethyl-8-ribityllumazine synthase	0.00	1.00	1.00	1.00	20.00	5.00	GC_00001067, GC_00012587	PRJNA493516:D7S91_25495	True	True	1.00
Ref	heme ABC transporter ATP-binding protein	0.00	1.00	1.00	1.00	20.00	5.00	GC_00002448	PRJNA493516:D7S91_12530	True	True	1.00
Ref	ATP synthase subunit B	0.00	1.00	1.00	1.00	20.00	5.00	GC_00000432	PRJNA493516:D7S91_18745	True	True	1.00
Ref	alanine--glyoxylate aminotransferase family protein	0.00	1.00	1.00	1.00	20.00	5.00	GC_00001424, GC_00005126	PRJNA493516:D7S91_15580	True	True	1.00
Ref	amino acid ABC transporter substrate-binding protein	0.00	1.00	1.00	1.00	20.00	5.00	GC_00001577, GC_00001880, GC_00002562, GC_00003443, GC_00006293, GC_00006418, GC_00007857, GC_00009344, GC_00009625, GC_00011839, GC_00012463	PRJNA493516:D7S91_24995	True	True	1.00
Ref	30S ribosomal protein S17	0.00	1.00	1.00	1.00	20.00	5.00	GC_00000966	PRJNA493516:D7S91_38805	True	True	1.00
Ref	PA0069 family radical SAM protein	0.00	1.00	1.00	1.00	20.00	5.00	GC_00003776	PRJNA493516:D7S91_26865	True	True	1.00
Ref	YebC/PmpR family DNA-binding transcriptional regulator	0.00	1.00	1.00	1.00	20.00	5.00	GC_00003857	PRJNA493516:D7S91_30450	True	True	1.00
Ref	PRC-barrel domain containing protein	0.00	1.00	1.00	1.00	20.00	5.00	GC_00000036, GC_00002506	PRJNA493516:D7S91_02255	True	True	1.00
Ref	TM2 domain-containing protein	0.00	1.00	0.95	1.00	19.00	5.00	GC_00004110	PRJNA493516:D7S91_26860	False	False	1.00
Ref	biotin-independent malonate decarboxylase subunit beta	0.00	1.00	1.00	1.00	20.00	5.00	GC_00002517	PRJNA493516:D7S91_17430	True	True	1.00
Ref	pilus assembly protein	0.00	1.00	1.00	1.00	20.00	5.00	GC_00002467, GC_00003006, GC_00003022, GC_00003084, GC_00003196, GC_00005433, GC_00006247, GC_00006258, GC_00006636, GC_00007466, GC_00007480, GC_00007557, GC_00009228, GC_00009298, GC_00009765, GC_00012832	PRJNA493516:D7S91_11970	True	True	1.00
Ref	beta-ketoacyl synthase	0.00	1.00	0.90	1.00	18.00	5.00	GC_00005362, GC_00012259	PRJNA493516:D7S91_08175	False	False	1.00
Ref	anthranilate 1,2-dioxygenase small subunit	0.00	1.00	0.95	1.00	19.00	5.00	GC_00003970	WP_011355917.1	False	False	1.00
Ref	hydrolase Nlp/P60	0.00	1.00	0.10	0.00	2.00	0.00	GC_00010268	WP_046548171.1	False	False	1.00
Ref	transcriptional regulator GcvA	0.00	1.00	1.00	1.00	20.00	5.00	GC_00002197, GC_00004349	WP_039346283.1	True	True	1.00
Ref	ribonuclease III	0.00	1.00	0.90	1.00	18.00	5.00	GC_00005544, GC_00007206	PRJNA493516:D7S91_26510	False	False	1.00
Ref	50S ribosomal protein L3 N(5)-glutamine methyltransferase	0.00	1.00	1.00	1.00	20.00	5.00	GC_00001509	PRJNA493516:D7S91_29200	True	True	1.00
Ref	sulfate adenylyltransferase subunit 1	0.00	1.00	1.00	1.00	20.00	5.00	GC_00001486	PRJNA493516:D7S91_27590	True	True	1.00
Ref	3-deoxy-manno-octulosonate cytidylyltransferase	0.00	1.00	1.00	1.00	20.00	5.00	GC_00000799	PRJNA493516:D7S91_27200	True	True	1.00
Ref	acyl-CoA synthetase	0.00	1.00	1.00	1.00	20.00	5.00	GC_00003221, GC_00004942, GC_00005087	PRJNA493516:D7S91_11555	True	True	1.00
Ref	endolytic transglycosylase MltG (mltG)	0.00	1.00	1.00	1.00	20.00	5.00	GC_00002250	PRJNA493516:D7S91_27820	True	True	1.00
Ref	DUF72 domain-containing protein	0.00	1.00	1.00	1.00	20.00	5.00	GC_00005373, GC_00007196	PRJNA493516:D7S91_27075	True	True	1.00
Ref	VacJ family lipoprotein	0.00	1.00	1.00	1.00	20.00	5.00	GC_00004267, GC_00004268	PRJNA493516:D7S91_36210	True	True	1.00
Ref	ATP phosphoribosyltransferase regulatory subunit	0.00	1.00	1.00	1.00	20.00	5.00	GC_00002767, GC_00012446	PRJNA493516:D7S91_35520	True	True	1.00
Ref	phosphogluconate dehydratase	0.00	1.00	0.95	1.00	19.00	5.00	GC_00004704	PRJNA493516:D7S91_16505	False	False	1.00
Ref	RecQ family ATP-dependent DNA helicase	0.00	1.00	0.15	0.00	3.00	0.00	GC_00008769	WP_052760015.1	False	False	1.00
Ref	triose-phosphate isomerase	0.00	1.00	0.95	1.00	19.00	5.00	GC_00004050	PRJNA493516:D7S91_36895	False	False	1.00
Ref	elongation factor G (fusA)	0.00	1.00	1.00	1.00	20.00	5.00	GC_00000102	PRJNA493516:D7S91_27290	True	True	1.00
Ref	urea carboxylase-associated family protein	0.00	1.00	1.00	1.00	20.00	5.00	GC_00001922, GC_00004093	PRJNA493516:D7S91_02025	True	True	1.00
Ref	DNA-binding response regulator	0.00	1.00	1.00	1.00	20.00	5.00	GC_00000005, GC_00000010, GC_00000029, GC_00000073, GC_00000301, GC_00000306, GC_00000447, GC_00000867, GC_00000979, GC_00001027, GC_00001040, GC_00001154, GC_00001563, GC_00001936, GC_00002075, GC_00002192, GC_00002321, GC_00002635, GC_00002920, GC_00003045, GC_00003352, GC_00003565, GC_00003593, GC_00003941, GC_00003997, GC_00004279, GC_00004360, GC_00004492, GC_00004493, GC_00004521, GC_000045…	PRJNA493516:D7S91_02725	True	True	1.00
Ref	cobalamin biosynthesis protein CobT	0.00	1.00	1.00	1.00	20.00	5.00	GC_00003553	PRJNA493516:D7S91_12105	True	True	1.00
Ref	plasmid partition protein A	0.00	1.00	0.05	0.00	1.00	0.00	GC_00012515	WP_059669010.1	False	False	1.00
Ref	agmatine deiminase family protein	0.00	1.00	0.85	1.00	17.00	5.00	GC_00005637, GC_00005838, GC_00006464	PRJNA493516:D7S91_10210	False	False	1.00
Ref	DUF2069 domain-containing protein	0.00	1.00	0.90	1.00	18.00	5.00	GC_00005268	PRJNA493516:D7S91_40505	False	False	1.00
Ref	alginate biosynthesis protein AlgP	0.00	1.00	0.95	1.00	19.00	5.00	GC_00005036	PRJNA493516:D7S91_20880	False	False	1.00
Ref	phosphate regulon transcriptional regulatory protein PhoB (phoB)	0.00	1.00	1.00	1.00	20.00	5.00	GC_00000870	PRJNA493516:D7S91_17250	True	True	1.00
Ref	NADH:ubiquinone oxidoreductase	0.00	1.00	0.05	0.00	1.00	0.00	GC_00012228	WP_105770918.1	False	False	1.00
Ref	chemotaxis protein CheX	0.00	1.00	1.00	1.00	20.00	5.00	GC_00001985	PRJNA493516:D7S91_03870	True	True	1.00
Ref	inositol phosphorylceramide synthase	0.00	1.00	1.00	1.00	20.00	5.00	GC_00002208	PRJNA493516:D7S91_15770	True	True	1.00
Ref	hydroxymethylpyrimidine/phosphomethylpyrimidine kinase	0.00	1.00	0.95	1.00	19.00	5.00	GC_00004030	PRJNA493516:D7S91_15370	False	False	1.00
Ref	DNA-binding transcriptional repressor DeoR (deoR)	0.00	1.00	1.00	1.00	20.00	5.00	GC_00001409	PRJNA493516:D7S91_25070	True	True	1.00
Ref	cytochrome C oxidase subunit I	0.00	1.00	0.05	0.00	1.00	0.00	GC_00011600	WP_089463692.1	False	False	1.00
Ref	precorrin-8X methylmutase	0.00	1.00	1.00	1.00	20.00	5.00	GC_00004290, GC_00007787	PRJNA493516:D7S91_09875	True	True	1.00
Ref	toxic anion resistance protein	0.00	1.00	1.00	1.00	20.00	5.00	GC_00000784, GC_00012851	PRJNA493516:D7S91_39380	True	True	1.00
Ref	type II toxin-antitoxin system antitoxin, RelB/DinJ family	0.00	1.00	0.05	0.00	1.00	0.00	GC_00010656	WP_017518824.1	False	False	1.00
Ref	NTPase	0.00	1.00	0.05	0.00	1.00	0.00	GC_00013564	WP_124647041.1	False	False	1.00
Ref	PXPV repeat protein	0.00	1.00	0.95	1.00	19.00	5.00	GC_00005012	WP_039358919.1	False	False	1.00
Ref	DNA topoisomerase	0.00	1.00	0.05	0.00	1.00	0.00	GC_00011975	WP_105750058.1	False	False	1.00
Ref	cold shock domain-containing protein	0.00	1.00	0.05	0.00	1.00	0.00	GC_00010316	WP_047853453.1	False	False	1.00
Ref	NADPH-dependent 7-cyano-7-deazaguanine reductase QueF (queF)	0.00	1.00	1.00	1.00	20.00	5.00	GC_00003426	PRJNA493516:D7S91_31925	True	True	1.00
Ref	fatty acid desaturase	0.00	1.00	1.00	1.00	20.00	5.00	GC_00000812, GC_00002493, GC_00003646, GC_00005684, GC_00005837, GC_00005862, GC_00007552, GC_00009455, GC_00010037, GC_00011105, GC_00013391	PRJNA493516:D7S91_39410	True	True	1.00
Ref	coniferyl aldehyde dehydrogenase	0.00	1.00	1.00	1.00	20.00	5.00	GC_00002893, GC_00002988	PRJNA493516:D7S91_31060	True	True	1.00
Ref	DUF1768 domain-containing protein	0.00	1.00	0.10	0.00	2.00	0.00	GC_00010232	WP_060091325.1	False	False	1.00
Ref	phage tail sheath protein	0.00	1.00	0.20	0.00	4.00	0.00	GC_00008399	WP_124618828.1	False	False	1.00
Ref	3'-5' exonuclease	0.00	1.00	1.00	1.00	20.00	5.00	GC_00001250, GC_00002337, GC_00012779, GC_00013560	PRJNA493516:D7S91_35430	True	True	1.00
Ref	tryptophan--tRNA ligase (trpS)	0.00	1.00	0.95	1.00	19.00	5.00	GC_00004113	PRJNA493516:D7S91_24570	False	False	1.00
Ref	outer membrane lipoprotein chaperone LolA (lolA)	0.00	1.00	1.00	1.00	20.00	5.00	GC_00002894	PRJNA493516:D7S91_25590	True	True	1.00
Ref	glycerate kinase	0.00	1.00	1.00	1.00	20.00	5.00	GC_00002156	PRJNA493516:D7S91_29770	True	True	1.00
Ref	DUF2486 family protein	0.00	1.00	1.00	1.00	20.00	5.00	GC_00003802	PRJNA493516:D7S91_27625	True	True	1.00
Ref	NADP-dependent oxidoreductase	0.00	1.00	1.00	1.00	20.00	5.00	GC_00000810, GC_00002547, GC_00003588, GC_00006986, GC_00008890, GC_00013035	PRJNA493516:D7S91_02130	True	True	1.00
Ref	CHAD domain-containing protein	0.00	1.00	1.00	1.00	20.00	5.00	GC_00002643	PRJNA493516:D7S91_05015	True	True	1.00
Ref	DUF159 family protein	0.00	1.00	1.00	1.00	20.00	5.00	GC_00000273, GC_00000855, GC_00010654, GC_00013300	PRJNA493516:D7S91_17575	True	True	1.00
Ref	DUF3156 family protein	0.00	1.00	0.95	1.00	19.00	5.00	GC_00004940	PRJNA493516:D7S91_14915	False	False	1.00
Ref	ribonuclease HII	0.00	1.00	1.00	1.00	20.00	5.00	GC_00002683	PRJNA493516:D7S91_29340	True	True	1.00
Ref	phage tail tape measure protein	0.00	1.00	0.20	0.00	4.00	0.00	GC_00010224, GC_00012358, GC_00013127	WP_124472224.1	False	False	1.00
Ref	ProQ activator of osmoprotectant transporter prop	0.00	1.00	1.00	1.00	20.00	5.00	GC_00000752	PRJNA493516:D7S91_32450	True	True	1.00
Ref	LLM class flavin-dependent oxidoreductase	0.00	1.00	1.00	1.00	20.00	5.00	GC_00000034, GC_00000139, GC_00000194, GC_00001500, GC_00001973, GC_00002032, GC_00004610, GC_00005504, GC_00005917, GC_00006067, GC_00006181, GC_00006295, GC_00006323, GC_00006491, GC_00006499, GC_00006516, GC_00006925, GC_00008133, GC_00013530	PRJNA493516:D7S91_31420	True	True	1.00
Ref	DUF4136 domain-containing protein	0.00	1.00	0.95	1.00	19.00	5.00	GC_00004596, GC_00004667	PRJNA493516:D7S91_16625	False	False	1.00
Ref	50S ribosomal protein L13	0.00	1.00	1.00	1.00	20.00	5.00	GC_00000913	PRJNA493516:D7S91_16395	True	True	1.00
Ref	NfeD family protein	0.00	1.00	1.00	1.00	20.00	5.00	GC_00001893	PRJNA493516:D7S91_29370	True	True	1.00
Ref	molybdenum cofactor guanylyltransferase MobA (mobA)	0.00	1.00	0.95	1.00	19.00	5.00	GC_00004965	PRJNA493516:D7S91_26640	False	False	1.00
Ref	50S ribosomal protein L27	0.00	1.00	1.00	1.00	20.00	5.00	GC_00000961	PRJNA493516:D7S91_33565	True	True	1.00
Ref	glycine cleavage system protein GcvH (gcvH)	0.00	1.00	1.00	1.00	20.00	5.00	GC_00000571	PRJNA493516:D7S91_18525	True	True	1.00
Ref	nicotinate-nucleotide--dimethylbenzimidazole phosphoribosyltransferase (cobT)	0.00	1.00	1.00	1.00	20.00	5.00	GC_00002390	PRJNA493516:D7S91_40145	True	True	1.00
Ref	5-oxoprolinase subunit PxpA (pxpA)	0.00	1.00	1.00	1.00	20.00	5.00	GC_00001628, GC_00008161	PRJNA493516:D7S91_37160	True	True	1.00
Ref	gamma-glutamylcyclotransferase	0.00	1.00	1.00	1.00	20.00	5.00	GC_00002094, GC_00003751	PRJNA493516:D7S91_32140	True	True	1.00
Ref	putative colanic acid biosynthesis acetyltransferase	0.00	1.00	0.05	0.00	1.00	0.00	GC_00011611	WP_105817665.1	False	False	1.00
Ref	AzlD family protein	0.00	1.00	1.00	1.00	20.00	5.00	GC_00001407	PRJNA493516:D7S91_19960	True	True	1.00
Ref	D-aminoacylase	0.00	1.00	1.00	1.00	20.00	5.00	GC_00003787	PRJNA493516:D7S91_31910	True	True	1.00
Ref	DNA repair protein RecO (recO)	0.00	1.00	1.00	1.00	20.00	5.00	GC_00001068	PRJNA493516:D7S91_26500	True	True	1.00
Ref	gluconolactonase	0.00	1.00	0.10	0.00	2.00	0.00	GC_00009593	WP_106355313.1	False	False	1.00
Ref	tRNA (adenosine(37)-N6)-dimethylallyltransferase MiaA (miaA)	0.00	1.00	1.00	1.00	20.00	5.00	GC_00003684	PRJNA493516:D7S91_15970	True	True	1.00
Ref	YhbY family RNA-binding protein	0.00	1.00	1.00	1.00	20.00	5.00	GC_00001322	PRJNA493516:D7S91_17305	True	True	1.00
Ref	3-isopropylmalate dehydratase small subunit (leuD)	0.00	1.00	0.95	1.00	19.00	5.00	GC_00004142	PRJNA493516:D7S91_04525	False	False	1.00
Ref	replication initiation protein	0.00	1.00	1.00	1.00	20.00	5.00	GC_00001110, GC_00001123, GC_00010632, GC_00011339, GC_00012216	WP_039369202.1	True	True	1.00
Ref	dockerin	0.00	1.00	1.00	1.00	20.00	5.00	GC_00003251	PRJNA493516:D7S91_13305	True	True	1.00
Ref	class II glutamine amidotransferase	0.00	1.00	1.00	1.00	20.00	5.00	GC_00003211, GC_00005502	PRJNA493516:D7S91_15810	True	True	1.00
Ref	excinuclease ABC subunit UvrC (uvrC)	0.00	1.00	1.00	1.00	20.00	5.00	GC_00003544	PRJNA493516:D7S91_26460	True	True	1.00
Ref	flagellar biosynthesis protein FlhG	0.00	1.00	0.95	1.00	19.00	5.00	GC_00003019	WP_039346799.1	False	False	1.00
Ref	GYD domain-containing protein	0.00	1.00	0.10	0.00	2.00	0.00	GC_00010167	WP_122474087.1	False	False	1.00
Ref	sulfurtransferase TusA family protein	0.00	1.00	1.00	1.00	20.00	5.00	GC_00000978	PRJNA493516:D7S91_16650	True	True	1.00
Ref	amino acid transporter	0.00	1.00	1.00	1.00	20.00	5.00	GC_00002415, GC_00004258, GC_00008698	PRJNA493516:D7S91_40040	True	True	1.00
Ref	single-stranded DNA-binding protein (ssb)	0.00	1.00	1.00	1.00	20.00	5.00	GC_00000214	PRJNA493516:D7S91_22485	True	True	1.00
Ref	low-specificity L-threonine aldolase	0.00	1.00	1.00	1.00	20.00	5.00	GC_00002898	PRJNA493516:D7S91_12745	True	True	1.00
Ref	Tat pathway signal protein	0.00	1.00	0.95	1.00	19.00	5.00	GC_00005072	PRJNA493516:D7S91_04540	False	False	1.00
Ref	phosphonate C-P lyase system protein PhnH (phnH)	0.00	1.00	0.05	0.00	1.00	0.00	GC_00010460	WP_124580064.1	False	False	1.00
Ref	DUF3460 family protein	0.00	1.00	1.00	1.00	20.00	5.00	GC_00001142	PRJNA493516:D7S91_40210	True	True	1.00
Ref	cell division protein FtsA (ftsA)	0.00	1.00	0.95	1.00	19.00	5.00	GC_00004082	PRJNA493516:D7S91_33465	False	False	1.00
Ref	allantoicase (alc)	0.00	1.00	1.00	1.00	20.00	5.00	GC_00000082	PRJNA493516:D7S91_16570	True	True	1.00
Ref	tRNA pseudouridine(55) synthase TruB (truB)	0.00	1.00	1.00	1.00	20.00	5.00	GC_00003103	PRJNA493516:D7S91_40830	True	True	1.00
Ref	4-hydroxyphenylacetate 3-monooxygenase, reductase component (hpaC)	0.00	1.00	0.95	1.00	19.00	5.00	GC_00003998	PRJNA493516:D7S91_06400	False	False	1.00
Ref	secretin	0.00	1.00	0.15	0.00	3.00	0.00	GC_00009017	WP_124584146.1	False	False	1.00
Ref	flagellar basal-body rod protein FlgG (flgG)	0.00	1.00	1.00	1.00	20.00	5.00	GC_00001769	PRJNA493516:D7S91_37260	True	True	1.00
Ref	monofunctional biosynthetic peptidoglycan transglycosylase (mtgA)	0.00	1.00	1.00	1.00	20.00	5.00	GC_00002193	PRJNA493516:D7S91_33725	True	True	1.00
Ref	alginate export family protein	0.00	1.00	1.00	1.00	20.00	5.00	GC_00000115	PRJNA493516:D7S91_16820	True	True	1.00
Ref	macrolide transporter subunit MacA	0.00	1.00	1.00	1.00	20.00	5.00	GC_00003285	WP_039366448.1	True	True	1.00
Ref	nucleotide exchange factor GrpE (grpE)	0.00	1.00	1.00	1.00	20.00	5.00	GC_00001170	PRJNA493516:D7S91_16045	True	True	1.00
Ref	branched-chain amino acid transaminase	0.00	1.00	1.00	1.00	20.00	5.00	GC_00001189	PRJNA493516:D7S91_39235	True	True	1.00
Ref	putative toxin-antitoxin system toxin component, PIN family	0.00	1.00	1.00	1.00	20.00	5.00	GC_00003071, GC_00009359	PRJNA493516:D7S91_37035	True	True	1.00
Ref	xanthine dehydrogenase family protein molybdopterin-binding subunit	0.00	1.00	1.00	1.00	20.00	5.00	GC_00002734, GC_00003631, GC_00003772, GC_00004818, GC_00005434, GC_00005516, GC_00006303, GC_00007199, GC_00007604, GC_00008972, GC_00009157, GC_00010244	PRJNA493516:D7S91_14545	True	True	1.00
Ref	KpsF/GutQ family sugar-phosphate isomerase	0.00	1.00	1.00	1.00	20.00	5.00	GC_00001525, GC_00006651	PRJNA493516:D7S91_20250	True	True	1.00
Ref	GDP-L-fucose synthase	0.00	1.00	0.20	0.00	4.00	0.00	GC_00008486	WP_047850619.1	False	False	1.00
Ref	FGGY-family carbohydrate kinase	0.00	1.00	0.95	1.00	19.00	5.00	GC_00005089	WP_039360962.1	False	False	1.00
Ref	penicillin-binding protein 2 (mrdA)	0.00	1.00	0.90	1.00	18.00	5.00	GC_00005279	PRJNA493516:D7S91_30840	False	False	1.00
Ref	galactarate dehydratase (garD)	0.00	1.00	0.90	1.00	18.00	5.00	GC_00005431	PRJNA493516:D7S91_32975	False	False	1.00
Ref	YeiH family putative sulfate export transporter	0.00	1.00	0.95	1.00	19.00	5.00	GC_00002465	PRJNA493516:D7S91_09315	False	False	1.00
Ref	YaiO family outer membrane beta-barrel protein (yaiO)	0.00	1.00	0.05	0.00	1.00	0.00	GC_00012454	WP_124575836.1	False	False	1.00
Ref	OsmC family protein	0.00	1.00	0.95	1.00	19.00	5.00	GC_00003938	PRJNA493516:D7S91_16405	False	False	1.00
Ref	aminotransferase class V-fold PLP-dependent enzyme	0.00	1.00	0.20	0.00	4.00	0.00	GC_00009719, GC_00009838, GC_00013255	WP_089457955.1	False	False	1.00
Ref	DUF4326 domain-containing protein	0.00	1.00	0.05	0.00	1.00	0.00	GC_00010540	WP_124474498.1	False	False	1.00
Ref	MEKHLA domain-containing protein	0.00	1.00	0.95	1.00	19.00	5.00	GC_00004165	PRJNA493516:D7S91_25010	False	False	1.00
Ref	RHS repeat-associated core domain-containing protein	0.00	1.00	0.15	0.00	3.00	0.00	GC_00009219, GC_00011235, GC_00011676, GC_00011752, GC_00012399	WP_089462763.1	False	False	1.00
Ref	cellulose biosynthesis protein BcsG (bcsG)	0.00	1.00	1.00	1.00	20.00	5.00	GC_00003676	PRJNA493516:D7S91_16885	True	True	1.00
Ref	D-tagatose-bisphosphate aldolase, class II, non-catalytic subunit	0.00	1.00	1.00	1.00	20.00	5.00	GC_00002240	PRJNA493516:D7S91_26945	True	True	1.00
Ref	glycoside hydrolase family 2 protein	0.00	1.00	0.95	1.00	19.00	5.00	GC_00004643	PRJNA493516:D7S91_03165	False	False	1.00
Ref	PLP-dependent transferase	0.00	1.00	0.10	0.00	2.00	0.00	GC_00009223	RDT04861.1	False	False	1.00
Ref	branched chain amino acid aminotransferase	0.00	1.00	0.95	1.00	19.00	5.00	GC_00004607	WP_039353308.1	False	False	1.00
Ref	redoxin domain-containing protein	0.00	1.00	0.20	0.00	4.00	0.00	GC_00008454	WP_046544058.1	False	False	1.00
Ref	WbqC family protein	0.00	1.00	1.00	1.00	20.00	5.00	GC_00000843	WP_095145721.1	True	True	1.00
Ref	CHRD domain-containing protein	0.00	1.00	1.00	1.00	20.00	5.00	GC_00003282	PRJNA493516:D7S91_31865	True	True	1.00
Ref	amino acid ABC transporter ATP-binding protein	0.00	1.00	1.00	1.00	20.00	5.00	GC_00000360, GC_00001268, GC_00002806, GC_00003921, GC_00006132, GC_00007611	PRJNA493516:D7S91_16430	True	True	1.00
Ref	SURF1 family protein	0.00	1.00	0.95	1.00	19.00	5.00	GC_00004237	PRJNA493516:D7S91_20535	False	False	1.00
Ref	phage head-tail adapter protein	0.00	1.00	0.05	0.00	1.00	0.00	GC_00013224	WP_105815913.1	False	False	1.00
Ref	chloride channel protein	0.00	1.00	0.95	1.00	19.00	5.00	GC_00000330, GC_00005208, GC_00008369	PRJNA493516:D7S91_25655	False	False	1.00
Ref	DUF1845 domain-containing protein	0.00	1.00	0.10	0.00	2.00	0.00	GC_00010240	WP_047853495.1	False	False	1.00
Ref	pyridoxine 5'-phosphate synthase	0.00	1.00	1.00	1.00	20.00	5.00	GC_00002941	PRJNA493516:D7S91_26495	True	True	1.00
Ref	DsbA family oxidoreductase	0.00	1.00	0.95	1.00	19.00	5.00	GC_00004791, GC_00009021	PRJNA493516:D7S91_15495	False	False	1.00
Ref	5-methyltetrahydrofolate--homocysteine methyltransferase	0.00	1.00	1.00	1.00	20.00	5.00	GC_00001503	PRJNA493516:D7S91_20915	True	True	1.00
Ref	6-aminohexanoate hydrolase	0.00	1.00	1.00	1.00	20.00	5.00	GC_00000778	WP_039346858.1	True	True	1.00
Ref	aspartate/tyrosine/aromatic aminotransferase	0.00	1.00	1.00	1.00	20.00	5.00	GC_00000149, GC_00000485	PRJNA493516:D7S91_23510	True	True	1.00
Ref	DUF1571 domain-containing protein	0.00	1.00	1.00	1.00	20.00	5.00	GC_00001759, GC_00004813	PRJNA493516:D7S91_15440	True	True	1.00
Ref	precorrin-3B C(17)-methyltransferase (cobJ)	0.00	1.00	1.00	1.00	20.00	5.00	GC_00002790	PRJNA493516:D7S91_09885	True	True	1.00
Ref	YaiI/YqxD family protein	0.00	1.00	0.95	1.00	19.00	5.00	GC_00004102	PRJNA493516:D7S91_09940	False	False	1.00
Ref	PD-(D/E)XK motif protein	0.00	1.00	0.05	0.00	1.00	0.00	GC_00010344	WP_083417801.1	False	False	1.00
Ref	glutamyl-tRNA amidotransferase	0.00	1.00	0.80	1.00	16.00	5.00	GC_00005814	PRJNA493516:D7S91_31340	False	False	1.00
Ref	AadA family aminoglycoside 3''-O-nucleotidyltransferase (aadA)	0.00	1.00	1.00	1.00	20.00	5.00	GC_00002440	PRJNA493516:D7S91_04380	True	True	1.00
Ref	2-aminoethylphosphonate aminotransferase	0.00	1.00	1.00	1.00	20.00	5.00	GC_00002485	PRJNA493516:D7S91_03600	True	True	1.00
Ref	class I SAM-dependent rRNA methyltransferase	0.00	1.00	1.00	1.00	20.00	5.00	GC_00002509	PRJNA493516:D7S91_30980	True	True	1.00
Ref	DUF4142 domain-containing protein	0.00	1.00	1.00	1.00	20.00	5.00	GC_00001421, GC_00003542, GC_00005779, GC_00011602	PRJNA493516:D7S91_14370	True	True	1.00
Ref	type I methionyl aminopeptidase (map)	0.00	1.00	1.00	1.00	20.00	5.00	GC_00001450, GC_00001451	PRJNA493516:D7S91_26415	True	True	1.00
Ref	asparaginase	0.00	1.00	1.00	1.00	20.00	5.00	GC_00003075, GC_00003246, GC_00012292	PRJNA493516:D7S91_27880	True	True	1.00
Ref	DUF4865 family protein	0.00	1.00	0.95	1.00	19.00	5.00	GC_00005107	PRJNA493516:D7S91_03240	False	False	1.00
Ref	abortive phage resistance protein	0.00	1.00	0.10	0.00	2.00	0.00	GC_00012895, GC_00012989	WP_122474025.1	False	False	1.00
Ref	HD domain-containing protein	0.00	1.00	1.00	1.00	20.00	5.00	GC_00000138, GC_00003351, GC_00004414, GC_00005569, GC_00005696, GC_00006815	PRJNA493516:D7S91_07415	True	True	1.00
Ref	exodeoxyribonuclease V subunit alpha	0.00	1.00	0.95	1.00	19.00	5.00	GC_00005148	PRJNA493516:D7S91_17730	False	False	1.00
Ref	lipocalin-like domain-containing protein	0.00	1.00	0.90	1.00	18.00	5.00	GC_00005522	PRJNA493516:D7S91_09115	False	False	1.00
Ref	N utilization substance protein B	0.00	1.00	0.95	1.00	19.00	5.00	GC_00003920	PRJNA493516:D7S91_25490	False	False	1.00
Ref	DUF421 domain-containing protein	0.00	1.00	0.95	1.00	19.00	5.00	GC_00004256	PRJNA493516:D7S91_23120	False	False	1.00
Ref	dimethylmenaquinone methyltransferase	0.00	1.00	0.05	0.00	1.00	0.00	GC_00010863	WP_124581283.1	False	False	1.00
Ref	ferritin	0.00	1.00	0.90	1.00	18.00	5.00	GC_00000151	WP_046196386.1	False	False	1.00
Ref	integrating conjugative element protein	0.00	1.00	0.10	0.00	2.00	0.00	GC_00010031, GC_00010079	WP_023093441.1	False	False	1.00
Ref	prepilin-type N-terminal cleavage/methylation domain-containing protein	0.00	1.00	1.00	1.00	20.00	5.00	GC_00000463, GC_00004582, GC_00005706, GC_00006117, GC_00006707, GC_00008788	PRJNA493516:D7S91_18975	True	True	1.00
Ref	Rrf2 family transcriptional regulator	0.00	1.00	1.00	1.00	20.00	5.00	GC_00001730, GC_00002534, GC_00007348	PRJNA493516:D7S91_17790	True	True	1.00
Ref	DUF937 domain-containing protein	0.00	1.00	1.00	1.00	20.00	5.00	GC_00002229	PRJNA493516:D7S91_35285	True	True	1.00
Ref	fructose-bisphosphate aldolase class II	0.00	1.00	1.00	1.00	20.00	5.00	GC_00001036	PRJNA493516:D7S91_39260	True	True	1.00
Ref	adenylosuccinate lyase	0.00	1.00	1.00	1.00	20.00	5.00	GC_00003080	PRJNA493516:D7S91_16465	True	True	1.00
Ref	flavodoxin	0.00	1.00	1.00	1.00	20.00	5.00	GC_00000722, GC_00009936	WP_039369222.1	True	True	1.00
Ref	RdgB/HAM1 family non-canonical purine NTP pyrophosphatase (rdgB)	0.00	1.00	1.00	1.00	20.00	5.00	GC_00001846	PRJNA493516:D7S91_25705	True	True	1.00
Ref	ribose-5-phosphate isomerase	0.00	1.00	1.00	1.00	20.00	5.00	GC_00001869	PRJNA493516:D7S91_10560	True	True	1.00
Ref	DegT/DnrJ/EryC1/StrS aminotransferase family protein	0.00	1.00	0.95	1.00	19.00	5.00	GC_00004562	PRJNA493516:D7S91_35220	False	False	1.00
Ref	D-2-hydroxyacid dehydrogenase	0.00	1.00	0.95	1.00	19.00	5.00	GC_00005317, GC_00007581	PRJNA493516:D7S91_08440	False	False	1.00
Ref	secretion system protein F	0.00	1.00	0.05	0.00	1.00	0.00	GC_00011232	WP_105750005.1	False	False	1.00
Ref	dTMP kinase	0.00	1.00	1.00	1.00	20.00	5.00	GC_00001442	PRJNA493516:D7S91_27825	True	True	1.00
Ref	DUF1330 domain-containing protein	0.00	1.00	1.00	1.00	20.00	5.00	GC_00000072, GC_00002143, GC_00008139	PRJNA493516:D7S91_07470	True	True	1.00
Ref	GNAT family N-acetyltransferase	0.00	1.00	1.00	1.00	20.00	5.00	GC_00000184, GC_00000461, GC_00000646, GC_00001251, GC_00001348, GC_00001543, GC_00001634, GC_00001980, GC_00002299, GC_00002381, GC_00002570, GC_00002571, GC_00002695, GC_00002763, GC_00002860, GC_00003027, GC_00003386, GC_00003439, GC_00003474, GC_00003632, GC_00003693, GC_00003746, GC_00003807, GC_00003838, GC_00004233, GC_00004281, GC_00004415, GC_00004490, GC_00005295, GC_00005323, GC_000053…	PRJNA493516:D7S91_11310	True	True	1.00
Ref	4-hydroxythreonine-4-phosphate dehydrogenase PdxA	0.00	1.00	1.00	1.00	20.00	5.00	GC_00003744	PRJNA493516:D7S91_19380	True	True	1.00
Ref	TIGR03745 family integrating conjugative element membrane protein	0.00	1.00	0.10	0.00	2.00	0.00	GC_00009890	WP_023093437.1	False	False	1.00
Ref	multidrug efflux RND transporter periplasmic adaptor subunit CeoA	0.00	1.00	0.90	1.00	18.00	5.00	GC_00005322	PRJNA493516:D7S91_33140	False	False	1.00
Ref	ATP synthase subunit gamma	0.00	1.00	1.00	1.00	20.00	5.00	GC_00000503	PRJNA493516:D7S91_18730	True	True	1.00
Ref	amidohydrolase family protein	0.00	1.00	1.00	1.00	20.00	5.00	GC_00003044	PRJNA493516:D7S91_05655	True	True	1.00
Ref	type I restriction endonuclease subunit R	0.00	1.00	0.10	0.00	2.00	0.00	GC_00010039	WP_124648795.1	False	False	1.00
Ref	pyrroloquinoline quinone biosynthesis protein PqqB (pqqB)	0.00	1.00	0.85	1.00	17.00	5.00	GC_00005663	PRJNA493516:D7S91_28325	False	False	1.00
Ref	molecular chaperone DnaK (dnaK)	0.00	1.00	1.00	1.00	20.00	5.00	GC_00001957	PRJNA493516:D7S91_16035	True	True	1.00
Ref	HrcA family transcriptional regulator	0.00	1.00	1.00	1.00	20.00	5.00	GC_00000972	PRJNA493516:D7S91_16065	True	True	1.00
Ref	class 1 fructose-bisphosphatase	0.00	1.00	1.00	1.00	20.00	5.00	GC_00003399	PRJNA493516:D7S91_25820	True	True	1.00
Ref	chromosome partitioning protein ParA	0.00	1.00	1.00	1.00	20.00	5.00	GC_00001059, GC_00010818, GC_00011143, GC_00012226	PRJNA493516:D7S91_13725	True	True	1.00
Ref	DUF3501 family protein	0.00	1.00	1.00	1.00	20.00	5.00	GC_00000807	PRJNA493516:D7S91_05205	True	True	1.00
Ref	5-dehydro-2-deoxygluconokinase (iolC)	0.00	1.00	0.95	1.00	19.00	5.00	GC_00005059	PRJNA493516:D7S91_16705	False	False	1.00
Ref	YceI family protein	0.00	1.00	1.00	1.00	20.00	5.00	GC_00001705	PRJNA493516:D7S91_16220	True	True	1.00
Ref	conjugal transfer protein TraY	0.00	1.00	0.05	0.00	1.00	0.00	GC_00012700	WP_105750011.1	False	False	1.00
Ref	PhoH family protein	0.00	1.00	1.00	1.00	20.00	5.00	GC_00001850, GC_00004781	PRJNA493516:D7S91_32150	True	True	1.00
Ref	Bax inhibitor-1/YccA family protein	0.00	1.00	1.00	1.00	20.00	5.00	GC_00001420	PRJNA493516:D7S91_35445	True	True	1.00
Ref	cellulose synthase operon protein YhjQ (yhjQ)	0.00	1.00	0.95	1.00	19.00	5.00	GC_00005062, GC_00010636	PRJNA493516:D7S91_16895	False	False	1.00
Ref	OmpH family outer membrane protein	0.00	1.00	1.00	1.00	20.00	5.00	GC_00001245	PRJNA493516:D7S91_29315	True	True	1.00
Ref	malate synthase A	0.00	1.00	0.90	1.00	18.00	5.00	GC_00005269	PRJNA493516:D7S91_29105	False	False	1.00
Ref	phosphate starvation-inducible protein PhoH	0.00	1.00	1.00	1.00	20.00	5.00	GC_00000528	PRJNA493516:D7S91_24455	True	True	1.00
Ref	YbaK/EbsC family protein	0.00	1.00	1.00	1.00	20.00	5.00	GC_00000613, GC_00001201	WP_039357981.1	True	True	1.00
Ref	CinA family protein	0.00	1.00	1.00	1.00	20.00	5.00	GC_00001141	PRJNA493516:D7S91_33800	True	True	1.00
Ref	SfnB family sulfur acquisition oxidoreductase	0.00	1.00	1.00	1.00	20.00	5.00	GC_00000054	PRJNA493516:D7S91_11350	True	True	1.00
Ref	cytochrome d ubiquinol oxidase subunit II (cydB)	0.00	1.00	1.00	1.00	20.00	5.00	GC_00000618, GC_00001908, GC_00004591, GC_00006474	PRJNA493516:D7S91_24595	True	True	1.00
Ref	peptide ABC transporter permease	0.00	1.00	0.15	0.00	3.00	0.00	GC_00008932	WP_089447039.1	False	False	1.00
Ref	LasA protease	0.00	1.00	0.85	1.00	17.00	5.00	GC_00005780	PRJNA493516:D7S91_07185	False	False	1.00
Ref	erythromycin esterase	0.00	1.00	0.10	0.00	2.00	0.00	GC_00009821	WP_071335618.1	False	False	1.00
Ref	RNA polymerase sigma factor RpoD (rpoD)	0.00	1.00	1.00	1.00	20.00	5.00	GC_00001988	PRJNA493516:D7S91_04865	True	True	1.00
Ref	16S rRNA (cytidine(1402)-2'-O)-methyltransferase (rsmI)	0.00	1.00	1.00	1.00	20.00	5.00	GC_00000649	PRJNA493516:D7S91_18125	True	True	1.00
Ref	DnaA regulatory inactivator Hda	0.00	1.00	1.00	1.00	20.00	5.00	GC_00002085	PRJNA493516:D7S91_15995	True	True	1.00
Ref	peroxide stress protein YaaA (yaaA)	0.00	1.00	1.00	1.00	20.00	5.00	GC_00001466	PRJNA493516:D7S91_37040	True	True	1.00
Ref	chromosome partitioning protein ParB	0.00	1.00	1.00	1.00	20.00	5.00	GC_00001676, GC_00005598, GC_00008185, GC_00008265, GC_00008618, GC_00009136, GC_00009724, GC_00010131, GC_00010329, GC_00010550, GC_00011097, GC_00012352, GC_00013505	PRJNA493516:D7S91_10690	True	True	1.00
Ref	allantoin permease	0.00	1.00	0.80	1.00	16.00	5.00	GC_00006025, GC_00007950	PRJNA493516:D7S91_34220	False	False	1.00
Ref	NADH-quinone oxidoreductase subunit NuoN (nuoN)	0.00	1.00	0.95	1.00	19.00	5.00	GC_00004049	PRJNA493516:D7S91_36975	False	False	1.00
Ref	polysaccharide biosynthesis protein	0.00	1.00	1.00	1.00	20.00	5.00	GC_00001763, GC_00003707, GC_00009103, GC_00012426, GC_00013352	WP_039358344.1	True	True	1.00
Ref	fatty acyl-AMP ligase	0.00	1.00	1.00	1.00	20.00	5.00	GC_00003128	PRJNA493516:D7S91_07735	True	True	1.00
Ref	dihydrofolate reductase	0.00	1.00	1.00	1.00	20.00	5.00	GC_00001796	PRJNA493516:D7S91_26785	True	True	1.00
Ref	beta-ketoacyl-[acyl-carrier-protein] synthase family protein	0.00	1.00	0.95	1.00	19.00	5.00	GC_00004689	PRJNA493516:D7S91_31770	False	False	1.00
Ref	aromatic ring-hydroxylating dioxygenase subunit alpha	0.00	1.00	1.00	1.00	20.00	5.00	GC_00000408, GC_00001399, GC_00001481, GC_00001595, GC_00002044, GC_00002125, GC_00004106, GC_00004390, GC_00005712, GC_00009216, GC_00010978, GC_00011385, GC_00011781, GC_00011886	PRJNA493516:D7S91_39010	True	True	1.00
Ref	phosphoribosylaminoimidazolesuccinocarboxamide synthase	0.00	1.00	1.00	1.00	20.00	5.00	GC_00001581	PRJNA493516:D7S91_39265	True	True	1.00
Ref	hybrid sensor histidine kinase/response regulator	0.00	1.00	1.00	1.00	20.00	5.00	GC_00000133, GC_00002275, GC_00004498, GC_00004776, GC_00004999, GC_00005124, GC_00005775, GC_00006152, GC_00006328, GC_00006909, GC_00009603, GC_00011821	PRJNA493516:D7S91_24390	True	True	1.00
Ref	DUF190 domain-containing protein	0.00	1.00	1.00	1.00	20.00	5.00	GC_00003217	PRJNA493516:D7S91_25450	True	True	1.00
Ref	RNA polymerase-binding protein DksA (dksA)	0.00	1.00	0.95	1.00	19.00	5.00	GC_00003928	PRJNA493516:D7S91_30965	False	False	1.00
Ref	DUF1778 domain-containing protein	0.00	1.00	0.05	0.00	1.00	0.00	GC_00013272	WP_071333119.1	False	False	1.00
Ref	ArgP/LysG family DNA-binding transcriptional regulator	0.00	1.00	0.95	1.00	19.00	5.00	GC_00004810	PRJNA493516:D7S91_12735	False	False	1.00
Ref	virulence factor family protein	0.00	1.00	1.00	1.00	20.00	5.00	GC_00003354	PRJNA493516:D7S91_01240	True	True	1.00
Ref	4-vinyl reductase	0.00	1.00	0.95	1.00	19.00	5.00	GC_00004392	PRJNA493516:D7S91_28045	False	False	1.00
Ref	zinc-finger domain-containing protein	0.00	1.00	1.00	1.00	20.00	5.00	GC_00001053	PRJNA493516:D7S91_39230	True	True	1.00
Ref	succinylglutamate desuccinylase/aspartoacylase family protein	0.00	1.00	1.00	1.00	20.00	5.00	GC_00001290, GC_00005610	PRJNA493516:D7S91_12480	True	True	1.00
Ref	cytochrome c oxidase subunit IV	0.00	1.00	1.00	1.00	20.00	5.00	GC_00002903	WP_039355667.1	True	True	1.00
Ref	ketoacid CoA transferase	0.00	1.00	1.00	1.00	20.00	5.00	GC_00003141	PRJNA493516:D7S91_01465	True	True	1.00
Ref	gluconate 2-dehydrogenase subunit 3 family protein	0.00	1.00	0.95	1.00	19.00	5.00	GC_00000513, GC_00010625	PRJNA493516:D7S91_03090	False	False	1.00
Ref	thioesterase	0.00	1.00	1.00	1.00	20.00	5.00	GC_00000792, GC_00005392, GC_00006910, GC_00007559, GC_00009801, GC_00010416	PRJNA493516:D7S91_05260	True	True	1.00
Ref	anti-sigma factor	0.00	1.00	1.00	1.00	20.00	5.00	GC_00000533, GC_00001162, GC_00003391, GC_00003729, GC_00004821, GC_00008527	PRJNA493516:D7S91_40930	True	True	1.00
Ref	uracil-DNA glycosylase	0.00	1.00	1.00	1.00	20.00	5.00	GC_00002410, GC_00002939, GC_00004496	PRJNA493516:D7S91_38600	True	True	1.00
Ref	cell envelope integrity protein CreD (creD)	0.00	1.00	1.00	1.00	20.00	5.00	GC_00003767	PRJNA493516:D7S91_14825	True	True	1.00
Ref	ribosome silencing factor (rsfS)	0.00	1.00	0.95	1.00	19.00	5.00	GC_00004894	PRJNA493516:D7S91_30430	False	False	1.00
Ref	redox protein	0.00	1.00	0.15	0.00	3.00	0.00	GC_00008884	WP_109342654.1	False	False	1.00
Ref	formate dehydrogenase	0.00	1.00	1.00	1.00	20.00	5.00	GC_00003642, GC_00004993, GC_00007420	PRJNA493516:D7S91_25920	True	True	1.00
Ref	S-(hydroxymethyl)glutathione dehydrogenase/class III alcohol dehydrogenase	0.00	1.00	1.00	1.00	20.00	5.00	GC_00000341	PRJNA493516:D7S91_26905	True	True	1.00
Ref	beta-hydroxyacyl-ACP dehydratase	0.00	1.00	1.00	1.00	20.00	5.00	GC_00000349, GC_00003754, GC_00012264	PRJNA493516:D7S91_29325	True	True	1.00
Ref	urea ABC transporter substrate-binding protein (urtA)	0.00	1.00	1.00	1.00	20.00	5.00	GC_00002272	PRJNA493516:D7S91_25345	True	True	1.00
Ref	type II toxin-antitoxin system YafQ family toxin	0.00	1.00	0.05	0.00	1.00	0.00	GC_00012210	WP_017518825.1	False	False	1.00
Ref	acetylglutamate kinase (argB)	0.00	1.00	1.00	1.00	20.00	5.00	GC_00000901	PRJNA493516:D7S91_30930	True	True	1.00
Ref	GrpB family protein	0.00	1.00	0.05	0.00	1.00	0.00	GC_00012981	WP_082138757.1	False	False	1.00
Ref	beta-ketoacyl-ACP synthase II	0.00	1.00	0.05	0.00	1.00	0.00	GC_00011026	WP_071332729.1	False	False	1.00
Ref	SDR family oxidoreductase	0.00	1.00	1.00	1.00	20.00	5.00	GC_00000048, GC_00000205, GC_00000391, GC_00000424, GC_00000577, GC_00000616, GC_00000774, GC_00001292, GC_00001306, GC_00001331, GC_00001343, GC_00001457, GC_00001515, GC_00001594, GC_00001757, GC_00001978, GC_00002039, GC_00002262, GC_00002350, GC_00002424, GC_00002461, GC_00002516, GC_00002644, GC_00002720, GC_00002740, GC_00002759, GC_00002786, GC_00002799, GC_00002825, GC_00002839, GC_000029…	PRJNA493516:D7S91_14575	True	True	1.00
Ref	trimeric intracellular cation channel family protein	0.00	1.00	1.00	1.00	20.00	5.00	GC_00002612, GC_00004159, GC_00006153	PRJNA493516:D7S91_12535	True	True	1.00
Ref	M15 family peptidase	0.00	1.00	1.00	1.00	20.00	5.00	GC_00002288	PRJNA493516:D7S91_37655	True	True	1.00
Ref	YbaB/EbfC family nucleoid-associated protein	0.00	1.00	1.00	1.00	20.00	5.00	GC_00000983	PRJNA493516:D7S91_35395	True	True	1.00
Ref	cobaltochelatase subunit CobN (cobN)	0.00	1.00	0.95	1.00	19.00	5.00	GC_00004972	PRJNA493516:D7S91_09955	False	False	1.00
Ref	fumarate reductase/succinate dehydrogenase flavoprotein subunit	0.00	1.00	1.00	1.00	20.00	5.00	GC_00003649	PRJNA493516:D7S91_29495	True	True	1.00
Ref	YjbQ family protein	0.00	1.00	1.00	1.00	20.00	5.00	GC_00001648	PRJNA493516:D7S91_20015	True	True	1.00
Ref	bifunctional methylenetetrahydrofolate dehydrogenase/methenyltetrahydrofolate cyclohydrolase FolD (folD)	0.00	1.00	1.00	1.00	20.00	5.00	GC_00000726	PRJNA493516:D7S91_23635	True	True	1.00
Ref	RNA 2',3'-cyclic phosphodiesterase (thpR)	0.00	1.00	1.00	1.00	20.00	5.00	GC_00003608	PRJNA493516:D7S91_36270	True	True	1.00
Ref	biotin/lipoyl-binding protein	0.00	1.00	1.00	1.00	20.00	5.00	GC_00001403, GC_00007635	PRJNA493516:D7S91_39535	True	True	1.00
Ref	dihydrodipicolinate reductase	0.00	1.00	1.00	1.00	20.00	5.00	GC_00002993	PRJNA493516:D7S91_14770	True	True	1.00
Ref	methylmalonate-semialdehyde dehydrogenase (CoA acylating) (mmsA)	0.00	1.00	1.00	1.00	20.00	5.00	GC_00000128, GC_00002236, GC_00002237	PRJNA493516:D7S91_13870	True	True	1.00
Ref	J domain-containing protein	0.00	1.00	1.00	1.00	20.00	5.00	GC_00003329	PRJNA493516:D7S91_19470	True	True	1.00
Ref	virulence factor	0.00	1.00	0.95	1.00	19.00	5.00	GC_00000032	PRJNA493516:D7S91_28885	False	False	1.00
Ref	polyphosphate kinase 2 family protein	0.00	1.00	1.00	1.00	20.00	5.00	GC_00001526	PRJNA493516:D7S91_30875	True	True	1.00
Ref	cobalt ABC transporter permease	0.00	1.00	0.05	0.00	1.00	0.00	GC_00012622	WP_105817454.1	False	False	1.00
Ref	aquaporin family protein	0.00	1.00	1.00	1.00	20.00	5.00	GC_00001158	PRJNA493516:D7S91_32185	True	True	1.00
Ref	50S ribosomal protein L30	0.00	1.00	1.00	1.00	20.00	5.00	GC_00000945	PRJNA493516:D7S91_38760	True	True	1.00
Ref	hemin ABC transporter substrate-binding protein	0.00	1.00	0.95	1.00	19.00	5.00	GC_00005207	PRJNA493516:D7S91_12520	False	False	1.00
Ref	FliA/WhiG family RNA polymerase sigma factor	0.00	1.00	0.05	0.00	1.00	0.00	GC_00013141	WP_053060364.1	False	False	1.00
Ref	NADP-dependent phosphogluconate dehydrogenase (gndA)	0.00	1.00	1.00	1.00	20.00	5.00	GC_00001480	PRJNA493516:D7S91_04750	True	True	1.00
Ref	twitching motility protein PilT	0.00	1.00	1.00	1.00	20.00	5.00	GC_00000749, GC_00010412	PRJNA493516:D7S91_18030	True	True	1.00
Ref	alanine dehydrogenase (ald)	0.00	1.00	1.00	1.00	20.00	5.00	GC_00002626	PRJNA493516:D7S91_03110	True	True	1.00
Ref	GABA permease (gabP)	0.00	1.00	1.00	1.00	20.00	5.00	GC_00002013	PRJNA493516:D7S91_37830	True	True	1.00
Ref	phosphatidate cytidylyltransferase	0.00	1.00	1.00	1.00	20.00	5.00	GC_00001710, GC_00003393	PRJNA493516:D7S91_16960	True	True	1.00
Ref	Fe2+-dependent dioxygenase	0.00	1.00	1.00	1.00	20.00	5.00	GC_00002764	PRJNA493516:D7S91_14720	True	True	1.00
Ref	isoprenylcysteine carboxylmethyltransferase family protein	0.00	1.00	1.00	1.00	20.00	5.00	GC_00002556, GC_00004252, GC_00006221, GC_00006603, GC_00008306, GC_00008434	PRJNA493516:D7S91_12570	True	True	1.00
Ref	trans-aconitate 2-methyltransferase	0.00	1.00	1.00	1.00	20.00	5.00	GC_00002692	PRJNA493516:D7S91_28550	True	True	1.00
Ref	phage tail protein	0.00	1.00	1.00	1.00	20.00	5.00	GC_00003673, GC_00005218, GC_00008411, GC_00008664, GC_00008984, GC_00009095, GC_00009096, GC_00009180, GC_00009979, GC_00010020, GC_00010028, GC_00011020, GC_00011193, GC_00011883, GC_00011912, GC_00012058, GC_00012078, GC_00012212, GC_00012297, GC_00012531, GC_00012837	PRJNA493516:D7S91_37660	True	True	1.00
Ref	choline-sulfatase (betC)	0.00	1.00	0.95	1.00	19.00	5.00	GC_00004575	PRJNA493516:D7S91_27975	False	False	1.00
Ref	DNA ligase D (ligD)	0.00	1.00	0.85	1.00	17.00	5.00	GC_00005754	PRJNA493516:D7S91_23110	False	False	1.00
Ref	pantoate--beta-alanine ligase	0.00	1.00	1.00	1.00	20.00	5.00	GC_00001737	PRJNA493516:D7S91_40200	True	True	1.00
Ref	type I glutamate--ammonia ligase (glnA)	0.00	1.00	1.00	1.00	20.00	5.00	GC_00001032	PRJNA493516:D7S91_23590	True	True	1.00
Ref	indoleacetamide hydrolase (iaaH)	0.00	1.00	0.90	1.00	18.00	5.00	GC_00005442	PRJNA493516:D7S91_10850	False	False	1.00
Ref	TonB-dependent receptor	0.00	1.00	1.00	1.00	20.00	5.00	GC_00002162, GC_00003255, GC_00003821, GC_00003843, GC_00005073, GC_00005152, GC_00005466, GC_00005849, GC_00006069, GC_00006184, GC_00006304, GC_00006540, GC_00009213, GC_00009981, GC_00011073, GC_00011437	PRJNA493516:D7S91_09470	True	True	1.00
Ref	DUF2384 domain-containing protein	0.00	1.00	1.00	1.00	20.00	5.00	GC_00000430, GC_00001328, GC_00006207, GC_00008150, GC_00008380, GC_00009131, GC_00009947, GC_00012235	PRJNA493516:D7S91_05080	True	True	1.00
Ref	AlpA family phage regulatory protein	0.00	1.00	0.85	1.00	17.00	5.00	GC_00006990, GC_00008794, GC_00008823, GC_00009028, GC_00009041, GC_00009065, GC_00009450, GC_00009999, GC_00010165, GC_00011072, GC_00011210, GC_00012182, GC_00012788	PRJNA493516:D7S91_24000	False	False	1.00
Ref	acyl carrier protein	0.00	1.00	1.00	1.00	20.00	5.00	GC_00000879, GC_00000987, GC_00001224, GC_00001828, GC_00007550, GC_00009290, GC_00009356, GC_00011268, GC_00013113, GC_00013119	PRJNA493516:D7S91_26560	True	True	1.00
Ref	EthD family reductase	0.00	1.00	0.95	1.00	19.00	5.00	GC_00004509, GC_00006299, GC_00007182	PRJNA493516:D7S91_31565	False	False	1.00
Ref	LuxR family transcriptional regulator	0.00	1.00	1.00	1.00	20.00	5.00	GC_00000216, GC_00000808, GC_00001342, GC_00001716, GC_00002746, GC_00002926, GC_00003321, GC_00004024, GC_00004207, GC_00004576, GC_00005212, GC_00005670, GC_00005769, GC_00005959, GC_00006017, GC_00006397, GC_00008235, GC_00008410, GC_00008782, GC_00008787, GC_00009461, GC_00009827, GC_00011111, GC_00011461, GC_00012862, GC_00013245	PRJNA493516:D7S91_10845	True	True	1.00
Ref	serine acetyltransferase	0.00	1.00	1.00	1.00	20.00	5.00	GC_00000161, GC_00006425	PRJNA493516:D7S91_06940	True	True	1.00
Ref	flagellar hook-basal body complex protein FliE (fliE)	0.00	1.00	1.00	1.00	20.00	5.00	GC_00001814	PRJNA493516:D7S91_31115	True	True	1.00
Ref	DUF3717 domain-containing protein	0.00	1.00	1.00	1.00	20.00	5.00	GC_00000478, GC_00001530, GC_00007802, GC_00008028, GC_00008257, GC_00008793, GC_00009696	PRJNA493516:D7S91_18870	True	True	1.00
Ref	H-NS histone family protein	0.00	1.00	1.00	1.00	20.00	5.00	GC_00000058, GC_00000331, GC_00000355, GC_00000378, GC_00000442, GC_00001574, GC_00002266, GC_00005301, GC_00006417, GC_00006469, GC_00006666, GC_00006791, GC_00007039, GC_00007095, GC_00007773, GC_00008818, GC_00009222, GC_00009860, GC_00010473, GC_00010804	PRJNA493516:D7S91_21925	True	True	1.00
Ref	site-2 protease family protein	0.00	1.00	1.00	1.00	20.00	5.00	GC_00001448, GC_00004337	PRJNA493516:D7S91_23865	True	True	1.00
Ref	nitrilase	0.00	1.00	0.10	0.00	2.00	0.00	GC_00009744	WP_009459621.1	False	False	1.00
Ref	urease subunit alpha (ureC)	0.00	1.00	1.00	1.00	20.00	5.00	GC_00000393	PRJNA493516:D7S91_25305	True	True	1.00
Ref	nitrate ABC transporter ATP-binding protein	0.00	1.00	0.95	1.00	19.00	5.00	GC_00000145	WP_105815644.1	False	False	1.00
Ref	pirin family protein	0.00	1.00	1.00	1.00	20.00	5.00	GC_00000094, GC_00000232, GC_00000780, GC_00002590, GC_00003854, GC_00007436	PRJNA493516:D7S91_16875	True	True	1.00
Ref	DUF721 domain-containing protein	0.00	1.00	0.95	1.00	19.00	5.00	GC_00003946	PRJNA493516:D7S91_33490	False	False	1.00
Ref	Phasin (PHA-granule associated protein)	0.00	1.00	0.05	0.00	1.00	0.00	GC_00011156	WP_089463697.1	False	False	1.00
Ref	bifunctional adenosylcobinamide kinase/adenosylcobinamide-phosphate guanylyltransferase	0.00	1.00	1.00	1.00	20.00	5.00	GC_00001618	PRJNA493516:D7S91_40175	True	True	1.00
Ref	DUF2000 domain-containing protein	0.00	1.00	1.00	1.00	20.00	5.00	GC_00003125	PRJNA493516:D7S91_34475	True	True	1.00
Ref	DNA mismatch repair protein MutS	0.00	1.00	0.95	1.00	19.00	5.00	GC_00004201, GC_00010960, GC_00012869	PRJNA493516:D7S91_25575	False	False	1.00
Ref	enoyl-CoA hydratase/isomerase family protein	0.00	1.00	1.00	1.00	20.00	5.00	GC_00002119, GC_00003233, GC_00004546, GC_00006798, GC_00007993, GC_00010689, GC_00013180, GC_00013263	PRJNA493516:D7S91_13885	True	True	1.00
Ref	low molecular weight phosphotyrosine protein phosphatase	0.00	1.00	1.00	1.00	20.00	5.00	GC_00000625, GC_00002773, GC_00006398, GC_00006824, GC_00009203, GC_00011527, GC_00012641	PRJNA493516:D7S91_05180	True	True	1.00
Ref	Holliday junction branch migration protein RuvA (ruvA)	0.00	1.00	1.00	1.00	20.00	5.00	GC_00001755	PRJNA493516:D7S91_16345	True	True	1.00
Ref	ammonium transporter	0.00	1.00	1.00	1.00	20.00	5.00	GC_00000222, GC_00004970	WP_039370808.1	True	True	1.00
Ref	2-oxoglutarate dehydrogenase E1 component	0.00	1.00	1.00	1.00	20.00	5.00	GC_00002829	PRJNA493516:D7S91_39560	True	True	1.00
Ref	molybdopterin molybdenumtransferase MoeA	0.00	1.00	1.00	1.00	20.00	5.00	GC_00002578, GC_00003561, GC_00004660	PRJNA493516:D7S91_35255	True	True	1.00
Ref	DUF2800 domain-containing protein	0.00	1.00	0.05	0.00	1.00	0.00	GC_00011371	WP_089460834.1	False	False	1.00
Ref	M81 family peptidase	0.00	1.00	1.00	1.00	20.00	5.00	GC_00000661, GC_00006905	PRJNA493516:D7S91_08300	True	True	1.00
Ref	enoyl-CoA hydratase	0.00	1.00	1.00	1.00	20.00	5.00	GC_00000180, GC_00001143, GC_00001910, GC_00001964, GC_00001982, GC_00002247, GC_00003192, GC_00004782, GC_00004836, GC_00009091, GC_00009743	PRJNA493516:D7S91_41225	True	True	1.00
Ref	MmcQ/YjbR family DNA-binding protein	0.00	1.00	1.00	1.00	20.00	5.00	GC_00002581	PRJNA493516:D7S91_37825	True	True	1.00
Ref	ATP-NAD kinase	0.00	1.00	1.00	1.00	20.00	5.00	GC_00003064	PRJNA493516:D7S91_35310	True	True	1.00
Ref	DUF4149 domain-containing protein	0.00	1.00	0.95	1.00	19.00	5.00	GC_00004910	PRJNA493516:D7S91_17310	False	False	1.00
Ref	DUF488 family protein	0.00	1.00	0.95	1.00	19.00	5.00	GC_00005082	PRJNA493516:D7S91_02400	False	False	1.00
Ref	shikimate kinase AroK (aroK)	0.00	1.00	1.00	1.00	20.00	5.00	GC_00001176	PRJNA493516:D7S91_36350	True	True	1.00
Ref	mercuric reductase	0.00	1.00	0.05	0.00	1.00	0.00	GC_00011166	WP_057929674.1	False	False	1.00
Ref	HoxN/HupN/NixA family nickel/cobalt transporter	0.00	1.00	1.00	1.00	20.00	5.00	GC_00002207, GC_00004225	PRJNA493516:D7S91_27285	True	True	1.00
Ref	cytochrome c1	0.00	1.00	1.00	1.00	20.00	5.00	GC_00001294	PRJNA493516:D7S91_36080	True	True	1.00
Ref	O-antigen ligase family protein	0.00	1.00	1.00	1.00	20.00	5.00	GC_00000259	PRJNA493516:D7S91_21945	True	True	1.00
Ref	glutamate synthase subunit alpha	0.00	1.00	0.95	1.00	19.00	5.00	GC_00005013	PRJNA493516:D7S91_36295	False	False	1.00
Ref	site-specific DNA-methyltransferase	0.00	1.00	1.00	1.00	20.00	5.00	GC_00000626, GC_00001429, GC_00010170, GC_00010791, GC_00012346, GC_00013297	PRJNA493516:D7S91_19105	True	True	1.00
Ref	biotin carboxylase	0.00	1.00	0.05	0.00	1.00	0.00	GC_00013485	WP_122476524.1	False	False	1.00
Ref	DUF2958 domain-containing protein	0.00	1.00	0.20	0.00	4.00	0.00	GC_00007963, GC_00008318	WP_034008069.1	False	False	1.00
Ref	glutamine ABC transporter ATP-binding protein GlnQ (glnQ)	0.00	1.00	0.95	1.00	19.00	5.00	GC_00000218	PRJNA493516:D7S91_03790	False	False	1.00
Ref	ornithine cyclodeaminase family protein	0.00	1.00	1.00	1.00	20.00	5.00	GC_00000412, GC_00002558, GC_00006625, GC_00012388	PRJNA493516:D7S91_15485	True	True	1.00
Ref	pyrroline-5-carboxylate reductase	0.00	1.00	0.95	1.00	19.00	5.00	GC_00004055, GC_00012326	PRJNA493516:D7S91_16150	False	False	1.00
Ref	porphobilinogen synthase (hemB)	0.00	1.00	1.00	1.00	20.00	5.00	GC_00001548	PRJNA493516:D7S91_38700	True	True	1.00
Ref	biotin synthase	0.00	1.00	1.00	1.00	20.00	5.00	GC_00002666	PRJNA493516:D7S91_21020	True	True	1.00
Ref	sn-glycerol-3-phosphate ABC transporter permease UgpA (ugpA)	0.00	1.00	1.00	1.00	20.00	5.00	GC_00001236	PRJNA493516:D7S91_36330	True	True	1.00
Ref	folate-binding protein	0.00	1.00	1.00	1.00	20.00	5.00	GC_00003327	PRJNA493516:D7S91_27815	True	True	1.00
Ref	4-carboxymuconolactone decarboxylase	0.00	1.00	0.95	1.00	19.00	5.00	GC_00004461	PRJNA493516:D7S91_06110	False	False	1.00
Ref	beta-ketoacyl-[acyl-carrier-protein] synthase II (fabF)	0.00	1.00	1.00	1.00	20.00	5.00	GC_00002225, GC_00006228	PRJNA493516:D7S91_26555	True	True	1.00
Ref	uracil phosphoribosyltransferase	0.00	1.00	0.95	1.00	19.00	5.00	GC_00004077	PRJNA493516:D7S91_30455	False	False	1.00
Ref	methionine biosynthesis protein MetW (metW)	0.00	1.00	1.00	1.00	20.00	5.00	GC_00001265	PRJNA493516:D7S91_30905	True	True	1.00
Ref	glyoxalase/bleomycin resistance/dioxygenase family protein	0.00	1.00	1.00	1.00	20.00	5.00	GC_00001353, GC_00002257, GC_00008062	PRJNA493516:D7S91_15235	True	True	1.00
Ref	DUF3995 domain-containing protein	0.00	1.00	1.00	1.00	20.00	5.00	GC_00002332	PRJNA493516:D7S91_03105	True	True	1.00
Ref	3-oxoacyl-ACP synthase III	0.00	1.00	1.00	1.00	20.00	5.00	GC_00001958	PRJNA493516:D7S91_26575	True	True	1.00
Ref	DUF427 domain-containing protein	0.00	1.00	1.00	1.00	20.00	5.00	GC_00001824, GC_00002776	PRJNA493516:D7S91_39320	True	True	1.00
Ref	DUF2612 domain-containing protein	0.00	1.00	0.10	0.00	2.00	0.00	GC_00010080	WP_124492664.1	False	False	1.00
Ref	GTP cyclohydrolase	0.00	1.00	1.00	1.00	20.00	5.00	GC_00003278	WP_039369991.1	True	True	1.00
Ref	DNA-binding protein YbiB (ybiB)	0.00	1.00	1.00	1.00	20.00	5.00	GC_00003786	PRJNA493516:D7S91_20380	True	True	1.00
Ref	Fe-S cluster assembly scaffold IscU (iscU)	0.00	1.00	1.00	1.00	20.00	5.00	GC_00001128	PRJNA493516:D7S91_23725	True	True	1.00
Ref	NUDIX domain-containing protein	0.00	1.00	1.00	1.00	20.00	5.00	GC_00000077, GC_00000514, GC_00001417, GC_00004718, GC_00005260, GC_00005652, GC_00011838	PRJNA493516:D7S91_04255	True	True	1.00
Ref	5,6-dimethylbenzimidazole synthase (bluB)	0.00	1.00	1.00	1.00	20.00	5.00	GC_00003548	PRJNA493516:D7S91_15595	True	True	1.00
Ref	multidrug efflux RND transporter permease subunit	0.00	1.00	1.00	1.00	20.00	5.00	GC_00000270, GC_00000667, GC_00002474, GC_00005025, GC_00005503, GC_00006977	PRJNA493516:D7S91_32365	True	True	1.00
Ref	heme-degrading domain-containing protein	0.00	1.00	1.00	1.00	20.00	5.00	GC_00002944, GC_00003529	PRJNA493516:D7S91_16725	True	True	1.00
Ref	DUF484 family protein	0.00	1.00	0.95	1.00	19.00	5.00	GC_00005106	PRJNA493516:D7S91_30990	False	False	1.00
Ref	GFA family protein	0.00	1.00	1.00	1.00	20.00	5.00	GC_00000634, GC_00002360, GC_00007017	PRJNA493516:D7S91_09670	True	True	1.00
Ref	voltage-gated chloride channel protein	0.00	1.00	1.00	1.00	20.00	5.00	GC_00002957	PRJNA493516:D7S91_05325	True	True	1.00
Ref	bifunctional 3-(3-hydroxy-phenyl)propionate/3-hydroxycinnamic acid hydroxylase	0.00	1.00	1.00	1.00	20.00	5.00	GC_00000255, GC_00004406, GC_00006702, GC_00008969, GC_00011348, GC_00013414	PRJNA493516:D7S91_08505	True	True	1.00
Ref	carbohydrate porin	0.00	1.00	1.00	1.00	20.00	5.00	GC_00000193	PRJNA493516:D7S91_14425	True	True	1.00
Ref	NAD(P)H-hydrate dehydratase	0.00	1.00	0.95	1.00	19.00	5.00	GC_00004941	PRJNA493516:D7S91_27660	False	False	1.00
Ref	transcription termination/antitermination protein NusA (nusA)	0.00	1.00	1.00	1.00	20.00	5.00	GC_00001076	PRJNA493516:D7S91_40815	True	True	1.00
Ref	penicillin-binding protein 1C (pbpC)	0.00	1.00	1.00	1.00	20.00	5.00	GC_00004407, GC_00005011	PRJNA493516:D7S91_36695	True	True	1.00
Ref	PrgH/EprH family type III secretion apparatus protein	0.00	1.00	0.05	0.00	1.00	0.00	GC_00012616	WP_081421373.1	False	False	1.00
Ref	type II secretion system protein GspF (gspF)	0.00	1.00	1.00	1.00	20.00	5.00	GC_00000181	PRJNA493516:D7S91_00080	True	True	1.00
Ref	late control protein	0.00	1.00	0.15	0.00	3.00	0.00	GC_00009193	WP_124616772.1	False	False	1.00
Ref	phosphate ABC transporter substrate-binding protein PstS (pstS)	0.00	1.00	1.00	1.00	20.00	5.00	GC_00000064	PRJNA493516:D7S91_12250	True	True	1.00
Ref	ubiquinol-cytochrome c reductase iron-sulfur subunit (petA)	0.00	1.00	1.00	1.00	20.00	5.00	GC_00000267	PRJNA493516:D7S91_36090	True	True	1.00
Ref	iron permease	0.00	1.00	1.00	1.00	20.00	5.00	GC_00002359	PRJNA493516:D7S91_21280	True	True	1.00
Ref	DUF2239 family protein	0.00	1.00	1.00	1.00	20.00	5.00	GC_00000753	PRJNA493516:D7S91_18065	True	True	1.00
Ref	5-dehydro-4-deoxyglucarate dehydratase (kdgD)	0.00	1.00	0.95	1.00	19.00	5.00	GC_00004154	PRJNA493516:D7S91_32980	False	False	1.00
Ref	methionyl-tRNA formyltransferase	0.00	1.00	0.95	1.00	19.00	5.00	GC_00004179	PRJNA493516:D7S91_30770	False	False	1.00
Ref	SsrA-binding protein SmpB (smpB)	0.00	1.00	1.00	1.00	20.00	5.00	GC_00001095	PRJNA493516:D7S91_29380	True	True	1.00
Ref	iron ABC transporter substrate-binding protein	0.00	1.00	1.00	1.00	20.00	5.00	GC_00005225, GC_00006098	WP_095146133.1	True	True	1.00
Ref	twin-arginine translocase subunit TatC (tatC)	0.00	1.00	1.00	1.00	20.00	5.00	GC_00002419	PRJNA493516:D7S91_36105	True	True	1.00
Ref	DUF2878 domain-containing protein	0.00	1.00	0.95	1.00	19.00	5.00	GC_00004850	PRJNA493516:D7S91_11735	False	False	1.00
Ref	tRNA adenosine(34) deaminase TadA (tadA)	0.00	1.00	1.00	1.00	20.00	5.00	GC_00002189	PRJNA493516:D7S91_29515	True	True	1.00
Ref	DUF4405 domain-containing protein	0.00	1.00	1.00	1.00	20.00	5.00	GC_00000234	PRJNA493516:D7S91_17690	True	True	1.00
Ref	oxygen-dependent coproporphyrinogen oxidase	0.00	1.00	1.00	1.00	20.00	5.00	GC_00002301	PRJNA493516:D7S91_30440	True	True	1.00
Ref	malto-oligosyltrehalose synthase (treY)	0.00	1.00	0.90	1.00	18.00	5.00	GC_00005541	PRJNA493516:D7S91_10770	False	False	1.00
Ref	30S ribosomal protein S4	0.00	1.00	1.00	1.00	20.00	5.00	GC_00001196	PRJNA493516:D7S91_38725	True	True	1.00
Ref	NADH-quinone oxidoreductase subunit B	0.00	1.00	1.00	1.00	20.00	5.00	GC_00001545	PRJNA493516:D7S91_36915	True	True	1.00
Ref	elongation factor Ts	0.00	1.00	0.95	1.00	19.00	5.00	GC_00004215	PRJNA493516:D7S91_29275	False	False	1.00
Ref	DUF3158 domain-containing protein	0.00	1.00	0.10	0.00	2.00	0.00	GC_00009662	WP_034084952.1	False	False	1.00
Ref	dihydropteroate synthase (folP)	0.00	1.00	1.00	1.00	20.00	5.00	GC_00003849	PRJNA493516:D7S91_17290	True	True	1.00
Ref	cobalt-precorrin-5B (C(1))-methyltransferase	0.00	1.00	0.95	1.00	19.00	5.00	GC_00005170	PRJNA493516:D7S91_09860	False	False	1.00
Ref	HNH endonuclease	0.00	1.00	0.95	1.00	19.00	5.00	GC_00006722, GC_00006863, GC_00007042, GC_00007809, GC_00008789, GC_00009449, GC_00010195, GC_00010377, GC_00010409, GC_00010425, GC_00010721, GC_00011144, GC_00011458, GC_00011614, GC_00011920, GC_00012461, GC_00012558, GC_00012783, GC_00012845	WP_135370798.1	False	False	1.00
Ref	excinuclease ABC subunit UvrA (uvrA)	0.00	1.00	1.00	1.00	20.00	5.00	GC_00002199	PRJNA493516:D7S91_20215	True	True	1.00
Ref	phosphoribosylanthranilate isomerase	0.00	1.00	0.95	1.00	19.00	5.00	GC_00004693	PRJNA493516:D7S91_04490	False	False	1.00
Ref	zinc-dependent peptidase	0.00	1.00	1.00	1.00	20.00	5.00	GC_00003239	PRJNA493516:D7S91_35360	True	True	1.00
Ref	ATP-dependent RNA helicase HrpA (hrpA)	0.00	1.00	0.95	1.00	19.00	5.00	GC_00005240	PRJNA493516:D7S91_23560	False	False	1.00
Ref	transposition protein TniB	0.00	1.00	0.10	0.00	2.00	0.00	GC_00010099	WP_013741668.1	False	False	1.00
Ref	NAD(P)-dependent oxidoreductase	0.00	1.00	1.00	1.00	20.00	5.00	GC_00000536, GC_00001811, GC_00003722, GC_00003835, GC_00004164, GC_00004357, GC_00004677, GC_00007415, GC_00010184, GC_00011691, GC_00012725	PRJNA493516:D7S91_18025	True	True	1.00
Ref	thiol:disulfide interchange protein DsbA/DsbL	0.00	1.00	1.00	1.00	20.00	5.00	GC_00001802	PRJNA493516:D7S91_20945	True	True	1.00
Ref	cytidine deaminase	0.00	1.00	1.00	1.00	20.00	5.00	GC_00001139	PRJNA493516:D7S91_37535	True	True	1.00
Ref	molecular chaperone DnaJ (dnaJ)	0.00	1.00	1.00	1.00	20.00	5.00	GC_00001839	PRJNA493516:D7S91_16030	True	True	1.00
Ref	30S ribosomal protein S12	0.00	1.00	1.00	1.00	20.00	5.00	GC_00000891	PRJNA493516:D7S91_38875	True	True	1.00
Ref	2-amino-4-hydroxy-6- hydroxymethyldihydropteridine diphosphokinase (folK)	0.00	1.00	1.00	1.00	20.00	5.00	GC_00001965	PRJNA493516:D7S91_16010	True	True	1.00
Ref	type II secretion system protein GspH (gspH)	0.00	1.00	1.00	1.00	20.00	5.00	GC_00000797, GC_00006391	PRJNA493516:D7S91_18965	True	True	1.00
Ref	aspartate carbamoyltransferase	0.00	1.00	1.00	1.00	20.00	5.00	GC_00001114, GC_00003976, GC_00007983	WP_006476735.1	True	True	1.00
Ref	XdhC family protein	0.00	1.00	1.00	1.00	20.00	5.00	GC_00000522	PRJNA493516:D7S91_31145	True	True	1.00
Ref	glutathione S-transferase family protein	0.00	1.00	1.00	1.00	20.00	5.00	GC_00001586, GC_00002089, GC_00002979, GC_00003231, GC_00003358, GC_00006573, GC_00006776, GC_00009430, GC_00013118	PRJNA493516:D7S91_06630	True	True	1.00
Ref	TIGR03761 family integrating conjugative element protein	0.00	1.00	0.10	0.00	2.00	0.00	GC_00009619	WP_023093472.1	False	False	1.00
Ref	8-amino-7-oxononanoate synthase (bioF)	0.00	1.00	0.95	1.00	19.00	5.00	GC_00004807	PRJNA493516:D7S91_21010	False	False	1.00
Ref	FliI/YscN family ATPase	0.00	1.00	0.05	0.00	1.00	0.00	GC_00012094	WP_047853563.1	False	False	1.00
Ref	creatininase	0.00	1.00	1.00	1.00	20.00	5.00	GC_00000309, GC_00011306	WP_039371631.1	True	True	1.00
Ref	glycosyl hydrolase	0.00	1.00	1.00	1.00	20.00	5.00	GC_00005007, GC_00005244, GC_00005595, GC_00006476, GC_00007628, GC_00009329, GC_00010108, GC_00010393, GC_00012243	PRJNA493516:D7S91_03235	True	True	1.00
Ref	amino acid permease	0.00	1.00	1.00	1.00	20.00	5.00	GC_00000035, GC_00000140, GC_00000323, GC_00000860, GC_00001441, GC_00001491, GC_00002339, GC_00004936, GC_00005683, GC_00006482, GC_00007407, GC_00008504	PRJNA493516:D7S91_04560	True	True	1.00
Ref	altronate dehydratase	0.00	1.00	0.90	1.00	18.00	5.00	GC_00005446	PRJNA493516:D7S91_22755	False	False	1.00
Ref	MetQ/NlpA family ABC transporter substrate-binding protein	0.00	1.00	1.00	1.00	20.00	5.00	GC_00000021, GC_00004080	PRJNA493516:D7S91_26080	True	True	1.00
Ref	DUF3300 domain-containing protein	0.00	1.00	0.95	1.00	19.00	5.00	GC_00005067	PRJNA493516:D7S91_04840	False	False	1.00
Ref	DUF4145 domain-containing protein	0.00	1.00	0.10	0.00	2.00	0.00	GC_00012092, GC_00013092	WP_124472371.1	False	False	1.00
Ref	flagellar motor switch protein FliG (fliG)	0.00	1.00	1.00	1.00	20.00	5.00	GC_00001222	PRJNA493516:D7S91_31100	True	True	1.00
Ref	motility protein MotB	0.00	1.00	1.00	1.00	20.00	5.00	GC_00000569	WP_039346832.1	True	True	1.00
Ref	DUF1656 domain-containing protein	0.00	1.00	1.00	1.00	20.00	5.00	GC_00000481, GC_00001621, GC_00008143	PRJNA493516:D7S91_32485	True	True	1.00
Ref	DUF1311 domain-containing protein	0.00	1.00	1.00	1.00	20.00	5.00	GC_00000850, GC_00001809, GC_00002546, GC_00003215, GC_00003745, GC_00005114, GC_00005705, GC_00006233, GC_00006298, GC_00006333, GC_00007185, GC_00009488, GC_00009772, GC_00010731, GC_00012375, GC_00012632, GC_00012968	PRJNA493516:D7S91_08635	True	True	1.00
Ref	phosphohistidine phosphatase SixA (sixA)	0.00	1.00	1.00	1.00	20.00	5.00	GC_00003042	PRJNA493516:D7S91_17220	True	True	1.00
Ref	DNA internalization-related competence protein ComEC/Rec2	0.00	1.00	0.90	1.00	18.00	5.00	GC_00005562	PRJNA493516:D7S91_23795	False	False	1.00
Ref	DUF2274 domain-containing protein	0.00	1.00	0.20	0.00	4.00	0.00	GC_00007946	WP_035481286.1	False	False	1.00
Ref	transferase hexapeptide repeat family protein	0.00	1.00	1.00	1.00	20.00	5.00	GC_00000367	PRJNA493516:D7S91_01635	True	True	1.00
Ref	murein transglycosylase	0.00	1.00	1.00	1.00	20.00	5.00	GC_00001632	PRJNA493516:D7S91_38645	True	True	1.00
Ref	NADH-quinone oxidoreductase subunit D	0.00	1.00	1.00	1.00	20.00	5.00	GC_00002328, GC_00011670	PRJNA493516:D7S91_36925	True	True	1.00
Ref	oligopeptidase A	0.00	1.00	1.00	1.00	20.00	5.00	GC_00001600	PRJNA493516:D7S91_23630	True	True	1.00
Ref	alpha-E domain-containing protein	0.00	1.00	1.00	1.00	20.00	5.00	GC_00001357	PRJNA493516:D7S91_03665	True	True	1.00
Ref	SAM-dependent methyltransferase	0.00	1.00	1.00	1.00	20.00	5.00	GC_00001367, GC_00001564, GC_00002789, GC_00003154, GC_00004717, GC_00008141	PRJNA493516:D7S91_37705	True	True	1.00
Ref	sialidase	0.00	1.00	1.00	1.00	20.00	5.00	GC_00003437	PRJNA493516:D7S91_01530	True	True	1.00
Ref	homogentisate 1,2-dioxygenase	0.00	1.00	0.95	1.00	19.00	5.00	GC_00004547	PRJNA493516:D7S91_15615	False	False	1.00
Ref	enoyl-CoA hydratase family protein	0.00	1.00	1.00	1.00	20.00	5.00	GC_00003037	PRJNA493516:D7S91_01480	True	True	1.00
Ref	cytochrome c550	0.00	1.00	1.00	1.00	20.00	5.00	GC_00002219	WP_039346286.1	True	True	1.00
Ref	polynucleotide adenylyltransferase PcnB (pcnB)	0.00	1.00	0.95	1.00	19.00	5.00	GC_00004895	PRJNA493516:D7S91_16005	False	False	1.00
Ref	cysteine dioxygenase	0.00	1.00	1.00	1.00	20.00	5.00	GC_00002187	PRJNA493516:D7S91_02905	True	True	1.00
Ref	DUF456 domain-containing protein	0.00	1.00	0.05	0.00	1.00	0.00	GC_00012885	WP_124648166.1	False	False	1.00
Ref	DUF3683 domain-containing protein	0.00	1.00	0.95	1.00	19.00	5.00	GC_00004678	PRJNA493516:D7S91_31940	False	False	1.00
Ref	MATE family efflux transporter	0.00	1.00	1.00	1.00	20.00	5.00	GC_00002317, GC_00002641, GC_00003403	PRJNA493516:D7S91_35340	True	True	1.00
Ref	2OG-Fe(II) oxygenase	0.00	1.00	1.00	1.00	20.00	5.00	GC_00002732, GC_00005741, GC_00007536	PRJNA493516:D7S91_03575	True	True	1.00
Ref	multidrug efflux protein	0.00	1.00	0.85	1.00	17.00	5.00	GC_00005495	PRJNA493516:D7S91_07005	False	False	1.00
Ref	Zn-dependent protease	0.00	1.00	1.00	1.00	20.00	5.00	GC_00000720	WP_039364035.1	True	True	1.00
Ref	DUF2827 domain-containing protein	0.00	1.00	1.00	1.00	20.00	5.00	GC_00000844, GC_00002099, GC_00004131, GC_00004187, GC_00004535	PRJNA493516:D7S91_33870	True	True	1.00
Ref	nuclease SbcCD subunit C	0.00	1.00	0.10	0.00	2.00	0.00	GC_00009647	WP_047853501.1	False	False	1.00
Ref	winged helix-turn-helix domain-containing protein	0.00	1.00	1.00	1.00	20.00	5.00	GC_00003065, GC_00010250	PRJNA493516:D7S91_14395	True	True	1.00
Ref	DUF1254 domain-containing protein	0.00	1.00	1.00	1.00	20.00	5.00	GC_00002453	PRJNA493516:D7S91_12840	True	True	1.00
Ref	DsbA family protein	0.00	1.00	0.85	1.00	17.00	5.00	GC_00005687	PRJNA493516:D7S91_08000	False	False	1.00
Ref	antibiotic synthesis protein MbtH	0.00	1.00	1.00	1.00	20.00	5.00	GC_00001253	WP_039358664.1	True	True	1.00
Ref	deoxyuridine 5'-triphosphate nucleotidohydrolase	0.00	1.00	0.95	1.00	19.00	5.00	GC_00003972	PRJNA493516:D7S91_27365	False	False	1.00
Ref	NADP-dependent malic enzyme	0.00	1.00	1.00	1.00	20.00	5.00	GC_00000022	PRJNA493516:D7S91_07130	True	True	1.00
Ref	DUF3348 domain-containing protein	0.00	1.00	0.90	1.00	18.00	5.00	GC_00005459	PRJNA493516:D7S91_06160	False	False	1.00
Ref	microcystin LR degradation protein MlrC-like protein	0.00	1.00	0.05	0.00	1.00	0.00	GC_00013309	WP_089455917.1	False	False	1.00
Ref	OmpA family protein	0.00	1.00	1.00	1.00	20.00	5.00	GC_00001987, GC_00002140, GC_00002141, GC_00002762, GC_00003638, GC_00004339, GC_00005907, GC_00006661, GC_00006820, GC_00012546	PRJNA493516:D7S91_29820	True	True	1.00
Ref	rhodanese family protein	0.00	1.00	0.05	0.00	1.00	0.00	GC_00010720	WP_083417807.1	False	False	1.00
Ref	recombination regulator RecX (recX)	0.00	1.00	1.00	1.00	20.00	5.00	GC_00002432	PRJNA493516:D7S91_39935	True	True	1.00
Ref	major capsid protein	0.00	1.00	0.20	0.00	4.00	0.00	GC_00008642	WP_124493004.1	False	False	1.00
Ref	protocatechuate 3,4-dioxygenase subunit alpha (pcaG)	0.00	1.00	1.00	1.00	20.00	5.00	GC_00003422	PRJNA493516:D7S91_03330	True	True	1.00
Ref	efflux transporter periplasmic adaptor subunit	0.00	1.00	0.05	0.00	1.00	0.00	GC_00012907	WP_105819011.1	False	False	1.00
Ref	ribosome-associated translation inhibitor RaiA (raiA)	0.00	1.00	1.00	1.00	20.00	5.00	GC_00000904	PRJNA493516:D7S91_20280	True	True	1.00
Ref	DUF4880 domain-containing protein	0.00	1.00	0.85	1.00	17.00	5.00	GC_00005911, GC_00006327, GC_00006365	PRJNA493516:D7S91_08435	False	False	1.00
Ref	DUF1348 domain-containing protein	0.00	1.00	1.00	1.00	20.00	5.00	GC_00000293	WP_105816260.1	True	True	1.00
Ref	UDP-N-acetylglucosamine 1-carboxyvinyltransferase (murA)	0.00	1.00	1.00	1.00	20.00	5.00	GC_00003138	PRJNA493516:D7S91_36180	True	True	1.00
Ref	DUF1983 domain-containing protein	0.00	1.00	0.05	0.00	1.00	0.00	GC_00010578	WP_124618526.1	False	False	1.00
Ref	peptide synthase	0.00	1.00	0.05	0.00	1.00	0.00	GC_00012998	WP_047853396.1	False	False	1.00
Ref	30S ribosomal protein S15	0.00	1.00	1.00	1.00	20.00	5.00	GC_00001057	PRJNA493516:D7S91_36880	True	True	1.00
Ref	2-methylcitrate synthase	0.00	1.00	1.00	1.00	20.00	5.00	GC_00002135	PRJNA493516:D7S91_12910	True	True	1.00
Ref	superinfection immunity protein	0.00	1.00	0.95	1.00	19.00	5.00	GC_00001163, GC_00010922, GC_00011047	PRJNA493516:D7S91_14155	False	False	1.00
Ref	fructose-bisphosphate aldolase class I	0.00	1.00	0.95	1.00	19.00	5.00	GC_00004394	PRJNA493516:D7S91_28085	False	False	1.00
Ref	acetylornithine transaminase	0.00	1.00	1.00	1.00	20.00	5.00	GC_00002991	PRJNA493516:D7S91_27485	True	True	1.00
Ref	TIGR03750 family conjugal transfer protein	0.00	1.00	0.10	0.00	2.00	0.00	GC_00009785	WP_023093436.1	False	False	1.00
Ref	ATPase P	0.00	1.00	0.05	0.00	1.00	0.00	GC_00010691	WP_105770922.1	False	False	1.00
Ref	cytochrome c	0.00	1.00	1.00	1.00	20.00	5.00	GC_00000283, GC_00000284, GC_00000413, GC_00001079, GC_00001433, GC_00002217, GC_00002326, GC_00003134, GC_00004396, GC_00005183, GC_00005536, GC_00005558, GC_00005686, GC_00005784, GC_00005984, GC_00007705, GC_00008480, GC_00008580, GC_00008598, GC_00008609, GC_00012126	WP_046544481.1	True	True	1.00
Ref	HpnL family protein	0.00	1.00	0.95	1.00	19.00	5.00	GC_00004728	PRJNA493516:D7S91_03580	False	False	1.00
Ref	DUF3022 domain-containing protein	0.00	1.00	1.00	1.00	20.00	5.00	GC_00000117, GC_00000131, GC_00000576	PRJNA493516:D7S91_23130	True	True	1.00
Ref	flavodoxin-dependent (E)-4-hydroxy-3-methylbut-2-enyl-diphosphate synthase	0.00	1.00	1.00	1.00	20.00	5.00	GC_00001725	PRJNA493516:D7S91_35465	True	True	1.00
Ref	polymerase	0.00	1.00	1.00	1.00	20.00	5.00	GC_00002769, GC_00008635	PRJNA493516:D7S91_39185	True	True	1.00
Ref	peptidase S8/S53 subtilisin kexin sedolisin	0.00	1.00	0.05	0.00	1.00	0.00	GC_00012481	WP_124576682.1	False	False	1.00
Ref	bifunctional nicotinamidase/pyrazinamidase	0.00	1.00	1.00	1.00	20.00	5.00	GC_00002606	PRJNA493516:D7S91_27715	True	True	1.00
Ref	ATP-dependent Clp protease proteolytic subunit	0.00	1.00	1.00	1.00	20.00	5.00	GC_00000924	PRJNA493516:D7S91_29780	True	True	1.00
Ref	alpha-ketoglutarate-dependent dioxygenase AlkB	0.00	1.00	1.00	1.00	20.00	5.00	GC_00001986	PRJNA493516:D7S91_00030	True	True	1.00
Ref	diguanylate cyclase response regulator	0.00	1.00	1.00	1.00	20.00	5.00	GC_00002875	PRJNA493516:D7S91_03985	True	True	1.00
Ref	type VI secretion system membrane subunit TssM (tssM)	0.00	1.00	0.95	1.00	19.00	5.00	GC_00005187, GC_00007190, GC_00009212	PRJNA493516:D7S91_37650	False	False	1.00
Ref	tail protein	0.00	1.00	0.10	0.00	2.00	0.00	GC_00009675, GC_00010018	WP_046548178.1	False	False	1.00
Ref	3-methyladenine DNA glycosylase 2	0.00	1.00	0.95	1.00	19.00	5.00	GC_00004240	WP_095146230.1	False	False	1.00
Ref	DUF2795 domain-containing protein	0.00	1.00	1.00	1.00	20.00	5.00	GC_00001777, GC_00004199	PRJNA493516:D7S91_30580	True	True	1.00
Ref	type IV pillus assembly protein	0.00	1.00	0.95	1.00	19.00	5.00	GC_00004542	PRJNA493516:D7S91_15690	False	False	1.00
Ref	HAD family phosphatase	0.00	1.00	1.00	1.00	20.00	5.00	GC_00003653	PRJNA493516:D7S91_29850	True	True	1.00
Ref	choline ABC transporter substrate-binding protein (choX)	0.00	1.00	0.95	1.00	19.00	5.00	GC_00004198	PRJNA493516:D7S91_27970	False	False	1.00
Ref	mannitol dehydrogenase family protein	0.00	1.00	1.00	1.00	20.00	5.00	GC_00001959	PRJNA493516:D7S91_27000	True	True	1.00
Ref	outer membrane protein assembly factor BamE	0.00	1.00	0.95	1.00	19.00	5.00	GC_00004026, GC_00007815, GC_00012043	WP_039361511.1	False	False	1.00
Ref	GDP-mannose mannosyl hydrolase	0.00	1.00	0.05	0.00	1.00	0.00	GC_00011285	WP_105817681.1	False	False	1.00
Ref	flagellar export chaperone FliS (fliS)	0.00	1.00	1.00	1.00	20.00	5.00	GC_00003297	PRJNA493516:D7S91_31120	True	True	1.00
Ref	translesion DNA synthesis-associated protein ImuA (imuA)	0.00	1.00	0.90	1.00	18.00	5.00	GC_00002756, GC_00005986	PRJNA493516:D7S91_20475	False	False	1.00
Ref	C4-dicarboxylate ABC transporter substrate-binding protein	0.00	1.00	0.90	1.00	18.00	5.00	GC_00005531	PRJNA493516:D7S91_15530	False	False	1.00
Ref	HDOD domain-containing protein	0.00	1.00	1.00	1.00	20.00	5.00	GC_00002446	PRJNA493516:D7S91_26190	True	True	1.00
Ref	nodulation protein	0.00	1.00	0.85	1.00	17.00	5.00	GC_00005628	PRJNA493516:D7S91_26160	False	False	1.00
Ref	PRTRC system protein A	0.00	1.00	0.10	0.00	2.00	0.00	GC_00010064	WP_060092932.1	False	False	1.00
Ref	redox-sensitive transcriptional activator SoxR (soxR)	0.00	1.00	1.00	1.00	20.00	5.00	GC_00001560	PRJNA493516:D7S91_15115	True	True	1.00
Ref	cysteine desulfurase	0.00	1.00	0.10	0.00	2.00	0.00	GC_00010100	WP_124585867.1	False	False	1.00
Ref	Na+/H+ antiporter	0.00	1.00	1.00	1.00	20.00	5.00	GC_00002313, GC_00004587, GC_00005345, GC_00010238	PRJNA493516:D7S91_21045	True	True	1.00
Ref	metal ABC transporter ATP-binding protein	0.00	1.00	0.10	0.00	2.00	0.00	GC_00009544	WP_012431363.1	False	False	1.00
Ref	dihydropyrimidinase (hydA)	0.00	1.00	1.00	1.00	20.00	5.00	GC_00002533	PRJNA493516:D7S91_37520	True	True	1.00
Ref	flagellar transcriptional regulator FlhC (flhC)	0.00	1.00	1.00	1.00	20.00	5.00	GC_00000242, GC_00002166	PRJNA493516:D7S91_21650	True	True	1.00
Ref	cytochrome c4	0.00	1.00	1.00	1.00	20.00	5.00	GC_00001161, GC_00006147, GC_00007653, GC_00011159, GC_00012955	PRJNA493516:D7S91_38690	True	True	1.00
Ref	YicC family protein	0.00	1.00	1.00	1.00	20.00	5.00	GC_00001135	PRJNA493516:D7S91_25715	True	True	1.00
Ref	integrase family protein	0.00	1.00	0.10	0.00	2.00	0.00	GC_00009252	WP_012431320.1	False	False	1.00
Ref	DUF2863 family protein	0.00	1.00	1.00	1.00	20.00	5.00	GC_00002543	PRJNA493516:D7S91_37065	True	True	1.00
Ref	efflux transporter outer membrane subunit	0.00	1.00	1.00	1.00	20.00	5.00	GC_00000099, GC_00002535, GC_00002722, GC_00002935, GC_00003021, GC_00003074, GC_00003740, GC_00003759, GC_00004403, GC_00004739, GC_00004762, GC_00004903, GC_00005436, GC_00005478, GC_00005510, GC_00005564, GC_00005579, GC_00005922, GC_00005976, GC_00006856, GC_00007766, GC_00008224, GC_00011286, GC_00011974	PRJNA493516:D7S91_07000	True	True	1.00
Ref	metal-dependent hydrolase	0.00	1.00	1.00	1.00	20.00	5.00	GC_00000086, GC_00001145, GC_00003569, GC_00005020, GC_00005697	PRJNA493516:D7S91_05110	True	True	1.00
Ref	DUF429 domain-containing protein	0.00	1.00	1.00	1.00	20.00	5.00	GC_00000704	PRJNA493516:D7S91_40335	True	True	1.00
Ref	recombinase	0.00	1.00	0.05	0.00	1.00	0.00	GC_00011962	WP_124618560.1	False	False	1.00
Ref	DNA ligase	0.00	1.00	0.85	1.00	17.00	5.00	GC_00005734, GC_00010753	PRJNA493516:D7S91_09700	False	False	1.00
Ref	copper chaperone PCu(A)C	0.00	1.00	1.00	1.00	20.00	5.00	GC_00001473, GC_00003114, GC_00009336	PRJNA493516:D7S91_26385	True	True	1.00
Ref	glutaminase	0.00	1.00	1.00	1.00	20.00	5.00	GC_00003112	PRJNA493516:D7S91_14035	True	True	1.00
Ref	nitrogen regulation protein NR(I) (ntrC)	0.00	1.00	1.00	1.00	20.00	5.00	GC_00002127	PRJNA493516:D7S91_23600	True	True	1.00
Ref	(p)ppGpp synthetase	0.00	1.00	0.05	0.00	1.00	0.00	GC_00010470	WP_082138686.1	False	False	1.00
Ref	IS91 family transposase	0.00	1.00	0.05	0.00	1.00	0.00	GC_00011765	WP_060092548.1	False	False	1.00
Ref	acetyl-CoA hydrolase/transferase family protein	0.00	1.00	1.00	1.00	20.00	5.00	GC_00001205, GC_00006240	PRJNA493516:D7S91_03565	True	True	1.00
Ref	RES protein	0.00	1.00	0.05	0.00	1.00	0.00	GC_00010584	WP_105770904.1	False	False	1.00
Ref	aspartate kinase	0.00	1.00	1.00	1.00	20.00	5.00	GC_00001034	PRJNA493516:D7S91_23990	True	True	1.00
Ref	EthD domain-containing protein	0.00	1.00	1.00	1.00	20.00	5.00	GC_00002309	WP_039367584.1	True	True	1.00
Ref	glycine--tRNA ligase subunit beta	0.00	1.00	1.00	1.00	20.00	5.00	GC_00002662	PRJNA493516:D7S91_32115	True	True	1.00
Ref	phosphatidylinositol-specific phospholipase C domain-containing protein	0.00	1.00	0.95	1.00	19.00	5.00	GC_00005052	PRJNA493516:D7S91_14950	False	False	1.00
Ref	NAD(+) synthase	0.00	1.00	0.10	0.00	2.00	0.00	GC_00010290	WP_122474080.1	False	False	1.00
Ref	integrase domain-containing protein SAM domain-containing protein	0.00	1.00	0.05	0.00	1.00	0.00	GC_00010734	WP_081421111.1	False	False	1.00
Ref	DUF2806 domain-containing protein	0.00	1.00	0.05	0.00	1.00	0.00	GC_00011840	WP_124472372.1	False	False	1.00
Ref	phytanoyl-CoA dioxygenase	0.00	1.00	1.00	1.00	20.00	5.00	GC_00003509, GC_00005121, GC_00006456, GC_00012273, GC_00012555	PRJNA493516:D7S91_13375	True	True	1.00
Ref	phage head protein	0.00	1.00	0.05	0.00	1.00	0.00	GC_00012910	WP_071335489.1	False	False	1.00
Ref	P-type conjugative transfer ATPase TrbB	0.00	1.00	0.20	0.00	4.00	0.00	GC_00007937	WP_046543664.1	False	False	1.00
Ref	D-alanyl-D-alanine dipeptidase	0.00	1.00	1.00	1.00	20.00	5.00	GC_00002579	PRJNA493516:D7S91_00725	True	True	1.00
Ref	uracil transporter	0.00	1.00	1.00	1.00	20.00	5.00	GC_00003567	WP_039369143.1	True	True	1.00
Ref	carotenoid oxygenase	0.00	1.00	0.95	1.00	19.00	5.00	GC_00002435	PRJNA493516:D7S91_18060	False	False	1.00
Ref	flagellar basal body P-ring protein FlgI	0.00	1.00	0.95	1.00	19.00	5.00	GC_00005229	WP_105817500.1	False	False	1.00
Ref	error-prone DNA polymerase	0.00	1.00	0.95	1.00	19.00	5.00	GC_00000375, GC_00006727	PRJNA493516:D7S91_20465	False	False	1.00
Ref	rhomboid family intramembrane serine protease	0.00	1.00	0.10	0.00	2.00	0.00	GC_00010243	WP_124647514.1	False	False	1.00
Ref	molybdopterin adenylyltransferase	0.00	1.00	1.00	1.00	20.00	5.00	GC_00002760	PRJNA493516:D7S91_26800	True	True	1.00
Ref	DNA polymerase IV	0.00	1.00	1.00	1.00	20.00	5.00	GC_00002706, GC_00009441	PRJNA493516:D7S91_23625	True	True	1.00
Ref	phospholipase D family protein	0.00	1.00	1.00	1.00	20.00	5.00	GC_00003680, GC_00003828, GC_00004060, GC_00007301, GC_00007638, GC_00007903, GC_00008038, GC_00009928	PRJNA493516:D7S91_31855	True	True	1.00
Ref	bifunctional 3,4-dihydroxy-2-butanone-4-phosphate synthase/GTP cyclohydrolase II	0.00	1.00	1.00	1.00	20.00	5.00	GC_00001860, GC_00004123	PRJNA493516:D7S91_25500	True	True	1.00
Ref	DUF3224 domain-containing protein	0.00	1.00	1.00	1.00	20.00	5.00	GC_00002634	PRJNA493516:D7S91_08085	True	True	1.00
Ref	YnfA family protein	0.00	1.00	1.00	1.00	20.00	5.00	GC_00002215	PRJNA493516:D7S91_17370	True	True	1.00
Ref	beta-ketoacyl-ACP reductase	0.00	1.00	1.00	1.00	20.00	5.00	GC_00000024	PRJNA493516:D7S91_31275	True	True	1.00
Ref	DNA topoisomerase (ATP-hydrolyzing) subunit B (gyrB)	0.00	1.00	0.95	1.00	19.00	5.00	GC_00004058	PRJNA493516:D7S91_30525	False	False	1.00
Ref	DUF2007 domain-containing protein	0.00	1.00	1.00	1.00	20.00	5.00	GC_00001386	PRJNA493516:D7S91_26820	True	True	1.00
Ref	NAD-dependent DNA ligase LigA (ligA)	0.00	1.00	0.95	1.00	19.00	5.00	GC_00004933	PRJNA493516:D7S91_29240	False	False	1.00
Ref	LysM peptidoglycan-binding domain-containing protein	0.00	1.00	1.00	1.00	20.00	5.00	GC_00001823, GC_00001895, GC_00002395, GC_00002681, GC_00003414, GC_00005231, GC_00005428	PRJNA493516:D7S91_17190	True	True	1.00
Ref	peptide-methionine (R)-S-oxide reductase (msrB)	0.00	1.00	1.00	1.00	20.00	5.00	GC_00001913, GC_00003186	PRJNA493516:D7S91_37555	True	True	1.00
Ref	4-nitrocatechol monooxygenase	0.00	1.00	1.00	1.00	20.00	5.00	GC_00002153	WP_039354117.1	True	True	1.00
Ref	DEAD/DEAH box helicase	0.00	1.00	1.00	1.00	20.00	5.00	GC_00001593, GC_00003657, GC_00004071, GC_00004072, GC_00005227, GC_00007312, GC_00011074, GC_00013481, GC_00013587	PRJNA493516:D7S91_12275	True	True	1.00
Ref	epoxyalkane--coenzyme M transferase	0.00	1.00	0.05	0.00	1.00	0.00	GC_00010133	WP_124580075.1	False	False	1.00
Ref	4-hydroxy-3-methylbut-2-enyl diphosphate reductase	0.00	1.00	1.00	1.00	20.00	5.00	GC_00001208, GC_00001209	PRJNA493516:D7S91_13115	True	True	1.00
Ref	Inward rectifier potassium channel	0.00	1.00	1.00	1.00	20.00	5.00	GC_00001728	PRJNA493516:D7S91_21070	True	True	1.00
Ref	autotransporter domain-containing protein	0.00	1.00	0.85	1.00	17.00	5.00	GC_00005603	WP_124494723.1	False	False	1.00
Ref	ChbG/HpnK family deacetylase	0.00	1.00	1.00	1.00	20.00	5.00	GC_00003535	PRJNA493516:D7S91_26295	True	True	1.00
Ref	PRTRC system protein F	0.00	1.00	0.05	0.00	1.00	0.00	GC_00013139	WP_060092936.1	False	False	1.00
Ref	flagellar hook-associated protein 3 (flgL)	0.00	1.00	1.00	1.00	20.00	5.00	GC_00003055	PRJNA493516:D7S91_37290	True	True	1.00
Ref	ADP-heptose--LPS heptosyltransferase	0.00	1.00	1.00	1.00	20.00	5.00	GC_00000663	PRJNA493516:D7S91_18565	True	True	1.00
Ref	phenylalanine 4-monooxygenase	0.00	1.00	1.00	1.00	20.00	5.00	GC_00000757	PRJNA493516:D7S91_18860	True	True	1.00
Ref	50S ribosomal protein L34 (rpmH)	0.00	1.00	1.00	1.00	20.00	5.00	GC_00000893	PRJNA493516:D7S91_30540	True	True	1.00
Ref	aldo/keto reductase	0.00	1.00	1.00	1.00	20.00	5.00	GC_00002344, GC_00002904, GC_00002925, GC_00004688, GC_00005352, GC_00005486, GC_00005678, GC_00006044, GC_00007512, GC_00012344	PRJNA493516:D7S91_01090	True	True	1.00
Ref	DUF3142 domain-containing protein	0.00	1.00	1.00	1.00	20.00	5.00	GC_00003355	PRJNA493516:D7S91_24730	True	True	1.00
Ref	DUF502 domain-containing protein	0.00	1.00	0.95	1.00	19.00	5.00	GC_00005222	PRJNA493516:D7S91_31985	False	False	1.00
Ref	cobyrinate a,c-diamide synthase	0.00	1.00	0.95	1.00	19.00	5.00	GC_00004713	PRJNA493516:D7S91_09990	False	False	1.00
Ref	1-deoxy-D-xylulose-5-phosphate synthase	0.00	1.00	1.00	1.00	20.00	5.00	GC_00001317	PRJNA493516:D7S91_04900	True	True	1.00
Ref	DUF1028 domain-containing protein	0.00	1.00	1.00	1.00	20.00	5.00	GC_00002227, GC_00009243	PRJNA493516:D7S91_24530	True	True	1.00
Ref	recombinase RecA (recA)	0.00	1.00	1.00	1.00	20.00	5.00	GC_00001903	PRJNA493516:D7S91_39930	True	True	1.00
Ref	phage terminase small subunit P27 family	0.00	1.00	0.10	0.00	2.00	0.00	GC_00011515, GC_00013230	WP_046548188.1	False	False	1.00
Ref	trans-2-enoyl-CoA reductase family protein	0.00	1.00	1.00	1.00	20.00	5.00	GC_00002622	PRJNA493516:D7S91_12615	True	True	1.00
Ref	23S rRNA (uracil(1939)-C(5))-methyltransferase RlmD (rlmD)	0.00	1.00	1.00	1.00	20.00	5.00	GC_00001686	PRJNA493516:D7S91_35440	True	True	1.00
Ref	RNA polymerase sigma factor RpoE (rpoE)	0.00	1.00	1.00	1.00	20.00	5.00	GC_00000864	PRJNA493516:D7S91_26545	True	True	1.00
Ref	thiazole synthase	0.00	1.00	1.00	1.00	20.00	5.00	GC_00003484	PRJNA493516:D7S91_36235	True	True	1.00
Ref	flagellar basal body M-ring protein FliF (fliF)	0.00	1.00	1.00	1.00	20.00	5.00	GC_00003381	PRJNA493516:D7S91_31105	True	True	1.00
Ref	thioredoxin	0.00	1.00	1.00	1.00	20.00	5.00	GC_00001758, GC_00001837, GC_00004085, GC_00008656, GC_00012784	PRJNA493516:D7S91_16040	True	True	1.00
Ref	adenosyl-hopene transferase HpnH (hpnH)	0.00	1.00	1.00	1.00	20.00	5.00	GC_00001534	PRJNA493516:D7S91_13120	True	True	1.00
Ref	PAS domain-containing sensor histidine kinase	0.00	1.00	1.00	1.00	20.00	5.00	GC_00002451, GC_00004092, GC_00004183, GC_00004915, GC_00006142, GC_00011849	PRJNA493516:D7S91_23645	True	True	1.00
Ref	3-deoxy-8-phosphooctulonate synthase	0.00	1.00	1.00	1.00	20.00	5.00	GC_00003395, GC_00006563	PRJNA493516:D7S91_23815	True	True	1.00
Ref	methyltransferase domain-containing protein	0.00	1.00	1.00	1.00	20.00	5.00	GC_00002616, GC_00002689, GC_00002951, GC_00004213, GC_00004953, GC_00005350, GC_00005402, GC_00005951, GC_00006119, GC_00006928, GC_00007753, GC_00008517, GC_00008553, GC_00010523, GC_00011287, GC_00011689, GC_00012060, GC_00012810, GC_00012988	PRJNA493516:D7S91_20150	True	True	1.00
Ref	sodium:sulfate symporter	0.00	1.00	0.10	0.00	2.00	0.00	GC_00009508	WP_012431327.1	False	False	1.00
Ref	allantoinase PuuE (puuE)	0.00	1.00	1.00	1.00	20.00	5.00	GC_00001567	PRJNA493516:D7S91_29540	True	True	1.00
Ref	Co2+/Mg2+ efflux protein ApaG (apaG)	0.00	1.00	1.00	1.00	20.00	5.00	GC_00001175	PRJNA493516:D7S91_38640	True	True	1.00
Ref	2-isopropylmalate synthase	0.00	1.00	0.95	1.00	19.00	5.00	GC_00003922	PRJNA493516:D7S91_36855	False	False	1.00
Ref	6-carboxytetrahydropterin synthase	0.00	1.00	0.95	1.00	19.00	5.00	GC_00004446	PRJNA493516:D7S91_33030	False	False	1.00
Ref	sorbosone dehydrogenase family protein	0.00	1.00	0.90	1.00	18.00	5.00	GC_00005537	PRJNA493516:D7S91_26855	False	False	1.00
Ref	N-acylglucosamine 2-epimerase	0.00	1.00	1.00	1.00	20.00	5.00	GC_00000836	PRJNA493516:D7S91_12870	True	True	1.00
Ref	transcription-repair coupling factor (mfd)	0.00	1.00	0.95	1.00	19.00	5.00	GC_00004697	PRJNA493516:D7S91_29660	False	False	1.00
Ref	dipeptide ABC transporter ATP-binding protein	0.00	1.00	1.00	1.00	20.00	5.00	GC_00002755	PRJNA493516:D7S91_03375	True	True	1.00
Ref	NADP(H)-dependent aldo-keto reductase	0.00	1.00	1.00	1.00	20.00	5.00	GC_00002835	PRJNA493516:D7S91_10385	True	True	1.00
Ref	threo-3-hydroxy-L-aspartate ammonia-lyase	0.00	1.00	1.00	1.00	20.00	5.00	GC_00003133	PRJNA493516:D7S91_01740	True	True	1.00
Ref	ketol-acid reductoisomerase (ilvC)	0.00	1.00	0.95	1.00	19.00	5.00	GC_00003936	PRJNA493516:D7S91_36835	False	False	1.00
Ref	DUF3106 domain-containing protein	0.00	1.00	0.95	1.00	19.00	5.00	GC_00004238	PRJNA493516:D7S91_36810	False	False	1.00
Ref	chromate ion family chromate transporter	0.00	1.00	0.05	0.00	1.00	0.00	GC_00011015	WP_071335137.1	False	False	1.00
Ref	histidinol phosphate phosphatase	0.00	1.00	0.05	0.00	1.00	0.00	GC_00012642	WP_071333828.1	False	False	1.00
Ref	methylamine utilization protein MauE	0.00	1.00	0.80	1.00	16.00	5.00	GC_00005821	PRJNA493516:D7S91_39115	False	False	1.00
Ref	UDP-glucose 4-epimerase GalE (galE)	0.00	1.00	1.00	1.00	20.00	5.00	GC_00002804, GC_00006259	PRJNA493516:D7S91_25245	True	True	1.00
Ref	50S ribosomal protein L29	0.00	1.00	1.00	1.00	20.00	5.00	GC_00000920	PRJNA493516:D7S91_38810	True	True	1.00
Ref	S49 family peptidase	0.00	1.00	1.00	1.00	20.00	5.00	GC_00002318	PRJNA493516:D7S91_26605	True	True	1.00
Ref	methionine--tRNA ligase	0.00	1.00	1.00	1.00	20.00	5.00	GC_00002554, GC_00009416	PRJNA493516:D7S91_29805	True	True	1.00
Ref	flagellar biosynthesis protein FlhF (flhF)	0.00	1.00	0.90	1.00	18.00	5.00	GC_00005054	PRJNA493516:D7S91_18220	False	False	1.00
Ref	vanillate O-demethylase oxidoreductase VanB	0.00	1.00	0.95	1.00	19.00	5.00	GC_00005131	PRJNA493516:D7S91_34325	False	False	1.00
Ref	TonB-dependent siderophore receptor	0.00	1.00	1.00	1.00	20.00	5.00	GC_00000113, GC_00003049, GC_00004737, GC_00004778, GC_00004935, GC_00005159, GC_00005957, GC_00006912, GC_00008657, GC_00012073	PRJNA493516:D7S91_10040	True	True	1.00
Ref	dTDP-4-dehydrorhamnose reductase	0.00	1.00	0.05	0.00	1.00	0.00	GC_00010668	WP_071335707.1	False	False	1.00
Ref	chemotaxis protein CheA (cheA)	0.00	1.00	0.85	1.00	17.00	5.00	GC_00005572	PRJNA493516:D7S91_18295	False	False	1.00
Ref	copper oxidase	0.00	1.00	0.90	1.00	18.00	5.00	GC_00000335, GC_00008057	PRJNA493516:D7S91_35610	False	False	1.00
Ref	barnase inhibitor	0.00	1.00	1.00	1.00	20.00	5.00	GC_00002028, GC_00010089	PRJNA493516:D7S91_33825	True	True	1.00
Ref	cystine ABC transporter substrate-binding protein	0.00	1.00	1.00	1.00	20.00	5.00	GC_00001927	PRJNA493516:D7S91_10540	True	True	1.00
Ref	2-C-methyl-D-erythritol 4-phosphate cytidylyltransferase	0.00	1.00	1.00	1.00	20.00	5.00	GC_00001562	PRJNA493516:D7S91_29665	True	True	1.00
Ref	phasin	0.00	1.00	0.95	1.00	19.00	5.00	GC_00004372	PRJNA493516:D7S91_20180	False	False	1.00
Ref	methylmalonyl-CoA mutase	0.00	1.00	0.05	0.00	1.00	0.00	GC_00012613	WP_124615968.1	False	False	1.00
Ref	ribosomal RNA small subunit methyltransferase A	0.00	1.00	0.95	1.00	19.00	5.00	GC_00004358	PRJNA493516:D7S91_32080	False	False	1.00
Ref	glucose-methanol-choline oxidoreductase	0.00	1.00	0.15	0.00	3.00	0.00	GC_00009811, GC_00011443	WP_089457241.1	False	False	1.00
Ref	DUF4946 domain-containing protein	0.00	1.00	0.10	0.00	2.00	0.00	GC_00009832	WP_089457912.1	False	False	1.00
Ref	sulfate ABC transporter permease subunit CysT (cysT)	0.00	1.00	0.95	1.00	19.00	5.00	GC_00004241	PRJNA493516:D7S91_10310	False	False	1.00
Ref	DUF3483 domain-containing protein	0.00	1.00	0.95	1.00	19.00	5.00	GC_00004450	PRJNA493516:D7S91_28035	False	False	1.00
Ref	division/cell wall cluster transcriptional repressor MraZ	0.00	1.00	0.95	1.00	19.00	5.00	GC_00003925	PRJNA493516:D7S91_33400	False	False	1.00
Ref	EscS/YscS/HrcS family type III secretion system export apparatus protein	0.00	1.00	0.95	1.00	19.00	5.00	GC_00005255, GC_00007623, GC_00013395	PRJNA493516:D7S91_14455	False	False	1.00
Ref	AlpA family transcriptional regulator	0.00	1.00	0.05	0.00	1.00	0.00	GC_00010566	WP_124583844.1	False	False	1.00
Ref	formate hydrogenlyase	0.00	1.00	0.05	0.00	1.00	0.00	GC_00011665	WP_105770921.1	False	False	1.00
Ref	2-dehydropantoate 2-reductase	0.00	1.00	1.00	1.00	20.00	5.00	GC_00000763, GC_00002256, GC_00002963, GC_00003622	PRJNA493516:D7S91_27020	True	True	1.00
Ref	phosphotransferase family protein	0.00	1.00	0.95	1.00	19.00	5.00	GC_00000369	PRJNA493516:D7S91_19430	False	False	1.00
Ref	metalloprotease PmbA (pmbA)	0.00	1.00	0.95	1.00	19.00	5.00	GC_00000350	PRJNA493516:D7S91_26790	False	False	1.00
Ref	N-acetyl-gamma-glutamyl-phosphate reductase (argC)	0.00	1.00	1.00	1.00	20.00	5.00	GC_00001539, GC_00002434	PRJNA493516:D7S91_17990	True	True	1.00
Ref	trifunctional transcriptional regulator/proline dehydrogenase/L-glutamate gamma-semialdehyde dehydrogenase (putA)	0.00	1.00	0.95	1.00	19.00	5.00	GC_00002244	WP_039351417.1	False	False	1.00
Ref	CTP synthase	0.00	1.00	1.00	1.00	20.00	5.00	GC_00003031	PRJNA493516:D7S91_23810	True	True	1.00
Ref	sulfur carrier protein ThiS (thiS)	0.00	1.00	0.95	1.00	19.00	5.00	GC_00004073	PRJNA493516:D7S91_36240	False	False	1.00
Ref	UbiH/UbiF/VisC/COQ6 family ubiquinone biosynthesis hydroxylase	0.00	1.00	1.00	1.00	20.00	5.00	GC_00003062	PRJNA493516:D7S91_16320	True	True	1.00
Ref	four helix bundle protein	0.00	1.00	0.05	0.00	1.00	0.00	GC_00011401	WP_124492625.1	False	False	1.00
Ref	nicotinate-nucleotide adenylyltransferase	0.00	1.00	1.00	1.00	20.00	5.00	GC_00002847	PRJNA493516:D7S91_30435	True	True	1.00
Ref	LysB family phage lysis regulatory protein	0.00	1.00	0.05	0.00	1.00	0.00	GC_00012840	WP_124618819.1	False	False	1.00
Ref	Mu P family protein	0.00	1.00	0.05	0.00	1.00	0.00	GC_00013077	WP_105815898.1	False	False	1.00
Ref	aspartate 1-decarboxylase	0.00	1.00	1.00	1.00	20.00	5.00	GC_00001160	PRJNA493516:D7S91_40195	True	True	1.00
Ref	protein phosphatase 2C domain-containing protein	0.00	1.00	0.05	0.00	1.00	0.00	GC_00012786	WP_047851873.1	False	False	1.00
Ref	2-hydroxyhepta-2,4-diene-1,7-dioate isomerase	0.00	1.00	1.00	1.00	20.00	5.00	GC_00001906, GC_00003347	PRJNA493516:D7S91_03045	True	True	1.00
Ref	quinone-dependent dihydroorotate dehydrogenase	0.00	1.00	1.00	1.00	20.00	5.00	GC_00001613	PRJNA493516:D7S91_10535	True	True	1.00
Ref	DUF4035 domain-containing protein	0.00	1.00	0.10	0.00	2.00	0.00	GC_00009663	WP_124472223.1	False	False	1.00
Ref	TniB family protein	0.00	1.00	0.10	0.00	2.00	0.00	GC_00009737	WP_009687734.1	False	False	1.00
Ref	LEPR-XLL domain-containing protein	0.00	1.00	0.05	0.00	1.00	0.00	GC_00012599	RDS97846.1	False	False	1.00
Ref	DHA2 family efflux MFS transporter permease subunit	0.00	1.00	1.00	1.00	20.00	5.00	GC_00000719, GC_00001494, GC_00001956, GC_00002033, GC_00002314, GC_00003790, GC_00004282, GC_00004459, GC_00005038, GC_00005190, GC_00005304, GC_00005614	PRJNA493516:D7S91_19015	True	True	1.00
Ref	50S ribosomal protein L15	0.00	1.00	1.00	1.00	20.00	5.00	GC_00001165	PRJNA493516:D7S91_38755	True	True	1.00
Ref	Osa protein	0.00	1.00	0.95	1.00	19.00	5.00	GC_00003356	PRJNA493516:D7S91_08545	False	False	1.00
Ref	CYTH domain-containing protein	0.00	1.00	1.00	1.00	20.00	5.00	GC_00000506, GC_00003723	PRJNA493516:D7S91_18850	True	True	1.00
Ref	SpaR/YscT/HrcT type III secretion system export apparatus protein	0.00	1.00	0.05	0.00	1.00	0.00	GC_00012057	WP_047853557.1	False	False	1.00
Ref	3-isopropylmalate dehydrogenase (leuB)	0.00	1.00	1.00	1.00	20.00	5.00	GC_00001899	PRJNA493516:D7S91_04520	True	True	1.00
Ref	selenide, water dikinase SelD (selD)	0.00	1.00	0.90	1.00	18.00	5.00	GC_00005300	PRJNA493516:D7S91_33190	False	False	1.00
Ref	bacteriophage protein	0.00	1.00	0.10	0.00	2.00	0.00	GC_00009954	WP_046545608.1	False	False	1.00
Ref	allophanate hydrolase (atzF)	0.00	1.00	1.00	1.00	20.00	5.00	GC_00003385	PRJNA493516:D7S91_02040	True	True	1.00
Ref	tRNA (adenosine(37)-N6)-threonylcarbamoyltransferase complex dimerization subunit type 1 TsaB (tsaB)	0.00	1.00	1.00	1.00	20.00	5.00	GC_00002541	PRJNA493516:D7S91_29140	True	True	1.00
Ref	sperm protamine P1 family protein	0.00	1.00	0.15	0.00	3.00	0.00	GC_00009086	WP_124577396.1	False	False	1.00
Ref	50S ribosomal protein L11 methyltransferase	0.00	1.00	1.00	1.00	20.00	5.00	GC_00001151	PRJNA493516:D7S91_33675	True	True	1.00
Ref	4'-phosphopantetheinyl transferase superfamily protein	0.00	1.00	1.00	1.00	20.00	5.00	GC_00003758	PRJNA493516:D7S91_39465	True	True	1.00
Ref	ShlB/FhaC/HecB family hemolysin secretion/activation protein	0.00	1.00	1.00	1.00	20.00	5.00	GC_00003169, GC_00006308, GC_00006536, GC_00007038, GC_00008172, GC_00008617, GC_00012584	PRJNA493516:D7S91_39590	True	True	1.00
Ref	sarcosine oxidase subunit gamma	0.00	1.00	0.95	1.00	19.00	5.00	GC_00005417, GC_00012240	PRJNA493516:D7S91_36600	False	False	1.00
Ref	acyloxyacyl hydrolase	0.00	1.00	0.90	1.00	18.00	5.00	GC_00005575	PRJNA493516:D7S91_20395	False	False	1.00
Ref	DNA sulfur modification protein DndD (dndD)	0.00	1.00	0.05	0.00	1.00	0.00	GC_00011100	WP_124619948.1	False	False	1.00
Ref	proline--tRNA ligase	0.00	1.00	1.00	1.00	20.00	5.00	GC_00001886	PRJNA493516:D7S91_33595	True	True	1.00
Ref	endoribonuclease L-PSP	0.00	1.00	1.00	1.00	20.00	5.00	GC_00003692	PRJNA493516:D7S91_31815	True	True	1.00
Ref	exonuclease VIII	0.00	1.00	0.05	0.00	1.00	0.00	GC_00013412	WP_089460699.1	False	False	1.00
Ref	preprotein translocase subunit SecY (secY)	0.00	1.00	1.00	1.00	20.00	5.00	GC_00000980	PRJNA493516:D7S91_38750	True	True	1.00
Ref	triacylglycerol lipase	0.00	1.00	1.00	1.00	20.00	5.00	GC_00000827, GC_00003804	PRJNA493516:D7S91_04710	True	True	1.00
Ref	CbbBc protein	0.00	1.00	1.00	1.00	20.00	5.00	GC_00000049	PRJNA493516:D7S91_24505	True	True	1.00
Ref	polyphosphate kinase 2 (ppk2)	0.00	1.00	1.00	1.00	20.00	5.00	GC_00001829	PRJNA493516:D7S91_03260	True	True	1.00
Ref	argininosuccinate synthase	0.00	1.00	1.00	1.00	20.00	5.00	GC_00003559, GC_00009657	PRJNA493516:D7S91_05870	True	True	1.00
Ref	glycosyltransferase family 9 protein	0.00	1.00	1.00	1.00	20.00	5.00	GC_00004760, GC_00005337, GC_00005440	PRJNA493516:D7S91_30365	True	True	1.00
Ref	DUF2313 domain-containing protein	0.00	1.00	0.05	0.00	1.00	0.00	GC_00012124	WP_047852449.1	False	False	1.00
Ref	preprotein translocase subunit YajC (yajC)	0.00	1.00	1.00	1.00	20.00	5.00	GC_00000969	PRJNA493516:D7S91_16190	True	True	1.00
Ref	tRNA epoxyqueuosine(34) reductase QueG (queG)	0.00	1.00	1.00	1.00	20.00	5.00	GC_00000758	PRJNA493516:D7S91_27120	True	True	1.00
Ref	glycine C-acetyltransferase	0.00	1.00	1.00	1.00	20.00	5.00	GC_00002856	PRJNA493516:D7S91_13765	True	True	1.00
Ref	biotin--protein ligase	0.00	1.00	0.05	0.00	1.00	0.00	GC_00013136	WP_124584015.1	False	False	1.00
Ref	DNA mismatch repair endonuclease MutL (mutL)	0.00	1.00	1.00	1.00	20.00	5.00	GC_00003577	PRJNA493516:D7S91_15965	True	True	1.00
Ref	2-oxo-hepta-3-ene-1,7-dioic acid hydratase (hpaH)	0.00	1.00	1.00	1.00	20.00	5.00	GC_00001263	PRJNA493516:D7S91_03025	True	True	1.00
Ref	TIGR00730 family Rossman fold protein	0.00	1.00	1.00	1.00	20.00	5.00	GC_00001631, GC_00003963, GC_00005109, GC_00013372	PRJNA493516:D7S91_36780	True	True	1.00
Ref	2-(1,2-epoxy-1,2-dihydrophenyl)acetyl-CoA isomerase	0.00	1.00	1.00	1.00	20.00	5.00	GC_00003820	PRJNA493516:D7S91_38660	True	True	1.00
Ref	DNA-binding transcriptional repressor FrmR	0.00	1.00	0.20	0.00	4.00	0.00	GC_00008588	WP_012431206.1	False	False	1.00
Ref	right-handed parallel beta-helix repeat-containing protein	0.00	1.00	1.00	1.00	20.00	5.00	GC_00000770, GC_00005588, GC_00009089	PRJNA493516:D7S91_14215	True	True	1.00
Ref	septum formation inhibitor Maf	0.00	1.00	0.95	1.00	19.00	5.00	GC_00004350	PRJNA493516:D7S91_30420	False	False	1.00
Ref	muramoyltetrapeptide carboxypeptidase	0.00	1.00	0.95	1.00	19.00	5.00	GC_00004274	PRJNA493516:D7S91_29520	False	False	1.00
Ref	DNA repair exonuclease	0.00	1.00	1.00	1.00	20.00	5.00	GC_00000699, GC_00010246	PRJNA493516:D7S91_40320	True	True	1.00
Ref	pyridine nucleotide-disulfide oxidoreductase	0.00	1.00	1.00	1.00	20.00	5.00	GC_00002368, GC_00002615, GC_00003709, GC_00009093	PRJNA493516:D7S91_00290	True	True	1.00
Ref	YXWGXW repeat family protein	0.00	1.00	1.00	1.00	20.00	5.00	GC_00001928	WP_046545141.1	True	True	1.00
Ref	nitrite reductase large subunit	0.00	1.00	1.00	1.00	20.00	5.00	GC_00003566	PRJNA493516:D7S91_01200	True	True	1.00
Ref	poly-beta-1,6 N-acetyl-D-glucosamine export porin PgaA (pgaA)	0.00	1.00	1.00	1.00	20.00	5.00	GC_00002701	PRJNA493516:D7S91_03700	True	True	1.00
Ref	bifunctional lysylphosphatidylglycerol flippase/synthetase MprF (mprF)	0.00	1.00	1.00	1.00	20.00	5.00	GC_00003777	PRJNA493516:D7S91_01235	True	True	1.00
Ref	4-hydroxybenzoate octaprenyltransferase	0.00	1.00	1.00	1.00	20.00	5.00	GC_00001968	PRJNA493516:D7S91_16155	True	True	1.00
Ref	DoxX family membrane protein	0.00	1.00	0.85	1.00	17.00	5.00	GC_00005711	PRJNA493516:D7S91_07015	False	False	1.00
Ref	phosphoglycolate phosphatase (gph)	0.00	1.00	1.00	1.00	20.00	5.00	GC_00001673	PRJNA493516:D7S91_25960	True	True	1.00
Ref	histidine--tRNA ligase	0.00	1.00	1.00	1.00	20.00	5.00	GC_00001722	PRJNA493516:D7S91_35470	True	True	1.00
Ref	transglycosylase SLT domain protein	0.00	1.00	1.00	1.00	20.00	5.00	GC_00001844	WP_047850581.1	True	True	1.00
Ref	K(+)-transporting ATPase subunit F (kdpF)	0.00	1.00	1.00	1.00	20.00	5.00	GC_00000897, GC_00001717	PRJNA493516:D7S91_30475	True	True	1.00
Ref	UbiD family decarboxylase	0.00	1.00	1.00	1.00	20.00	5.00	GC_00003449, GC_00009120, GC_00009421	PRJNA493516:D7S91_25475	True	True	1.00
Ref	CHASE2 domain-containing protein	0.00	1.00	0.95	1.00	19.00	5.00	GC_00005221, GC_00009854	PRJNA493516:D7S91_16630	False	False	1.00
Ref	D-amino acid dehydrogenase	0.00	1.00	1.00	1.00	20.00	5.00	GC_00002040, GC_00010371	PRJNA493516:D7S91_36265	True	True	1.00
Ref	DUF2470 domain-containing protein	0.00	1.00	1.00	1.00	20.00	5.00	GC_00000700	PRJNA493516:D7S91_18165	True	True	1.00
Ref	cytochrome O ubiquinol oxidase	0.00	1.00	1.00	1.00	20.00	5.00	GC_00003097	PRJNA493516:D7S91_06455	True	True	1.00
Ref	formimidoylglutamate deiminase	0.00	1.00	1.00	1.00	20.00	5.00	GC_00000751	PRJNA493516:D7S91_39500	True	True	1.00
Ref	trehalose-phosphatase (otsB)	0.00	1.00	1.00	1.00	20.00	5.00	GC_00001962	PRJNA493516:D7S91_26375	True	True	1.00
Ref	DUF692 domain-containing protein	0.00	1.00	0.10	0.00	2.00	0.00	GC_00009869	WP_124496512.1	False	False	1.00
Ref	NIPSNAP family protein	0.00	1.00	1.00	1.00	20.00	5.00	GC_00002688, GC_00003940, GC_00006416, GC_00009247, GC_00011482, GC_00013013	PRJNA493516:D7S91_28870	True	True	1.00
Ref	DUF2964 domain-containing protein	0.00	1.00	0.90	1.00	18.00	5.00	GC_00005360	PRJNA493516:D7S91_31330	False	False	1.00
Ref	excinuclease ABC subunit A (uvrA)	0.00	1.00	1.00	1.00	20.00	5.00	GC_00003757	PRJNA493516:D7S91_07475	True	True	1.00
Ref	type II secretory pathway protein	0.00	1.00	0.10	0.00	2.00	0.00	GC_00010098, GC_00010513	WP_047853430.1	False	False	1.00
Ref	YihY family inner membrane protein	0.00	1.00	1.00	1.00	20.00	5.00	GC_00003194	PRJNA493516:D7S91_40495	True	True	1.00
Ref	leucyl aminopeptidase (aminopeptidase T)	0.00	1.00	1.00	1.00	20.00	5.00	GC_00002126	WP_039354583.1	True	True	1.00
Ref	DUF4238 domain-containing protein	0.00	1.00	0.05	0.00	1.00	0.00	GC_00011924	WP_124616006.1	False	False	1.00
Ref	DUF3304 domain-containing protein	0.00	1.00	0.95	1.00	19.00	5.00	GC_00004153, GC_00005820, GC_00008187, GC_00008970, GC_00009702, GC_00009779, GC_00009963, GC_00009964, GC_00012729	PRJNA493516:D7S91_39675	False	False	1.00
Ref	flippase	0.00	1.00	1.00	1.00	20.00	5.00	GC_00003287	PRJNA493516:D7S91_03220	True	True	1.00
Ref	Re/Si-specific NAD(P)(+) transhydrogenase subunit alpha	0.00	1.00	1.00	1.00	20.00	5.00	GC_00003732	PRJNA493516:D7S91_12150	True	True	1.00
Ref	DNA-binding protein HU-alpha	0.00	1.00	1.00	1.00	20.00	5.00	GC_00000281	PRJNA493516:D7S91_18925	True	True	1.00
Ref	shikimate dehydrogenase	0.00	1.00	1.00	1.00	20.00	5.00	GC_00002113, GC_00004121, GC_00004195, GC_00010350	PRJNA493516:D7S91_33720	True	True	1.00
Ref	phosphatase PAP2 family protein	0.00	1.00	1.00	1.00	20.00	5.00	GC_00003578, GC_00004710, GC_00005485, GC_00005517, GC_00006490, GC_00006649, GC_00011394	PRJNA493516:D7S91_05275	True	True	1.00
Ref	methylcrotonoyl-CoA carboxylase	0.00	1.00	0.95	1.00	19.00	5.00	GC_00001213	PRJNA493516:D7S91_33945	False	False	1.00
Ref	alcohol dehydrogenase	0.00	1.00	1.00	1.00	20.00	5.00	GC_00002306, GC_00002876, GC_00005390, GC_00006778, GC_00007561, GC_00008528, GC_00009122, GC_00009792, GC_00011340, GC_00012421	WP_039339196.1	True	True	1.00
Ref	ribonuclease PH	0.00	1.00	1.00	1.00	20.00	5.00	GC_00001289	PRJNA493516:D7S91_25710	True	True	1.00
Ref	protoheme IX farnesyltransferase	0.00	1.00	1.00	1.00	20.00	5.00	GC_00001307	PRJNA493516:D7S91_20520	True	True	1.00
Ref	DUF4123 domain-containing protein	0.00	1.00	0.90	1.00	18.00	5.00	GC_00005828, GC_00006854, GC_00008594, GC_00008610, GC_00008974, GC_00009622, GC_00009970, GC_00010976, GC_00012477, GC_00013176, GC_00013539	PRJNA493516:D7S91_39680	False	False	1.00
Ref	bifunctional aconitate hydratase 2/2-methylisocitrate dehydratase (acnB)	0.00	1.00	0.95	1.00	19.00	5.00	GC_00004875	PRJNA493516:D7S91_00320	False	False	1.00
Ref	lipoprotein-releasing ABC transporter permease subunit	0.00	1.00	1.00	1.00	20.00	5.00	GC_00000106	PRJNA493516:D7S91_36685	True	True	1.00
Ref	aspartate--tRNA ligase (aspS)	0.00	1.00	1.00	1.00	20.00	5.00	GC_00001350	PRJNA493516:D7S91_31990	True	True	1.00
Ref	ribosome-associated translation inhibitor RaiA	0.00	1.00	0.10	0.00	2.00	0.00	GC_00009830	WP_122474104.1	False	False	1.00
Ref	lytic transglycosylase catalytic	0.00	1.00	0.10	0.00	2.00	0.00	GC_00009950	WP_009459679.1	False	False	1.00
Ref	GDP-mannose pyrophosphatase	0.00	1.00	1.00	1.00	20.00	5.00	GC_00002811	PRJNA493516:D7S91_25430	True	True	1.00
Ref	DUF4087 domain-containing protein	0.00	1.00	0.10	0.00	2.00	0.00	GC_00009328	WP_089458611.1	False	False	1.00
Ref	Re/Si-specific NAD(P)(+) transhydrogenase subunit beta	0.00	1.00	0.95	1.00	19.00	5.00	GC_00004811	PRJNA493516:D7S91_12145	False	False	1.00
Ref	DNA-binding protein	0.00	1.00	1.00	1.00	20.00	5.00	GC_00000490, GC_00000926, GC_00001024, GC_00001620, GC_00002592, GC_00003039, GC_00003974, GC_00004190, GC_00004445, GC_00005022, GC_00006387, GC_00007962, GC_00009182, GC_00009296, GC_00009596, GC_00009771, GC_00009867, GC_00010124, GC_00010341, GC_00010655, GC_00011587, GC_00011699, GC_00012154, GC_00012937, GC_00013498, GC_00013537, GC_00013606	WP_039364493.1	True	True	1.00
Ref	glycosyl transferase family 51	0.00	1.00	0.95	1.00	19.00	5.00	GC_00005123	PRJNA493516:D7S91_32275	False	False	1.00
Ref	DUF3742 domain-containing protein	0.00	1.00	0.10	0.00	2.00	0.00	GC_00010208	WP_023093424.1	False	False	1.00
Ref	lipoprotein	0.00	1.00	1.00	1.00	20.00	5.00	GC_00000084, GC_00001547, GC_00003135, GC_00003805, GC_00007574	WP_039345326.1	True	True	1.00
Ref	DUF2946 domain-containing protein	0.00	1.00	1.00	1.00	20.00	5.00	GC_00001770, GC_00002557, GC_00003898, GC_00006834, GC_00008145, GC_00010051	PRJNA493516:D7S91_34330	True	True	1.00
Ref	NADH-quinone oxidoreductase subunit J	0.00	1.00	1.00	1.00	20.00	5.00	GC_00001726	PRJNA493516:D7S91_36955	True	True	1.00
Ref	L-fucose:H+ symporter permease (fucP)	0.00	1.00	1.00	1.00	20.00	5.00	GC_00002528	PRJNA493516:D7S91_25060	True	True	1.00
Ref	MacB family efflux pump subunit (macB)	0.00	1.00	1.00	1.00	20.00	5.00	GC_00003185	PRJNA493516:D7S91_13905	True	True	1.00
Ref	flagellar assembly peptidoglycan hydrolase FlgJ (flgJ)	0.00	1.00	1.00	1.00	20.00	5.00	GC_00001971	PRJNA493516:D7S91_37275	True	True	1.00
Ref	rubrerythrin	0.00	1.00	1.00	1.00	20.00	5.00	GC_00000464	PRJNA493516:D7S91_05215	True	True	1.00
Ref	glutamate racemase	0.00	1.00	1.00	1.00	20.00	5.00	GC_00000811, GC_00011730	PRJNA493516:D7S91_40675	True	True	1.00
Ref	twin transmembrane helix small protein	0.00	1.00	1.00	1.00	20.00	5.00	GC_00000895, GC_00000896	PRJNA493516:D7S91_10960	True	True	1.00
Ref	Fe(3+)-hydroxamate ABC transporter permease FhuB (fhuB)	0.00	1.00	0.95	1.00	19.00	5.00	GC_00004668	PRJNA493516:D7S91_10080	False	False	1.00
Ref	non-ribosomal peptide synthetase	0.00	1.00	0.95	1.00	19.00	5.00	GC_00005197, GC_00005449, GC_00005586, GC_00005864, GC_00005932, GC_00006878, GC_00006893	PRJNA493516:D7S91_10060	False	False	1.00
Ref	anticodon nuclease	0.00	1.00	0.05	0.00	1.00	0.00	GC_00013439	WP_089460206.1	False	False	1.00
Ref	complex I NDUFA9 subunit family protein	0.00	1.00	1.00	1.00	20.00	5.00	GC_00002468	PRJNA493516:D7S91_37190	True	True	1.00
Ref	NADH-quinone oxidoreductase subunit NuoH (nuoH)	0.00	1.00	1.00	1.00	20.00	5.00	GC_00001018	PRJNA493516:D7S91_36945	True	True	1.00
Ref	4-deoxy-4-formamido-L-arabinose- phosphoundecaprenol deformylase	0.00	1.00	1.00	1.00	20.00	5.00	GC_00003131	PRJNA493516:D7S91_35200	True	True	1.00
Ref	heavy metal translocating P-type ATPase	0.00	1.00	0.95	1.00	19.00	5.00	GC_00000374, GC_00006728, GC_00007759	PRJNA493516:D7S91_18630	False	False	1.00
Ref	endo alpha-1,4 polygalactosaminidase	0.00	1.00	0.95	1.00	19.00	5.00	GC_00005246	PRJNA493516:D7S91_22505	False	False	1.00
Ref	arsenic transporter	0.00	1.00	0.95	1.00	19.00	5.00	GC_00004926	PRJNA493516:D7S91_22895	False	False	1.00
Ref	type VI secretion system baseplate subunit TssF	0.00	1.00	0.10	0.00	2.00	0.00	GC_00009966	WP_082138683.1	False	False	1.00
Ref	copper-translocating P-type ATPase	0.00	1.00	0.95	1.00	19.00	5.00	GC_00004934, GC_00006352, GC_00009659	PRJNA493516:D7S91_12850	False	False	1.00
Ref	cyclic peptide export ABC transporter	0.00	1.00	1.00	1.00	20.00	5.00	GC_00004192, GC_00004917	PRJNA493516:D7S91_08220	True	True	1.00
Ref	translation initiation factor IF-1	0.00	1.00	1.00	1.00	20.00	5.00	GC_00000934, GC_00000935	PRJNA493516:D7S91_38745	True	True	1.00
Ref	heme-binding protein	0.00	1.00	0.95	1.00	19.00	5.00	GC_00004744, GC_00005842, GC_00006518, GC_00008694, GC_00008830	WP_046548803.1	False	False	1.00
Ref	phosphate transport system regulatory protein PhoU (phoU)	0.00	1.00	1.00	1.00	20.00	5.00	GC_00000561	PRJNA493516:D7S91_17255	True	True	1.00
Ref	LPS export ABC transporter periplasmic protein LptC (lptC)	0.00	1.00	0.95	1.00	19.00	5.00	GC_00004486	PRJNA493516:D7S91_20260	False	False	1.00
Ref	DNA recombination protein RmuC (rmuC)	0.00	1.00	0.90	1.00	18.00	5.00	GC_00005592	PRJNA493516:D7S91_26660	False	False	1.00
Ref	4-amino-4-deoxy-L-arabinose transferase	0.00	1.00	1.00	1.00	20.00	5.00	GC_00001190	PRJNA493516:D7S91_35225	True	True	1.00
Ref	HIT family protein	0.00	1.00	1.00	1.00	20.00	5.00	GC_00002715, GC_00002900, GC_00008751	PRJNA493516:D7S91_31945	True	True	1.00
Ref	FAD-binding oxidoreductase	0.00	1.00	1.00	1.00	20.00	5.00	GC_00000083, GC_00000185, GC_00000619, GC_00000821, GC_00001288, GC_00002112, GC_00002286, GC_00002871, GC_00004246, GC_00004497, GC_00004622, GC_00004623, GC_00004720, GC_00005061, GC_00005166, GC_00005175, GC_00005176, GC_00005299, GC_00005757, GC_00005863, GC_00006371, GC_00006396, GC_00007395, GC_00008115, GC_00008365, GC_00009345, GC_00009548, GC_00011233	PRJNA493516:D7S91_14245	True	True	1.00
Ref	tRNA preQ1(34) S-adenosylmethionine ribosyltransferase-isomerase QueA (queA)	0.00	1.00	0.95	1.00	19.00	5.00	GC_00004839	PRJNA493516:D7S91_16180	False	False	1.00
Ref	secretion system protein E	0.00	1.00	0.10	0.00	2.00	0.00	GC_00009753	WP_060090971.1	False	False	1.00
Ref	restriction endonuclease	0.00	1.00	0.10	0.00	2.00	0.00	GC_00011794, GC_00011925	WP_124617254.1	False	False	1.00
Ref	type B 50S ribosomal protein L31	0.00	1.00	1.00	1.00	20.00	5.00	GC_00001087	PRJNA493516:D7S91_35355	True	True	1.00
Ref	NUDIX hydrolase	0.00	1.00	1.00	1.00	20.00	5.00	GC_00001745, GC_00002108, GC_00002519, GC_00002851	PRJNA493516:D7S91_16285	True	True	1.00
Ref	DUF523 domain-containing protein	0.00	1.00	0.90	1.00	18.00	5.00	GC_00005587	PRJNA493516:D7S91_33255	False	False	1.00
Ref	glutamine cyclotransferase	0.00	1.00	0.95	1.00	19.00	5.00	GC_00004151	PRJNA493516:D7S91_29400	False	False	1.00
Ref	haloacid dehalogenase type II	0.00	1.00	1.00	1.00	20.00	5.00	GC_00001565, GC_00002864, GC_00004138	PRJNA493516:D7S91_29110	True	True	1.00
Ref	A circularly permuted ATPgrasp family protein	0.00	1.00	1.00	1.00	20.00	5.00	GC_00003872	PRJNA493516:D7S91_03650	True	True	1.00
Ref	dihydrolipoyl dehydrogenase (lpdA)	0.00	1.00	1.00	1.00	20.00	5.00	GC_00001845, GC_00002103, GC_00003410	PRJNA493516:D7S91_39570	True	True	1.00
Ref	glycoside hydrolase family 3 protein	0.00	1.00	0.95	1.00	19.00	5.00	GC_00004956, GC_00009278, GC_00012912	PRJNA493516:D7S91_23015	False	False	1.00
Ref	Clp protease ClpP	0.00	1.00	0.20	0.00	4.00	0.00	GC_00009020, GC_00010597	WP_124616802.1	False	False	1.00
Ref	adenine phosphoribosyltransferase	0.00	1.00	1.00	1.00	20.00	5.00	GC_00001215	PRJNA493516:D7S91_20240	True	True	1.00
Ref	type VI secretion system lipoprotein TssJ (tssJ)	0.00	1.00	1.00	1.00	20.00	5.00	GC_00001425, GC_00006637, GC_00007167, GC_00009217, GC_00012256	PRJNA493516:D7S91_39735	True	True	1.00
Ref	DUF493 family protein	0.00	1.00	1.00	1.00	20.00	5.00	GC_00000875	PRJNA493516:D7S91_20780	True	True	1.00
Ref	sarcosine oxidase subunit alpha family protein	0.00	1.00	1.00	1.00	20.00	5.00	GC_00003174, GC_00011383	PRJNA493516:D7S91_36595	True	True	1.00
Ref	flagellar protein export ATPase FliI (fliI)	0.00	1.00	0.90	1.00	18.00	5.00	GC_00005355	PRJNA493516:D7S91_31090	False	False	1.00
Ref	sugar O-acetyltransferase	0.00	1.00	1.00	1.00	20.00	5.00	GC_00003244	PRJNA493516:D7S91_21060	True	True	1.00
Ref	phosphoenolpyruvate carboxykinase (GTP)	0.00	1.00	0.95	1.00	19.00	5.00	GC_00004345	PRJNA493516:D7S91_01815	False	False	1.00
Ref	prephenate dehydratase (pheA)	0.00	1.00	0.95	1.00	19.00	5.00	GC_00004001	PRJNA493516:D7S91_25990	False	False	1.00
Ref	putative addiction module antidote protein	0.00	1.00	1.00	1.00	20.00	5.00	GC_00001164, GC_00008030	PRJNA493516:D7S91_05395	True	True	1.00
Ref	energy transducer TonB	0.00	1.00	1.00	1.00	20.00	5.00	GC_00000168, GC_00000754, GC_00002365, GC_00005763, GC_00005893, GC_00006077, GC_00008631, GC_00013100	PRJNA493516:D7S91_11275	True	True	1.00
Ref	RNA 2'-phosphotransferase	0.00	1.00	0.80	1.00	16.00	5.00	GC_00005682	PRJNA493516:D7S91_03100	False	False	1.00
Ref	deoxyguanosinetriphosphate triphosphohydrolase	0.00	1.00	1.00	1.00	20.00	5.00	GC_00002680, GC_00012655, GC_00012661	PRJNA493516:D7S91_36340	True	True	1.00
Ref	DNA polymerase II	0.00	1.00	1.00	1.00	20.00	5.00	GC_00003579	PRJNA493516:D7S91_19475	True	True	1.00
Ref	MotA/TolQ/ExbB proton channel family protein	0.00	1.00	1.00	1.00	20.00	5.00	GC_00000101, GC_00000169, GC_00003996, GC_00006052, GC_00006447, GC_00007610	PRJNA493516:D7S91_08415	True	True	1.00
Ref	polyhydroxyalkanoate synthesis repressor PhaR (phaR)	0.00	1.00	0.95	1.00	19.00	5.00	GC_00003933	PRJNA493516:D7S91_09025	False	False	1.00
Ref	DUF4297 domain-containing protein	0.00	1.00	0.10	0.00	2.00	0.00	GC_00010677, GC_00011007	WP_124618319.1	False	False	1.00
Ref	adenylate kinase	0.00	1.00	1.00	1.00	20.00	5.00	GC_00000465	PRJNA493516:D7S91_27195	True	True	1.00
Ref	mannose-1-phosphate guanylyltransferase/mannose-6-phosphate isomerase	0.00	1.00	1.00	1.00	20.00	5.00	GC_00000080, GC_00006122, GC_00007772	PRJNA493516:D7S91_05195	True	True	1.00
Ref	TerC family protein	0.00	1.00	1.00	1.00	20.00	5.00	GC_00003293, GC_00005925	PRJNA493516:D7S91_39175	True	True	1.00
Ref	recombination protein NinB	0.00	1.00	0.05	0.00	1.00	0.00	GC_00012817	WP_105816353.1	False	False	1.00
Ref	PLP-dependent decarboxylase	0.00	1.00	1.00	1.00	20.00	5.00	GC_00003623	PRJNA493516:D7S91_07790	True	True	1.00
Ref	anthranilate phosphoribosyltransferase (trpD)	0.00	1.00	0.95	1.00	19.00	5.00	GC_00004020	PRJNA493516:D7S91_38615	False	False	1.00
Ref	RsmB/NOP family class I SAM-dependent RNA methyltransferase	0.00	1.00	1.00	1.00	20.00	5.00	GC_00002801	PRJNA493516:D7S91_27395	True	True	1.00
Ref	RNA-binding transcriptional accessory protein	0.00	1.00	0.95	1.00	19.00	5.00	GC_00004929	PRJNA493516:D7S91_35540	False	False	1.00
Ref	divalent metal cation transporter	0.00	1.00	1.00	1.00	20.00	5.00	GC_00000198, GC_00000825, GC_00004525, GC_00004636, GC_00005066	PRJNA493516:D7S91_14435	True	True	1.00
Ref	recombinase RecF	0.00	1.00	0.05	0.00	1.00	0.00	GC_00010943	WP_124618566.1	False	False	1.00
Ref	EscN/YscN/HrcN family type III secretion system ATPase	0.00	1.00	0.90	1.00	18.00	5.00	GC_00000329	PRJNA493516:D7S91_14495	False	False	1.00
Ref	DUF3472 domain-containing protein	0.00	1.00	0.05	0.00	1.00	0.00	GC_00010945	WP_089461128.1	False	False	1.00
Ref	DUF3644 domain-containing protein	0.00	1.00	0.05	0.00	1.00	0.00	GC_00011561	WP_122474795.1	False	False	1.00
Ref	outer membrane lipoprotein carrier protein LolA	0.00	1.00	1.00	1.00	20.00	5.00	GC_00003575, GC_00013260	PRJNA493516:D7S91_31785	True	True	1.00
Ref	pimeloyl-CoA dehydrogenase large subunit	0.00	1.00	1.00	1.00	20.00	5.00	GC_00001761	PRJNA493516:D7S91_20720	True	True	1.00
Ref	DUF3820 family protein	0.00	1.00	0.95	1.00	19.00	5.00	GC_00004359	WP_039355770.1	False	False	1.00
Ref	curli assembly protein CsgF	0.00	1.00	0.95	1.00	19.00	5.00	GC_00004010	PRJNA493516:D7S91_06765	False	False	1.00
Ref	four-helix bundle copper-binding protein	0.00	1.00	0.95	1.00	19.00	5.00	GC_00005239, GC_00008462	PRJNA493516:D7S91_23335	False	False	1.00
Ref	DUF4062 domain-containing protein	0.00	1.00	0.05	0.00	1.00	0.00	GC_00012967	WP_124648168.1	False	False	1.00
Ref	glycine betaine ABC transporter substrate-binding protein	0.00	1.00	1.00	1.00	20.00	5.00	GC_00004531, GC_00005396	PRJNA493516:D7S91_28010	True	True	1.00
Ref	pyruvate kinase (pyk)	0.00	1.00	0.95	1.00	19.00	5.00	GC_00003949	PRJNA493516:D7S91_39255	False	False	1.00
Ref	peptide chain release factor H	0.00	1.00	0.85	1.00	17.00	5.00	GC_00005767	PRJNA493516:D7S91_09710	False	False	1.00
Ref	two-component system response regulator	0.00	1.00	1.00	1.00	20.00	5.00	GC_00002659, GC_00009610	PRJNA493516:D7S91_12120	True	True	1.00
Ref	acetylglutamate kinase	0.00	1.00	1.00	1.00	20.00	5.00	GC_00002800	PRJNA493516:D7S91_06920	True	True	1.00
Ref	tyrosine--tRNA ligase	0.00	1.00	1.00	1.00	20.00	5.00	GC_00002226	PRJNA493516:D7S91_16375	True	True	1.00
Ref	DUF1479 domain-containing protein	0.00	1.00	0.90	1.00	18.00	5.00	GC_00005456	PRJNA493516:D7S91_04575	False	False	1.00
Ref	bifunctional tetrahydrofolate synthase/dihydrofolate synthase	0.00	1.00	0.90	1.00	18.00	5.00	GC_00005294	PRJNA493516:D7S91_04465	False	False	1.00
Ref	PilN family type IVB pilus formation outer membrane protein	0.00	1.00	0.05	0.00	1.00	0.00	GC_00010624	WP_059896720.1	False	False	1.00
Ref	dodecin domain-containing protein	0.00	1.00	1.00	1.00	20.00	5.00	GC_00001578	PRJNA493516:D7S91_29610	True	True	1.00
Ref	cytochrome c oxidase subunit II (coxB)	0.00	1.00	0.95	1.00	19.00	5.00	GC_00004986	PRJNA493516:D7S91_20565	False	False	1.00
Ref	2,5-dihydroxypyridine 5,6-dioxygenase	0.00	1.00	0.95	1.00	19.00	5.00	GC_00004537	PRJNA493516:D7S91_04060	False	False	1.00
Ref	excinuclease ABC subunit UvrB	0.00	1.00	1.00	1.00	20.00	5.00	GC_00000337	WP_012431212.1	True	True	1.00
Ref	gamma-glutamyltransferase (ggt)	0.00	1.00	1.00	1.00	20.00	5.00	GC_00003054, GC_00004716, GC_00004974	PRJNA493516:D7S91_15080	True	True	1.00
Ref	penicillin-binding protein 2	0.00	1.00	1.00	1.00	20.00	5.00	GC_00002369, GC_00002969	PRJNA493516:D7S91_03070	True	True	1.00
Ref	DNA-directed RNA polymerase subunit beta (rpoB)	0.00	1.00	0.95	1.00	19.00	5.00	GC_00003982	PRJNA493516:D7S91_38895	False	False	1.00
Ref	sigma-70 family RNA polymerase sigma factor	0.00	1.00	1.00	1.00	20.00	5.00	GC_00000607, GC_00000650, GC_00001653, GC_00002750, GC_00002751, GC_00003749, GC_00004758, GC_00005787, GC_00006007, GC_00007247, GC_00007794, GC_00010155, GC_00011322	PRJNA493516:D7S91_40925	True	True	1.00
Ref	elongation factor GreAB	0.00	1.00	1.00	1.00	20.00	5.00	GC_00001282	WP_039343999.1	True	True	1.00
Ref	ubiquinone-dependent pyruvate dehydrogenase	0.00	1.00	0.95	1.00	19.00	5.00	GC_00004896	PRJNA493516:D7S91_20135	False	False	1.00
Ref	twin-arginine translocase subunit TatA	0.00	1.00	1.00	1.00	20.00	5.00	GC_00001269	PRJNA493516:D7S91_36115	True	True	1.00
Ref	L-fuconate dehydratase	0.00	1.00	1.00	1.00	20.00	5.00	GC_00002276	PRJNA493516:D7S91_34630	True	True	1.00
Ref	squalene synthase HpnD (hpnD)	0.00	1.00	1.00	1.00	20.00	5.00	GC_00003769, GC_00004964	PRJNA493516:D7S91_13665	True	True	1.00
Ref	competence protein ComA	0.00	1.00	0.90	1.00	18.00	5.00	GC_00005427	PRJNA493516:D7S91_36370	False	False	1.00
Ref	sll0787 family AIR synthase-like protein	0.00	1.00	0.05	0.00	1.00	0.00	GC_00013334	WP_124615975.1	False	False	1.00
Ref	malonate decarboxylase acyl carrier protein	0.00	1.00	0.95	1.00	19.00	5.00	GC_00004467	PRJNA493516:D7S91_17435	False	False	1.00
Ref	histidine-type phosphatase	0.00	1.00	0.95	1.00	19.00	5.00	GC_00004949	PRJNA493516:D7S91_19565	False	False	1.00
Ref	benzene 1,2-dioxygenase	0.00	1.00	0.15	0.00	3.00	0.00	GC_00009067	WP_105819063.1	False	False	1.00
Ref	carbamoyl-phosphate synthase large subunit	0.00	1.00	1.00	1.00	20.00	5.00	GC_00001324	PRJNA493516:D7S91_17320	True	True	1.00
Ref	arabinose ABC transporter substrate-binding protein	0.00	1.00	1.00	1.00	20.00	5.00	GC_00001692	PRJNA493516:D7S91_33765	True	True	1.00
Ref	methionine aminotransferase	0.00	1.00	0.95	1.00	19.00	5.00	GC_00002430	PRJNA493516:D7S91_18655	False	False	1.00
Ref	transcriptional regulator GlcC (glcC)	0.00	1.00	1.00	1.00	20.00	5.00	GC_00003116	PRJNA493516:D7S91_13590	True	True	1.00
Ref	DUF3817 domain-containing protein	0.00	1.00	0.05	0.00	1.00	0.00	GC_00010538	WP_124582434.1	False	False	1.00
Ref	carbamoyl-phosphate synthase small subunit	0.00	1.00	0.95	1.00	19.00	5.00	GC_00004901	PRJNA493516:D7S91_17330	False	False	1.00
Ref	isopenicillin N synthase family oxygenase	0.00	1.00	0.10	0.00	2.00	0.00	GC_00010796, GC_00012151	WP_089457281.1	False	False	1.00
Ref	aldolase	0.00	1.00	1.00	1.00	20.00	5.00	GC_00003017, GC_00003377, GC_00005453	WP_039358242.1	True	True	1.00
Ref	type VI secretion system contractile sheath large subunit (tssC)	0.00	1.00	1.00	1.00	20.00	5.00	GC_00003950, GC_00006654, GC_00007021, GC_00008820	PRJNA493516:D7S91_39720	True	True	1.00
Ref	DUF2946 family protein	0.00	1.00	0.95	1.00	19.00	5.00	GC_00005173	PRJNA493516:D7S91_39210	False	False	1.00
Ref	NAD-dependent protein deacetylase	0.00	1.00	1.00	1.00	20.00	5.00	GC_00002472, GC_00003424	PRJNA493516:D7S91_04760	True	True	1.00
Ref	multidrug/biocide efflux PACE transporter	0.00	1.00	0.95	1.00	19.00	5.00	GC_00004618	PRJNA493516:D7S91_30135	False	False	1.00
Ref	lytic transglycosylase	0.00	1.00	1.00	1.00	20.00	5.00	GC_00001887, GC_00002820, GC_00004513, GC_00005497, GC_00007771, GC_00007817, GC_00007840, GC_00008186, GC_00008435, GC_00009090, GC_00009270, GC_00009816, GC_00010700	WP_039354823.1	True	True	1.00
Ref	RNA polymerase sigma factor	0.00	1.00	1.00	1.00	20.00	5.00	GC_00001280, GC_00001966, GC_00002507, GC_00006415, GC_00008067, GC_00008560, GC_00010887	PRJNA493516:D7S91_36820	True	True	1.00
Ref	esterase family protein	0.00	1.00	1.00	1.00	20.00	5.00	GC_00002881	PRJNA493516:D7S91_00630	True	True	1.00
Ref	carbon monoxide dehydrogenase	0.00	1.00	0.95	1.00	19.00	5.00	GC_00004244, GC_00012241	PRJNA493516:D7S91_39325	False	False	1.00
Ref	two-component system response regulator KdpE (kdpE)	0.00	1.00	0.95	1.00	19.00	5.00	GC_00000383	PRJNA493516:D7S91_36730	False	False	1.00
Ref	1,4-alpha-glucan branching protein GlgB (glgB)	0.00	1.00	1.00	1.00	20.00	5.00	GC_00003756	PRJNA493516:D7S91_10790	True	True	1.00
Ref	entericidin A/B family lipoprotein	0.00	1.00	1.00	1.00	20.00	5.00	GC_00000932, GC_00002082	PRJNA493516:D7S91_14740	True	True	1.00
Ref	cytochrome o ubiquinol oxidase subunit IV (cyoD)	0.00	1.00	1.00	1.00	20.00	5.00	GC_00001221	PRJNA493516:D7S91_24260	True	True	1.00
Ref	3-phosphoglycerate dehydrogenase	0.00	1.00	0.85	1.00	17.00	5.00	GC_00005807, GC_00008689	PRJNA493516:D7S91_12380	False	False	1.00
Ref	IS481 family transposase	0.00	1.00	0.05	0.00	1.00	0.00	GC_00013324	WP_059452523.1	False	False	1.00
Ref	large conductance mechanosensitive channel protein MscL (mscL)	0.00	1.00	1.00	1.00	20.00	5.00	GC_00002757	PRJNA493516:D7S91_29625	True	True	1.00
Ref	4,5-dioxygenase	0.00	1.00	1.00	1.00	20.00	5.00	GC_00003209	PRJNA493516:D7S91_13140	True	True	1.00
Ref	cytochrome B6	0.00	1.00	1.00	1.00	20.00	5.00	GC_00002815	PRJNA493516:D7S91_03425	True	True	1.00
Ref	magnesium transporter CorA	0.00	1.00	1.00	1.00	20.00	5.00	GC_00001799	PRJNA493516:D7S91_37665	True	True	1.00
Ref	reductase	0.00	1.00	0.90	1.00	18.00	5.00	GC_00005547	PRJNA493516:D7S91_01210	False	False	1.00
Ref	cobalt-precorrin-6A reductase	0.00	1.00	1.00	1.00	20.00	5.00	GC_00003686	PRJNA493516:D7S91_09855	True	True	1.00
Ref	hopanoid biosynthesis associated radical SAM protein HpnJ (hpnJ)	0.00	1.00	1.00	1.00	20.00	5.00	GC_00002017	PRJNA493516:D7S91_26300	True	True	1.00
Ref	L-glyceraldehyde 3-phosphate reductase	0.00	1.00	1.00	1.00	20.00	5.00	GC_00001929	PRJNA493516:D7S91_31030	True	True	1.00
Ref	glucose 1-dehydrogenase	0.00	1.00	1.00	1.00	20.00	5.00	GC_00000164, GC_00000262, GC_00000760, GC_00003519, GC_00004347, GC_00005049, GC_00006255, GC_00008324, GC_00008897, GC_00010925	PRJNA493516:D7S91_16730	True	True	1.00
Ref	50S ribosomal protein L24	0.00	1.00	1.00	1.00	20.00	5.00	GC_00000986	PRJNA493516:D7S91_38795	True	True	1.00
Ref	aminotransferase	0.00	1.00	1.00	1.00	20.00	5.00	GC_00001242, GC_00005108, GC_00008675, GC_00009729	WP_039368179.1	True	True	1.00
Ref	23S rRNA (adenine(2030)-N(6))-methyltransferase RlmJ	0.00	1.00	1.00	1.00	20.00	5.00	GC_00001435	WP_039339194.1	True	True	1.00
Ref	beta-ketoacyl-[acyl-carrier-protein] synthase I	0.00	1.00	0.10	0.00	2.00	0.00	GC_00012033, GC_00012892	WP_089460926.1	False	False	1.00
Ref	NAD(P)/FAD-dependent oxidoreductase	0.00	1.00	1.00	1.00	20.00	5.00	GC_00002223, GC_00002259, GC_00002609, GC_00003180, GC_00003645, GC_00003650, GC_00004034, GC_00004266, GC_00004411, GC_00004540, GC_00005150, GC_00005426, GC_00006085, GC_00007428, GC_00008311, GC_00008606, GC_00012159, GC_00012527	PRJNA493516:D7S91_04930	True	True	1.00
Ref	DUF1365 domain-containing protein	0.00	1.00	1.00	1.00	20.00	5.00	GC_00002753	PRJNA493516:D7S91_11670	True	True	1.00
Ref	aldose 1-epimerase	0.00	1.00	0.95	1.00	19.00	5.00	GC_00004473, GC_00011209	PRJNA493516:D7S91_33785	False	False	1.00
Ref	ferritin-like domain-containing protein	0.00	1.00	1.00	1.00	20.00	5.00	GC_00001056, GC_00001836, GC_00002389	PRJNA493516:D7S91_32225	True	True	1.00
[truncated: 5,747 more rows]
