# Supplementary material for: Genomic and phenotypic characterization of Burkholderia isolates from the potable water system of the International Space Station
Source: PLoS One. 2020 Feb 19;15(2):e0227152. doi: 10.1371/journal.pone.0227152 (PMC7029842; doi:10.1371/journal.pone.0227152)
Supplement: S3 Table — Functional annotations of the gene enrichments for 19 ISS-derived B. cepacia and 136 references. (TSV) [file pone.0227152.s006.tsv]

category	NCBI_PGAP	enrichment_score	p_value	portion_occurrence_in_group	portion_occurrence_outside_of_group	occurrence_in_group	occurrence_outside_of_group	gene_clusters_ids	function_accession	core_in_group	core	corrected_p_value
Ref	sugar transporter	11.04	0.00	0.98	0.00	133.00	0.00	GC_00006191, GC_00006934, GC_00010594, GC_00013096, GC_00017639	WP_111998290.1	False	False	0.00
Ref	LTA synthase family protein	10.74	0.00	0.97	0.00	132.00	0.00	GC_00005919	WP_111998887.1	False	False	0.00
Ref	class II aldolase family protein	8.69	0.00	0.90	0.00	123.00	0.00	GC_00006203, GC_00018586, GC_00022376	WP_027790741.1	False	False	0.00
Ref	signal peptide-containing protein	8.35	0.00	0.89	0.00	121.00	0.00	GC_00006211	WP_027790740.1	False	False	0.00
Ref	ligand-gated channel	8.35	0.00	0.89	0.00	121.00	0.00	GC_00006201	WP_060376941.1	False	False	0.00
Ref	methylmalonyl-CoA mutase	7.08	0.00	0.82	0.00	112.00	0.00	GC_00006343, GC_00020528	WP_111998051.1	False	False	0.00
Ref	MSMEG_0568 family radical SAM protein	6.96	0.00	0.82	0.00	111.00	0.00	GC_00006337	WP_027789320.1	False	False	0.00
Ref	MSMEG_0569 family flavin-dependent oxidoreductase	6.96	0.00	0.82	0.00	111.00	0.00	GC_00006349	WP_111998050.1	False	False	0.00
Ref	sll0787 family AIR synthase-like protein	6.96	0.00	0.82	0.00	111.00	0.00	GC_00006339	WP_111998048.1	False	False	0.00
Ref	MSMEG_0572 family nitrogen starvation response protein	6.96	0.00	0.82	0.00	111.00	0.00	GC_00006331	WP_006405208.1	False	False	0.00
Ref	Nit6803 family nitriliase	6.96	0.00	0.82	0.00	111.00	0.00	GC_00006322	WP_059651045.1	False	False	0.00
Ref	NAD/NADP transhydrogenase subunit alpha	6.85	0.00	0.81	0.00	110.00	0.00	GC_00006353	WP_021156903.1	False	False	0.00
Ref	PAAR repeat-containing protein	6.85	0.00	0.81	0.00	110.00	0.00	GC_00005864	WP_048021380.1	False	False	0.00
Ref	MSMEG_0565 family glycosyltransferase	6.74	0.00	0.80	0.00	109.00	0.00	GC_00006359	WP_111998049.1	False	False	0.00
Ref	DUF3274 domain-containing protein	6.12	0.00	0.76	0.00	103.00	0.00	GC_00006694, GC_00008440, GC_00009620, GC_00014573, GC_00024338, GC_00025178	WP_027790132.1	False	False	0.00
Ref	TraB/GumN family protein	6.06	0.00	1.00	0.68	136.00	13.00	GC_00004415, GC_00009572	PRJNA493516:D7100_17035	True	False	0.00
Ref	NADPH:quinone oxidoreductase	5.68	0.00	0.72	0.00	98.00	0.00	GC_00006515	WP_111999467.1	False	False	0.00
Ref	elongation factor P maturation arginine rhamnosyltransferase EarP	5.56	0.00	0.99	0.68	134.00	13.00	GC_00004826	WP_069272662.1	False	False	0.00
Ref	chemotaxis protein CheD	5.41	0.00	0.99	0.74	135.00	14.00	GC_00004635	WP_069272266.1	False	False	0.00
Ref	LysM domain-containing protein	5.28	0.00	0.68	0.00	93.00	0.00	GC_00006641, GC_00016540	WP_059649435.1	False	False	0.00
Ref	oxygenase	5.20	0.00	0.68	0.00	92.00	0.00	GC_00006573	WP_048027273.1	False	False	0.00
Ref	DUF2875 domain-containing protein	4.91	0.00	0.65	0.00	88.00	0.00	GC_00006680, GC_00017661, GC_00024167	WP_080982170.1	False	False	0.00
Ref	electron transfer flavoprotein-ubiquinone oxidoreductase	4.70	0.00	0.62	0.00	85.00	0.00	GC_00006234	WP_111999164.1	False	False	0.00
Ref	2-polyprenyl-6-methoxyphenol 4-hydroxylase	4.70	0.00	1.00	0.79	136.00	15.00	GC_00004283	WP_069272425.1	True	False	0.00
Ref	valyl-tRNA synthetase	4.64	0.00	0.62	0.00	84.00	0.00	GC_00006720	WP_080981907.1	False	False	0.00
Ref	NAD(P) transhydrogenase subunit alpha	4.51	0.00	0.60	0.00	82.00	0.00	GC_00006749	WP_027788352.1	False	False	0.00
Ref	sulfite dehydrogenase	4.51	0.00	0.60	0.00	82.00	0.00	GC_00006733	WP_069254661.1	False	False	0.00
Ref	molecular chaperone EcpD	4.38	0.00	0.59	0.00	80.00	0.00	GC_00006777, GC_00009418	WP_027790214.1	False	False	0.00
Ref	cation/acetate symporter ActP	4.38	0.00	0.59	0.00	80.00	0.00	GC_00006798	WP_060330931.1	False	False	0.00
Ref	prephenate dehydratase	4.38	0.00	0.59	0.00	80.00	0.00	GC_00006837, GC_00011246	WP_059585670.1	False	False	0.00
Ref	protein deglycase HchA	4.38	0.00	0.59	0.00	80.00	0.00	GC_00006791	WP_059484402.1	False	False	0.00
Ref	peptide ABC transporter	4.32	0.00	0.58	0.00	79.00	0.00	GC_00006801	WP_069254659.1	False	False	0.00
Ref	MsnO8 family LLM class oxidoreductase	4.32	0.00	0.58	0.00	79.00	0.00	GC_00006826	WP_063808428.1	False	False	0.00
Ref	2,4-dienoyl-CoA reductase	4.25	0.00	0.57	0.00	78.00	0.00	GC_00007159, GC_00009888, GC_00017279	WP_111999367.1	False	False	0.00
Ref	rhomboid family intramembrane serine protease	4.07	0.00	0.55	0.00	75.00	0.00	GC_00007470, GC_00007659	WP_027787464.1	False	False	0.00
Ref	DUF1641 domain-containing protein	4.07	0.00	0.55	0.00	75.00	0.00	GC_00006921, GC_00020607	WP_111998402.1	False	False	0.00
Ref	carbamoyltransferase	4.07	0.00	0.55	0.00	75.00	0.00	GC_00006958, GC_00018410, GC_00019648	WP_111998268.1	False	False	0.00
Ref	pectate lyase	4.07	0.00	0.55	0.00	75.00	0.00	GC_00006653, GC_00015728	WP_027791397.1	False	False	0.00
Ref	glycosyltransferase family 9 protein	4.02	0.00	0.54	0.00	74.00	0.00	GC_00006941, GC_00006978	WP_111998269.1	False	False	0.00
Ref	histidinol-phosphatase	4.02	0.00	0.54	0.00	74.00	0.00	GC_00006957, GC_00019154	WP_111998267.1	False	False	0.00
Ref	salicylate 1-monooxygenase	4.02	0.00	0.54	0.00	74.00	0.00	GC_00006945	WP_111997673.1	False	False	0.00
Ref	thiamine pyrophosphate-requiring protein	3.96	0.00	0.54	0.00	73.00	0.00	GC_00006966	WP_111998407.1	False	False	0.00
Ref	cytochrome C oxidase subunit I	3.90	0.00	0.53	0.00	72.00	0.00	GC_00006990	WP_111998410.1	False	False	0.00
Ref	GlcNAc-PI de-N-acetylase	3.90	0.00	0.53	0.00	72.00	0.00	GC_00006977	WP_059485920.1	False	False	0.00
Ref	inclusion body protein	3.90	0.00	0.53	0.00	72.00	0.00	GC_00006956, GC_00006976	WP_105390950.1	False	False	0.00
Ref	DUF2760 domain-containing protein	3.88	0.00	1.00	0.84	136.00	16.00	GC_00004024	PRJNA493516:D7222_22805	True	False	0.00
Ref	mechanosensitive ion channel protein	3.88	0.00	0.99	0.84	135.00	16.00	GC_00004340	PRJNA493516:D7222_03265	False	False	0.00
Ref	arylsulfatase	3.88	0.00	0.99	0.84	135.00	16.00	GC_00004567, GC_00011777, GC_00016729	PRJNA493516:D7222_22630	False	False	0.00
Ref	DUF3857 domain-containing protein	3.88	0.00	1.00	0.84	136.00	16.00	GC_00004203, GC_00010694, GC_00020887	PRJNA493516:D7222_22705	True	False	0.00
Ref	cytochrome C oxidase subunit III	3.88	0.00	1.00	0.84	136.00	16.00	GC_00004078	PRJNA493516:D7222_22470	True	False	0.00
Ref	enoyl-CoA hydratase/carnithine racemase	3.88	0.00	1.00	0.84	136.00	16.00	GC_00003979	WP_021161677.1	True	False	0.00
Ref	putative hydro-lyase	3.88	0.00	1.00	0.84	136.00	16.00	GC_00004031, GC_00021355	PRJNA493516:D7222_22675	True	False	0.00
Ref	D-alanyl-D-alanine carboxypeptidase/D-alanyl-D-alanine-endopeptidase	3.88	0.00	0.99	0.84	135.00	16.00	GC_00004286	WP_069273388.1	False	False	0.00
Ref	carboxylate--amine ligase	3.84	0.00	0.52	0.00	71.00	0.00	GC_00006927, GC_00007603	WP_111997092.1	False	False	0.00
Ref	acetate--CoA ligase	3.84	0.00	0.52	0.00	71.00	0.00	GC_00007601, GC_00007747, GC_00010365, GC_00024803	WP_059528389.1	False	False	0.00
Ref	aldehyde reductase	3.73	0.00	0.51	0.00	69.00	0.00	GC_00007046	WP_027789303.1	False	False	0.00
Ref	nitrile hydratase subunit beta	3.73	0.00	0.51	0.00	69.00	0.00	GC_00007042	WP_059853627.1	False	False	0.00
Ref	nitrile hydratase subunit alpha	3.73	0.00	0.51	0.00	69.00	0.00	GC_00007039	WP_048023132.1	False	False	0.00
Ref	glycosyl hydrolase family 5	3.68	0.00	0.50	0.00	68.00	0.00	GC_00007089	WP_059707953.1	False	False	0.00
Ref	addiction module antidote protein, HigA family	3.68	0.00	0.50	0.00	68.00	0.00	GC_00007118, GC_00012536, GC_00012797	WP_069273632.1	False	False	0.00
Ref	phenylacetaldoxime dehydratase	3.68	0.00	0.50	0.00	68.00	0.00	GC_00007091	WP_105389949.1	False	False	0.00
Ref	ASCH domain-containing protein	3.62	0.00	0.49	0.00	67.00	0.00	GC_00007232, GC_00013659, GC_00016175, GC_00020245, GC_00024067	WP_027790613.1	False	False	0.01
Ref	type VI secretion system baseplate subunit TssG (tssG)	3.57	0.00	0.49	0.00	66.00	0.00	GC_00007309, GC_00011210, GC_00011827, GC_00011837	WP_049096277.1	False	False	0.01
Ref	DUF927 domain-containing protein	3.46	0.00	0.47	0.00	64.00	0.00	GC_00006943	WP_088611343.1	False	False	0.01
Ref	polysaccharide pyruvyl transferase	3.46	0.00	0.47	0.00	64.00	0.00	GC_00007131	WP_111998922.1	False	False	0.01
Ref	terpene synthase	3.41	0.00	0.46	0.00	63.00	0.00	GC_00007170	WP_027789534.1	False	False	0.01
Ref	ethyl tert-butyl ether degradation protein EthD	3.41	0.00	0.46	0.00	63.00	0.00	GC_00007193, GC_00022035	WP_111997408.1	False	False	0.01
Ref	deoxyribodipyrimidine photo-lyase	3.31	0.00	0.99	0.84	134.00	16.00	GC_00000472	PRJNA493516:D7222_32370	False	False	0.01
Ref	5-oxoprolinase	3.31	0.00	0.99	0.84	134.00	16.00	GC_00004565, GC_00013848, GC_00015019, GC_00017066, GC_00021070	PRJNA493516:D7222_22685	False	False	0.01
Ref	flagellin N-methylase	3.31	0.00	0.99	0.84	134.00	16.00	GC_00006622, GC_00007263	PRJNA493516:D7222_22645	False	False	0.01
Ref	metal ABC transporter substrate-binding protein	3.31	0.00	0.99	0.84	134.00	16.00	GC_00004552	PRJNA493516:D7222_22640	False	False	0.01
Ref	Cro/Cl family transcriptional regulator	3.30	0.00	0.45	0.00	61.00	0.00	GC_00007722, GC_00008098, GC_00012010, GC_00013987, GC_00014071	WP_027787547.1	False	False	0.01
Ref	fumarylacetoacetase (fahA)	3.25	0.00	0.44	0.00	60.00	0.00	GC_00007246	WP_027788250.1	False	False	0.02
Ref	collagenase	3.20	0.00	0.43	0.00	59.00	0.00	GC_00007215	WP_091921820.1	False	False	0.02
Ref	SMI1 / KNR4 family protein	3.20	0.00	0.43	0.00	59.00	0.00	GC_00007258	WP_134256107.1	False	False	0.02
Ref	3-hydroxybutyrate dehydrogenase	3.20	0.00	0.43	0.00	59.00	0.00	GC_00006227	WP_048021178.1	False	False	0.02
Ref	DUF2184 domain-containing protein	3.14	0.00	0.43	0.00	58.00	0.00	GC_00008644, GC_00008904, GC_00010095, GC_00024325	WP_060324339.1	False	False	0.02
Ref	DNA methyltransferase	3.09	0.00	0.42	0.00	57.00	0.00	GC_00008338, GC_00008397, GC_00010836, GC_00013636, GC_00015008, GC_00015099, GC_00018900	WP_138143349.1	False	False	0.03
Ref	gamma-glutamyltransferase (ggt)	3.09	0.00	0.42	0.00	57.00	0.00	GC_00007273	WP_027789431.1	False	False	0.03
Ref	fimbrial assembly protein	3.09	0.00	0.42	0.00	57.00	0.00	GC_00007277	WP_060280148.1	False	False	0.03
Ref	amine oxidase	3.09	0.00	0.42	0.00	57.00	0.00	GC_00007316, GC_00007876, GC_00009277, GC_00013188, GC_00019006, GC_00019396	WP_060130044.1	False	False	0.03
Ref	DUF4224 domain-containing protein	3.04	0.00	0.41	0.00	56.00	0.00	GC_00008331, GC_00009115, GC_00012101, GC_00012305, GC_00012514, GC_00014970, GC_00022697, GC_00025168	WP_027787562.1	False	False	0.03
Ref	DNA helicase	2.99	0.00	0.40	0.00	55.00	0.00	GC_00007385, GC_00016622, GC_00016807, GC_00023171, GC_00023226, GC_00025103	WP_060376490.1	False	False	0.04
Ref	DUF1364 family protein	2.94	0.00	0.40	0.00	54.00	0.00	GC_00007063	WP_027787605.1	False	False	0.05
Ref	amidohydrolase family protein	2.89	0.00	0.39	0.00	53.00	0.00	GC_00007329	WP_060224559.1	False	False	0.05
Ref	SufS family cysteine desulfurase	2.88	0.00	0.98	0.84	133.00	16.00	GC_00004682	WP_027790730.1	False	False	0.06
Ref	Major membrane protein I (mmpI)	2.88	0.00	0.98	0.84	133.00	16.00	GC_00004592	POM16328.1	False	False	0.06
Ref	glycoside hydrolase family 32 protein	2.84	0.00	0.38	0.00	52.00	0.00	GC_00007368	WP_027791473.1	False	False	0.06
Ref	carbohydrate-binding protein	2.84	0.00	0.38	0.00	52.00	0.00	GC_00007551, GC_00012078	WP_034196113.1	False	False	0.06
Ref	DUF1064 domain-containing protein	2.84	0.00	0.38	0.00	52.00	0.00	GC_00007806, GC_00008527, GC_00010826, GC_00013378	WP_134256712.1	False	False	0.06
Ref	terminase	2.84	0.00	0.38	0.00	52.00	0.00	GC_00009006, GC_00009626, GC_00009835, GC_00010215, GC_00012186, GC_00014014, GC_00014428, GC_00014591, GC_00014973, GC_00016615, GC_00017508, GC_00017915, GC_00024198	WP_059620862.1	False	False	0.06
Ref	DUF2514 family protein	2.79	0.01	0.38	0.00	51.00	0.00	GC_00007064	WP_034196056.1	False	False	0.07
Ref	DUF4382 domain-containing protein	2.79	0.01	0.38	0.00	51.00	0.00	GC_00007375	WP_027787998.1	False	False	0.07
Ref	phage major capsid protein	2.74	0.01	0.37	0.00	50.00	0.00	GC_00008615, GC_00009838, GC_00010168, GC_00013076, GC_00013780, GC_00016860, GC_00018589, GC_00022249, GC_00024706, GC_00024868	WP_134256721.1	False	False	0.08
Ref	prepilin-type N-terminal cleavage/methylation domain-containing protein	2.74	0.01	0.37	0.00	50.00	0.00	GC_00007393, GC_00011423, GC_00014215	WP_027790288.1	False	False	0.08
Ref	type II/IV secretion system protein	2.74	0.01	0.37	0.00	50.00	0.00	GC_00007472, GC_00014525, GC_00015742	WP_027790295.1	False	False	0.08
Ref	type II secretion system protein GspG (gspG)	2.69	0.01	0.36	0.00	49.00	0.00	GC_00007372	WP_027790298.1	False	False	0.09
Ref	restriction endonuclease subunit S	2.69	0.01	0.36	0.00	49.00	0.00	GC_00009042, GC_00010439, GC_00014625, GC_00016914, GC_00018309, GC_00018331, GC_00018436, GC_00018471, GC_00018552, GC_00018946, GC_00019054, GC_00019385, GC_00020279, GC_00020553, GC_00021644, GC_00022045, GC_00023101, GC_00024107, GC_00025050, GC_00025096	WP_081052741.1	False	False	0.09
Ref	N-acetylglucosamine-binding protein GbpA (gbpA)	2.64	0.01	0.35	0.00	48.00	0.00	GC_00007465	WP_027790299.1	False	False	0.11
Ref	5'-nucleotidase	2.64	0.01	0.35	0.00	48.00	0.00	GC_00007446, GC_00025301	WP_111999378.1	False	False	0.11
Ref	CHASE2 domain-containing protein	2.64	0.01	0.35	0.00	48.00	0.00	GC_00007512, GC_00017716, GC_00023617	WP_027790301.1	False	False	0.11
Ref	ornithine cyclodeaminase family protein	2.64	0.01	0.35	0.00	48.00	0.00	GC_00007515, GC_00010276, GC_00018466	WP_027789076.1	False	False	0.11
Ref	FAD-dependent tricarballylate dehydrogenase TcuA	2.59	0.01	0.35	0.00	47.00	0.00	GC_00007495	WP_060056091.1	False	False	0.12
Ref	phage head morphogenesis protein	2.59	0.01	0.35	0.00	47.00	0.00	GC_00007973, GC_00010687, GC_00014379, GC_00014646, GC_00018130, GC_00024771	WP_138143324.1	False	False	0.12
Ref	alpha-ketoglutarate dehydrogenase (mdeB)	2.59	0.01	0.35	0.00	47.00	0.00	GC_00007517	WP_027789924.1	False	False	0.12
Ref	tricarballylate utilization protein TcuB (tcuB)	2.59	0.01	0.35	0.00	47.00	0.00	GC_00007497	WP_105392183.1	False	False	0.12
Ref	DUF4150 domain-containing protein	2.59	0.01	0.35	0.00	47.00	0.00	GC_00008215, GC_00009454, GC_00011174, GC_00011463, GC_00013628, GC_00014146, GC_00020191, GC_00024224	WP_134256631.1	False	False	0.12
Ref	phage tail tape measure protein	2.59	0.01	0.35	0.00	47.00	0.00	GC_00007724, GC_00011178, GC_00014431, GC_00017174, GC_00017518, GC_00021020, GC_00021732, GC_00025205	WP_134256727.1	False	False	0.12
Ref	ATP-dependent endonuclease	2.54	0.01	0.34	0.00	46.00	0.00	GC_00009289, GC_00010707, GC_00013086, GC_00013758, GC_00014798, GC_00014799, GC_00015046, GC_00015123, GC_00015436, GC_00015755, GC_00015873, GC_00016594, GC_00017037, GC_00017092, GC_00018533, GC_00021624, GC_00021879, GC_00022671, GC_00023975, GC_00024896	WP_051363320.1	False	False	0.13
Ref	head-tail adaptor protein	2.54	0.01	0.34	0.00	46.00	0.00	GC_00007705, GC_00010169, GC_00014485, GC_00015849, GC_00019338	WP_081068744.1	False	False	0.13
Ref	DUF4145 domain-containing protein	2.54	0.01	0.34	0.00	46.00	0.00	GC_00008827, GC_00008918, GC_00010411, GC_00013402, GC_00013574, GC_00015530, GC_00016628, GC_00016859, GC_00019769, GC_00019850, GC_00024040, GC_00024274	WP_081073585.1	False	False	0.13
Ref	DUF2589 domain-containing protein	2.54	0.01	0.34	0.00	46.00	0.00	GC_00007606, GC_00007613, GC_00014393, GC_00014516	WP_080981948.1	False	False	0.13
Ref	terminase large subunit	2.54	0.01	0.34	0.00	46.00	0.00	GC_00008595, GC_00009825, GC_00010172, GC_00012983, GC_00014956, GC_00019401	WP_060158864.1	False	False	0.13
Ref	ferredoxin:oxidoreductase FAD/NAD(P)-binding protein	2.54	0.01	0.34	0.00	46.00	0.00	GC_00007550	WP_027789077.1	False	False	0.13
Ref	short-chain fatty acid transporter	2.54	0.01	0.34	0.00	46.00	0.00	GC_00007548	WP_027789075.1	False	False	0.13
Ref	sodium:proton symporter	2.49	0.01	0.33	0.00	45.00	0.00	GC_00007565	WP_088611371.1	False	False	0.15
Ref	DUF3168 domain-containing protein	2.49	0.01	0.33	0.00	45.00	0.00	GC_00007726, GC_00010161, GC_00014384	WP_134256724.1	False	False	0.15
Ref	tail assembly protein	2.49	0.01	0.33	0.00	45.00	0.00	GC_00007299	WP_059677469.1	False	False	0.15
Ref	4-oxalocrotonate tautomerase family protein	2.49	0.01	0.33	0.00	45.00	0.00	GC_00007889, GC_00008466	WP_059684940.1	False	False	0.15
Ref	hydrolase Nlp/P60	2.49	0.01	0.33	0.00	45.00	0.00	GC_00007315	WP_105390532.1	False	False	0.15
Ref	phage minor tail protein L	2.49	0.01	0.33	0.00	45.00	0.00	GC_00007594, GC_00010126	WP_134256730.1	False	False	0.15
Ref	amino acid ABC transporter ATP-binding protein (artP)	2.47	0.01	0.46	0.16	62.00	3.00	GC_00006497	WP_059859364.1	False	False	0.16
Ref	damage-inducible protein DinB	2.44	0.01	0.32	0.00	44.00	0.00	GC_00007719, GC_00013046, GC_00019281	WP_027791594.1	False	False	0.17
Ref	DUF1016 domain-containing protein	2.44	0.01	0.32	0.00	44.00	0.00	GC_00007653, GC_00014531	WP_027791978.1	False	False	0.17
Ref	endopolygalacturonase	2.44	0.01	0.32	0.00	44.00	0.00	GC_00007569, GC_00011802	WP_105390604.1	False	False	0.17
Ref	response regulator transcription factor	2.44	0.01	0.32	0.00	44.00	0.00	GC_00008028, GC_00008369, GC_00009895, GC_00011478, GC_00014550, GC_00017081, GC_00020469, GC_00020800, GC_00023390, GC_00023401	WP_059693132.1	False	False	0.17
Ref	host specificity protein	2.44	0.01	0.32	0.00	44.00	0.00	GC_00007384, GC_00013594	WP_104766193.1	False	False	0.17
Ref	DUF262 domain-containing protein	2.39	0.02	0.32	0.00	43.00	0.00	GC_00010421, GC_00011562, GC_00011804, GC_00013529, GC_00014931, GC_00015413, GC_00015663, GC_00015691, GC_00018274, GC_00019063, GC_00019242, GC_00019344, GC_00020503, GC_00020633, GC_00021361, GC_00021421, GC_00021766, GC_00023341	WP_060051935.1	False	False	0.19
Ref	aspartate carbamoyltransferase catalytic chain	2.39	0.02	0.32	0.00	43.00	0.00	GC_00007564	WP_049096349.1	False	False	0.19
Ref	two pore domain potassium channel family protein	2.39	0.02	0.32	0.00	43.00	0.00	GC_00007896, GC_00012956, GC_00015279, GC_00017478, GC_00022511	WP_124840365.1	False	False	0.19
Ref	SAM-dependent DNA methyltransferase	2.39	0.02	0.32	0.00	43.00	0.00	GC_00009028, GC_00014176, GC_00014218, GC_00014323, GC_00014626, GC_00015339, GC_00016308, GC_00016791, GC_00016963, GC_00017956, GC_00018018, GC_00019293, GC_00019631, GC_00022543, GC_00022794, GC_00023508, GC_00024905	WP_059493253.1	False	False	0.19
Ref	aminodeoxychorismate synthase component I	2.39	0.02	0.32	0.00	43.00	0.00	GC_00007629	WP_146253371.1	False	False	0.19
Ref	CoA-binding protein	2.39	0.02	0.32	0.00	43.00	0.00	GC_00008485, GC_00009447, GC_00015634, GC_00019581	WP_081057364.1	False	False	0.19
Ref	phage Gp37/Gp68 family protein	2.34	0.02	0.31	0.00	42.00	0.00	GC_00008228, GC_00009742, GC_00010398, GC_00012556, GC_00013269, GC_00016035, GC_00018851	WP_051363315.1	False	False	0.22
Ref	tyrosine-type recombinase/integrase	2.34	0.02	0.31	0.00	42.00	0.00	GC_00007678, GC_00016867	WP_027791760.1	False	False	0.22
Ref	GYD domain-containing protein	2.34	0.02	0.31	0.00	42.00	0.00	GC_00007688, GC_00023550, GC_00023887	WP_059495530.1	False	False	0.22
Ref	pyruvate dehydrogenase (acetyl-transferring) E1 component subunit alpha	2.29	0.02	0.30	0.00	41.00	0.00	GC_00007749, GC_00017368, GC_00017939	WP_059854747.1	False	False	0.25
Ref	Aliphatic amidase expression-regulating protein (amiC_4)	2.29	0.02	0.30	0.00	41.00	0.00	GC_00007686	POM18056.1	False	False	0.25
Ref	ISAs1 family transposase	2.24	0.03	0.29	0.00	40.00	0.00	GC_00007236	WP_059818197.1	False	False	0.28
Ref	histone	2.24	0.03	0.29	0.00	40.00	0.00	GC_00007663, GC_00017095, GC_00018176	WP_105393897.1	False	False	0.28
Ref	sulfotransferase family protein	2.24	0.03	0.29	0.00	40.00	0.00	GC_00008469, GC_00010204, GC_00014936, GC_00020880	WP_060218111.1	False	False	0.28
Ref	HK97 gp10 family phage protein	2.24	0.03	0.29	0.00	40.00	0.00	GC_00007723	WP_134256723.1	False	False	0.28
Ref	lipid II-degrading bacteriocin	2.24	0.03	0.29	0.00	40.00	0.00	GC_00008619, GC_00009574	WP_080982187.1	False	False	0.28
Ref	DUF3427 domain-containing protein	2.24	0.03	0.29	0.00	40.00	0.00	GC_00007743, GC_00020552	WP_111999119.1	False	False	0.28
Ref	D-glycero-beta-D-manno-heptose 1,7-bisphosphate 7-phosphatase	2.24	0.03	0.29	0.00	40.00	0.00	GC_00007692	WP_124474673.1	False	False	0.28
Ref	DUF4035 domain-containing protein	2.24	0.03	0.29	0.00	40.00	0.00	GC_00007731	WP_134256751.1	False	False	0.28
Ref	DUF1376 domain-containing protein	2.18	0.03	0.29	0.00	39.00	0.00	GC_00008623, GC_00010273, GC_00016132, GC_00017565, GC_00018961, GC_00018995, GC_00021584, GC_00024625	WP_124838963.1	False	False	0.31
Ref	glucose-1-phosphate thymidylyltransferase (rfbA)	2.18	0.03	0.29	0.00	39.00	0.00	GC_00007767	WP_027788290.1	False	False	0.31
Ref	cytoplasmic protein	2.18	0.03	0.29	0.00	39.00	0.00	GC_00007737	WP_080982028.1	False	False	0.31
Ref	2-hydroxy-1-naphthoic acid nonoxidative decarboxylase	2.18	0.03	0.29	0.00	39.00	0.00	GC_00007680	WP_060373084.1	False	False	0.31
Ref	DUF3383 domain-containing protein	2.18	0.03	0.29	0.00	39.00	0.00	GC_00007927, GC_00014596, GC_00019875	WP_027787525.1	False	False	0.31
Ref	DUF2280 domain-containing protein	2.18	0.03	0.29	0.00	39.00	0.00	GC_00007879, GC_00012873	WP_027787537.1	False	False	0.31
Ref	nucleotidyl transferase	2.18	0.03	0.29	0.00	39.00	0.00	GC_00007781, GC_00020557	WP_081067223.1	False	False	0.31
Ref	2-hydroxymuconic semialdehyde dehydrogenase	2.18	0.03	0.29	0.00	39.00	0.00	GC_00007763	WP_134256558.1	False	False	0.31
Ref	DUF2313 domain-containing protein	2.18	0.03	0.29	0.00	39.00	0.00	GC_00007860, GC_00010660, GC_00020382	WP_081040791.1	False	False	0.31
Ref	DUF2612 domain-containing protein	2.18	0.03	0.29	0.00	39.00	0.00	GC_00007583, GC_00015603, GC_00016107	WP_027787514.1	False	False	0.31
Ref	2-hydroxy-6-oxo-2,4-heptadienoate hydrolase	2.18	0.03	0.29	0.00	39.00	0.00	GC_00007768, GC_00020280	WP_111938565.1	False	False	0.31
Ref	DUF1073 domain-containing protein	2.13	0.03	0.28	0.00	38.00	0.00	GC_00007974, GC_00014655, GC_00019508	WP_027787535.1	False	False	0.34
Ref	catechol 2,3-dioxygenase	2.13	0.03	0.28	0.00	38.00	0.00	GC_00007821, GC_00014737	WP_059684930.1	False	False	0.34
Ref	phenol 2-monooxygenase	2.13	0.03	0.28	0.00	38.00	0.00	GC_00007779	WP_059695187.1	False	False	0.34
Ref	phenol hydroxylase	2.13	0.03	0.28	0.00	38.00	0.00	GC_00007803, GC_00007887, GC_00007888, GC_00007915, GC_00015857	WP_060373088.1	False	False	0.34
Ref	isochorismatase	2.13	0.03	0.28	0.00	38.00	0.00	GC_00008063, GC_00013056, GC_00018788, GC_00021253	WP_059697241.1	False	False	0.34
Ref	polysaccharide export protein	2.13	0.03	0.28	0.00	38.00	0.00	GC_00007809	WP_027788299.1	False	False	0.34
Ref	dTDP-4-dehydrorhamnose reductase (rfbD)	2.13	0.03	0.28	0.00	38.00	0.00	GC_00007808	WP_027788291.1	False	False	0.34
Ref	DUF4054 domain-containing protein	2.13	0.03	0.28	0.00	38.00	0.00	GC_00007963, GC_00015168, GC_00020657	WP_027787529.1	False	False	0.34
Ref	DUF2213 domain-containing protein	2.13	0.03	0.28	0.00	38.00	0.00	GC_00008906, GC_00010068, GC_00014988, GC_00019951	WP_124838953.1	False	False	0.34
Ref	IS6 family transposase	2.13	0.03	0.28	0.00	38.00	0.00	GC_00007704, GC_00014841, GC_00016651	WP_146255057.1	False	False	0.34
Ref	acyltransferase domain-containing protein	2.13	0.03	0.28	0.00	38.00	0.00	GC_00007868, GC_00023971	WP_134255857.1	False	False	0.34
Ref	type I restriction endonuclease subunit R	2.13	0.03	0.28	0.00	38.00	0.00	GC_00009029, GC_00012650, GC_00014444, GC_00014879, GC_00015970, GC_00018799, GC_00019299, GC_00020583, GC_00021389, GC_00021593, GC_00023917, GC_00024627	WP_059495325.1	False	False	0.34
Ref	phage terminase small subunit P27 family	2.08	0.04	0.27	0.00	37.00	0.00	GC_00008574, GC_00010167, GC_00022062	WP_059652952.1	False	False	0.37
Ref	PucR family transcriptional regulator	2.08	0.04	0.27	0.00	37.00	0.00	GC_00007954, GC_00008217, GC_00014564, GC_00016342	WP_134256554.1	False	False	0.37
Ref	TenA family transcriptional regulator	2.08	0.04	0.27	0.00	37.00	0.00	GC_00007864	WP_134255865.1	False	False	0.37
Ref	SgrR family transcriptional regulator	2.08	0.04	0.27	0.00	37.00	0.00	GC_00007816	WP_111998467.1	False	False	0.37
Ref	capsule polysaccharide export protein	2.08	0.04	0.27	0.00	37.00	0.00	GC_00007865	WP_027788298.1	False	False	0.37
Ref	DUF2635 domain-containing protein	2.08	0.04	0.27	0.00	37.00	0.00	GC_00009450, GC_00010539, GC_00010608, GC_00010661	WP_060314478.1	False	False	0.37
Ref	DUF4345 domain-containing protein	2.08	0.04	0.27	0.00	37.00	0.00	GC_00007824	WP_059694772.1	False	False	0.37
Ref	Mu-like prophage protein gp46	2.08	0.04	0.27	0.00	37.00	0.00	GC_00007858	WP_049098040.1	False	False	0.37
Ref	2-oxo-3-hexenedioate decarboxylase (dmpH)	2.03	0.04	0.26	0.00	36.00	0.00	GC_00007891	WP_060068268.1	False	False	0.42
Ref	acetyl-CoA C-acetyltransferase	2.03	0.04	0.26	0.00	36.00	0.00	GC_00007202, GC_00023498	WP_111998609.1	False	False	0.42
Ref	toll/interleukin-1 receptor domain-containing protein	1.98	0.05	0.26	0.00	35.00	0.00	GC_00008522, GC_00012506, GC_00013549, GC_00018144, GC_00021928	WP_080981913.1	False	False	0.46
Ref	DUF3277 domain-containing protein	1.98	0.05	0.26	0.00	35.00	0.00	GC_00007968	WP_027787524.1	False	False	0.46
Ref	multidrug efflux transporter permease subunit MdtO (mdtO)	1.98	0.05	0.26	0.00	35.00	0.00	GC_00007953	WP_134256552.1	False	False	0.46
Ref	EscJ/YscJ/HrcJ family type III secretion inner membrane ring protein	1.98	0.05	0.26	0.00	35.00	0.00	GC_00008802, GC_00010591, GC_00010822, GC_00019630, GC_00019764, GC_00020654, GC_00021774	WP_059491961.1	False	False	0.46
Ref	multidrug transporter subunit MdtN (mdtN)	1.98	0.05	0.26	0.00	35.00	0.00	GC_00007946	WP_060083000.1	False	False	0.46
Ref	EscC/YscC/HrcC family type III secretion system outer membrane ring protein	1.98	0.05	0.26	0.00	35.00	0.00	GC_00008765, GC_00010528, GC_00012503, GC_00016382, GC_00017700, GC_00021161, GC_00021381, GC_00021700, GC_00021967, GC_00022575	WP_081052481.1	False	False	0.46
Ref	FliI/YscN family ATPase (fliI)	1.98	0.05	0.26	0.00	35.00	0.00	GC_00007662, GC_00020814	WP_059491959.1	False	False	0.46
Ref	bacteriophage protein	1.98	0.05	0.26	0.00	35.00	0.00	GC_00007882, GC_00007975	WP_034201702.1	False	False	0.46
Ref	MdtP family multidrug efflux transporter outer membrane subunit	1.98	0.05	0.26	0.00	35.00	0.00	GC_00007956	WP_134256551.1	False	False	0.46
Ref	DNA polymerase subunit beta	1.98	0.05	0.26	0.00	35.00	0.00	GC_00007930	WP_027789667.1	False	False	0.46
Ref	dTDP-glucose 4,6-dehydratase (rfbB)	1.98	0.05	0.26	0.00	35.00	0.00	GC_00007957	WP_027788292.1	False	False	0.46
Ref	EscR/YscR/HrcR family type III secretion system export apparatus protein	1.98	0.05	0.26	0.00	35.00	0.00	GC_00007694, GC_00016507, GC_00018523, GC_00020677	WP_034180501.1	False	False	0.46
Ref	EscS/YscS/HrcS family type III secretion system export apparatus protein	1.98	0.05	0.26	0.00	35.00	0.00	GC_00008361, GC_00010479, GC_00013933, GC_00017214, GC_00017653	WP_010089251.1	False	False	0.46
Ref	EscT/YscT/HrcT family type III secretion system export apparatus protein	1.98	0.05	0.26	0.00	35.00	0.00	GC_00008800, GC_00010530, GC_00012501, GC_00016195, GC_00018688, GC_00021332, GC_00022443	WP_059491957.1	False	False	0.46
Ref	HrpE/YscL family type III secretion apparatus protein	1.93	0.05	0.25	0.00	34.00	0.00	GC_00008791, GC_00010553, GC_00017041, GC_00018388, GC_00018515, GC_00021105, GC_00022603, GC_00023575	WP_081052482.1	False	False	0.51
Ref	amino acid ABC transporter permease/ATP-binding protein	1.93	0.05	0.25	0.00	34.00	0.00	GC_00008700, GC_00010333	WP_134255155.1	False	False	0.51
Ref	YscQ/HrcQ family type III secretion apparatus protein	1.93	0.05	0.25	0.00	34.00	0.00	GC_00008843, GC_00010538, GC_00015840, GC_00016586, GC_00019170, GC_00021924, GC_00022526, GC_00023242	WP_081052486.1	False	False	0.51
Ref	type II toxin-antitoxin system HicB family antitoxin	1.87	0.06	0.24	0.00	33.00	0.00	GC_00009512, GC_00009595	WP_059466457.1	False	False	0.56
Ref	PD-(D/E)XK nuclease family protein	1.87	0.06	0.24	0.00	33.00	0.00	GC_00008072	WP_124842917.1	False	False	0.56
Ref	antibiotic acetyltransferase	1.87	0.06	0.24	0.00	33.00	0.00	GC_00008975, GC_00010140	WP_081062693.1	False	False	0.56
Ref	YgcG family protein	1.87	0.06	0.24	0.00	33.00	0.00	GC_00008059	WP_134256454.1	False	False	0.56
Ref	acetoacetate--CoA ligase	1.87	0.06	0.24	0.00	33.00	0.00	GC_00008050	WP_134255943.1	False	False	0.56
Ref	phenazine biosynthesis protein	1.87	0.06	0.24	0.00	33.00	0.00	GC_00008027	WP_059555908.1	False	False	0.56
Ref	DUF5130 domain-containing protein	1.87	0.06	0.24	0.00	33.00	0.00	GC_00008058	WP_060358753.1	False	False	0.56
Ref	1-pyrroline-5-carboxylate dehydrogenase	1.87	0.06	0.24	0.00	33.00	0.00	GC_00007683	WP_124838974.1	False	False	0.56
Ref	3-deoxy-7-phosphoheptulonate synthase class II	1.82	0.07	0.24	0.00	32.00	0.00	GC_00008110	WP_059687493.1	False	False	0.62
Ref	fimbrial protein TcfA (tcfA)	1.82	0.07	0.24	0.00	32.00	0.00	GC_00008104	WP_134255553.1	False	False	0.62
Ref	peptidase M35	1.82	0.07	0.24	0.00	32.00	0.00	GC_00008088	WP_081057293.1	False	False	0.62
Ref	polyketide synthase regulator	1.82	0.07	0.24	0.00	32.00	0.00	GC_00008099	WP_059651289.1	False	False	0.62
Ref	pilin protein	1.82	0.07	0.24	0.00	32.00	0.00	GC_00008109	WP_134255551.1	False	False	0.62
Ref	pyrogallol hydroxytransferase large subunit	1.77	0.08	0.23	0.00	31.00	0.00	GC_00008080	WP_059492798.1	False	False	0.70
Ref	DNA repair protein	1.77	0.08	0.23	0.00	31.00	0.00	GC_00007772	WP_027787554.1	False	False	0.70
Ref	molecular chaperone Tir	1.71	0.09	0.22	0.00	30.00	0.00	GC_00008187	WP_105390839.1	False	False	0.77
Ref	NarK/NasA family nitrate transporter	1.71	0.09	0.22	0.00	30.00	0.00	GC_00008264, GC_00015838	WP_119338700.1	False	False	0.77
Ref	hypersensitivity response secretion protein hrcV	1.71	0.09	0.22	0.00	30.00	0.00	GC_00008188	WP_059731797.1	False	False	0.77
Ref	extracellular solute-binding protein, family 1	1.71	0.09	0.22	0.00	30.00	0.00	GC_00008178	WP_021163224.1	False	False	0.77
Ref	DUF4031 domain-containing protein	1.71	0.09	0.22	0.00	30.00	0.00	GC_00008991, GC_00010154	WP_027791171.1	False	False	0.77
Ref	respiratory nitrate reductase subunit gamma (narI)	1.66	0.10	0.21	0.00	29.00	0.00	GC_00008263	WP_059619954.1	False	False	0.85
Ref	nitrate reductase subunit beta (narH)	1.66	0.10	0.21	0.00	29.00	0.00	GC_00008266	WP_119338701.1	False	False	0.85
Ref	nitrate reductase molybdenum cofactor assembly chaperone (narJ)	1.66	0.10	0.21	0.00	29.00	0.00	GC_00008318, GC_00018146	WP_124469976.1	False	False	0.85
Ref	nitrate reductase subunit alpha	1.66	0.10	0.21	0.00	29.00	0.00	GC_00008315, GC_00016232	WP_119338702.1	False	False	0.85
Ref	phage virion morphogenesis protein	1.66	0.10	0.21	0.00	29.00	0.00	GC_00010233, GC_00010691, GC_00011680, GC_00014037, GC_00015904, GC_00019719, GC_00023174	WP_105393705.1	False	False	0.85
Ref	DUF4115 domain-containing protein	1.64	0.10	1.00	0.95	136.00	18.00	GC_00003289	WP_146252781.1	True	False	0.87
Ref	mercuric reductase	1.64	0.10	0.99	0.95	135.00	18.00	GC_00003854, GC_00009130	WP_069254249.1	False	False	0.87
Ref	cytochrome O ubiquinol oxidase	1.64	0.10	1.00	0.95	136.00	18.00	GC_00000799	PRJNA493516:D7222_21785	True	False	0.87
Ref	DUF2894 domain-containing protein	1.64	0.10	1.00	0.95	136.00	18.00	GC_00003348	PRJNA493516:D7222_21500	True	False	0.87
Ref	3,4-dihydroxy-2-butanone-4-phosphate synthase	1.64	0.10	1.00	0.95	136.00	18.00	GC_00002996, GC_00023753	WP_069273416.1	True	False	0.87
Ref	D-(-)-3-hydroxybutyrate oligomer hydrolase	1.64	0.10	1.00	0.95	136.00	18.00	GC_00003577, GC_00024875	PRJNA493516:D7222_25825	True	False	0.87
Ref	NAD(P)H-dependent oxidoreductase	1.64	0.10	0.99	0.95	135.00	18.00	GC_00006243, GC_00007986	PRJNA493516:D7222_21485	False	False	0.87
Ref	adenosylhomocysteinase	1.64	0.10	1.00	0.95	136.00	18.00	GC_00003200	PRJNA493516:D7222_08130	True	False	0.87
Ref	ATP-dependent protease subunit HslV	1.64	0.10	1.00	0.95	136.00	18.00	GC_00002980	WP_021156275.1	True	False	0.87
Ref	DUF1839 domain-containing protein	1.64	0.10	1.00	0.95	136.00	18.00	GC_00000697	WP_105389899.1	True	False	0.87
Ref	RNA polymerase sigma factor RpoD	1.64	0.10	1.00	0.95	136.00	18.00	GC_00000314	WP_081052572.1	True	False	0.87
Ref	DUF3348 domain-containing protein	1.64	0.10	1.00	0.95	136.00	18.00	GC_00003525	PRJNA493516:D7222_21515	True	False	0.87
Ref	baseplate J/gp47 family protein	1.60	0.11	0.21	0.00	28.00	0.00	GC_00008385, GC_00010690	WP_081040790.1	False	False	0.93
Ref	EscU/YscU/HrcU family type III secretion system export apparatus switch protein	1.60	0.11	0.21	0.00	28.00	0.00	GC_00008752, GC_00016693, GC_00016868, GC_00018386, GC_00019334, GC_00023007, GC_00024133	WP_059491964.1	False	False	0.93
Ref	RusA family crossover junction endodeoxyribonuclease	1.60	0.11	0.21	0.00	28.00	0.00	GC_00008400, GC_00016272, GC_00018399, GC_00024685	WP_124838961.1	False	False	0.93
Ref	DUF924 family protein	1.60	0.11	0.21	0.00	28.00	0.00	GC_00008307	WP_060357376.1	False	False	0.93
Ref	enoyl-[acyl-carrier-protein] reductase FabI	1.58	0.12	0.94	0.84	128.00	16.00	GC_00005116	WP_042972868.1	False	False	0.98
Ref	tail fiber domain-containing protein	1.55	0.12	0.20	0.00	27.00	0.00	GC_00008325	WP_134256729.1	False	False	1.00
Ref	phage gp6-like head-tail connector protein	1.55	0.12	0.20	0.00	27.00	0.00	GC_00009745, GC_00010159, GC_00011337, GC_00017050, GC_00021522	WP_105390508.1	False	False	1.00
Ref	DUF4406 domain-containing protein	1.55	0.12	0.20	0.00	27.00	0.00	GC_00008386	WP_081040786.1	False	False	1.00
Ref	transposase domain-containing protein	1.55	0.12	0.20	0.00	27.00	0.00	GC_00008389	WP_134256547.1	False	False	1.00
Ref	mannosyl-glycoprotein endo-beta-N-acetylglucosamidase	1.49	0.14	0.19	0.00	26.00	0.00	GC_00009122, GC_00012081	WP_124838942.1	False	False	1.00
Ref	tripartite tricarboxylate transporter TctB family protein	1.49	0.14	0.19	0.00	26.00	0.00	GC_00008480, GC_00012373	WP_059623688.1	False	False	1.00
Ref	cyclohexanecarboxylate-CoA ligase	1.49	0.14	0.19	0.00	26.00	0.00	GC_00008354	WP_111999160.1	False	False	1.00
Ref	KTSC domain-containing protein	1.49	0.14	0.19	0.00	26.00	0.00	GC_00008718, GC_00013691	WP_124838971.1	False	False	1.00
Ref	crotonase	1.49	0.14	0.19	0.00	26.00	0.00	GC_00008412	WP_059623715.1	False	False	1.00
Ref	acetyl-CoA carboxylase	1.49	0.14	0.19	0.00	26.00	0.00	GC_00008439	WP_134255052.1	False	False	1.00
Ref	long-chain-fatty-acid--CoA ligase	1.49	0.14	0.19	0.00	26.00	0.00	GC_00008535, GC_00015815, GC_00017145, GC_00024532	WP_027790165.1	False	False	1.00
Ref	lipase	1.43	0.15	0.18	0.00	25.00	0.00	GC_00007736, GC_00015072, GC_00018907, GC_00020642	WP_027791175.1	False	False	1.00
Ref	metapyrocatechase	1.43	0.15	0.18	0.00	25.00	0.00	GC_00008699, GC_00014846	WP_119337083.1	False	False	1.00
Ref	Leucine-, isoleucine-, valine-, threonine-, and alanine-binding protein (braC_12)	1.43	0.15	0.18	0.00	25.00	0.00	GC_00008513	POM14117.1	False	False	1.00
Ref	highly repetitive protein	1.43	0.15	0.18	0.05	25.00	1.00	GC_00008455	WP_124625404.1	False	False	1.00
Ref	phenylacetate--CoA ligase family protein	1.43	0.15	0.18	0.00	25.00	0.00	GC_00008696, GC_00016185	WP_060221544.1	False	False	1.00
Ref	phage head-tail adapter protein	1.43	0.15	0.18	0.00	25.00	0.00	GC_00009462, GC_00011233	WP_052739282.1	False	False	1.00
Ref	iron-containing alcohol dehydrogenase	1.43	0.15	0.18	0.00	25.00	0.00	GC_00008500	WP_081057369.1	False	False	1.00
Ref	tripartite tricarboxylate transporter permease	1.43	0.15	0.18	0.00	25.00	0.00	GC_00008475	WP_111998767.1	False	False	1.00
Ref	tripartite tricarboxylate transporter substrate binding protein	1.43	0.15	0.18	0.00	25.00	0.00	GC_00007396	WP_111999167.1	False	False	1.00
Ref	D-cysteine desulfhydrase family protein	1.37	0.17	0.18	0.00	24.00	0.00	GC_00008556	WP_059491853.1	False	False	1.00
Ref	HrgA protein	1.37	0.17	0.18	0.00	24.00	0.00	GC_00008568	WP_124840991.1	False	False	1.00
Ref	type IV secretion protein DotU	1.37	0.17	0.18	0.00	24.00	0.00	GC_00008732, GC_00016085	WP_059493749.1	False	False	1.00
Ref	3-ketoacyl-CoA thiolase (fadA_4)	1.37	0.17	0.18	0.00	24.00	0.00	GC_00008558	POM14033.1	False	False	1.00
Ref	cell surface protein	1.37	0.17	0.18	0.00	24.00	0.00	GC_00008715, GC_00022269	WP_060279961.1	False	False	1.00
Ref	HEXXH motif domain-containing protein	1.37	0.17	0.18	0.00	24.00	0.00	GC_00008570	WP_124815166.1	False	False	1.00
Ref	reverse transcriptase	1.37	0.17	0.18	0.00	24.00	0.00	GC_00008230, GC_00019782, GC_00021013	WP_111996946.1	False	False	1.00
Ref	DUF4365 domain-containing protein	1.37	0.17	0.18	0.00	24.00	0.00	GC_00009018, GC_00017473, GC_00020916, GC_00021359, GC_00022112, GC_00022450	WP_059495321.1	False	False	1.00
Ref	DUF2971 domain-containing protein	1.37	0.17	0.18	0.00	24.00	0.00	GC_00010261, GC_00013113, GC_00013756, GC_00015117, GC_00015411, GC_00019020, GC_00021094, GC_00021992, GC_00025133	WP_080982055.1	False	False	1.00
Ref	baseplate protein J	1.31	0.19	0.17	0.00	23.00	0.00	GC_00008661	WP_060324298.1	False	False	1.00
Ref	virulence-associated E family protein	1.31	0.19	0.17	0.00	23.00	0.00	GC_00008848, GC_00018315, GC_00018427	WP_060128277.1	False	False	1.00
Ref	3-oxoacyl-[acyl-carrier-protein] synthase 3 protein 1 (fabH1)	1.31	0.19	0.17	0.00	23.00	0.00	GC_00008695	POM14509.1	False	False	1.00
Ref	DsbA family protein	1.31	0.19	0.17	0.00	23.00	0.00	GC_00009409, GC_00013609, GC_00020445, GC_00023650, GC_00025270	WP_060225801.1	False	False	1.00
Ref	transporter substrate-binding domain-containing protein	1.31	0.19	0.17	0.00	23.00	0.00	GC_00008886, GC_00020878	WP_124917505.1	False	False	1.00
Ref	SPRY domain protein	1.31	0.19	0.17	0.00	23.00	0.00	GC_00008654	WP_059492154.1	False	False	1.00
Ref	5-aminolevulinate synthase (hemA)	1.31	0.19	0.17	0.00	23.00	0.00	GC_00008691	WP_111998468.1	False	False	1.00
Ref	relaxase	1.31	0.19	0.17	0.00	23.00	0.00	GC_00009255, GC_00014718, GC_00016274	WP_028690951.1	False	False	1.00
Ref	histidine ABC transporter permease	1.31	0.19	0.17	0.00	23.00	0.00	GC_00008637	WP_060309473.1	False	False	1.00
Ref	DUF2255 domain-containing protein	1.25	0.21	0.16	0.00	22.00	0.00	GC_00008779	WP_059497457.1	False	False	1.00
Ref	amino acid adenylation protein	1.25	0.21	0.16	0.00	22.00	0.00	GC_00008725	WP_111997390.1	False	False	1.00
Ref	DUF4065 domain-containing protein	1.25	0.21	0.16	0.00	22.00	0.00	GC_00009457, GC_00012205	WP_059497725.1	False	False	1.00
Ref	DUF4376 domain-containing protein	1.25	0.21	0.16	0.00	22.00	0.00	GC_00008232, GC_00012144, GC_00014605, GC_00015406, GC_00024139	WP_027787512.1	False	False	1.00
Ref	four helix bundle protein	1.25	0.21	0.16	0.00	22.00	0.00	GC_00008622, GC_00011978	WP_027787617.1	False	False	1.00
Ref	PRTRC system protein B	1.25	0.21	0.16	0.00	22.00	0.00	GC_00010053, GC_00011749, GC_00012775	WP_027791990.1	False	False	1.00
Ref	DNA-directed RNA polymerase II	1.25	0.21	0.16	0.00	22.00	0.00	GC_00008984, GC_00021944	WP_027790593.1	False	False	1.00
Ref	DUF1566 domain-containing protein	1.25	0.21	0.16	0.00	22.00	0.00	GC_00007928, GC_00008539, GC_00012031, GC_00012066	WP_027787615.1	False	False	1.00
Ref	DUF4280 domain-containing protein	1.25	0.21	0.16	0.00	22.00	0.00	GC_00008742	WP_081052636.1	False	False	1.00
Ref	WbqC-like protein	1.25	0.21	0.16	0.00	22.00	0.00	GC_00009098, GC_00014699	WP_034209596.1	False	False	1.00
Ref	baseplate assembly protein	1.25	0.21	0.16	0.00	22.00	0.00	GC_00009767, GC_00010107, GC_00010742, GC_00015068, GC_00023681	WP_059620855.1	False	False	1.00
Ref	argininosuccinate lyase (argH)	1.25	0.21	0.16	0.00	22.00	0.00	GC_00008884	WP_091926126.1	False	False	1.00
Ref	peptidase M15	1.25	0.21	0.16	0.00	22.00	0.00	GC_00008907	WP_134319824.1	False	False	1.00
Ref	flavin-dependent oxidoreductase	1.25	0.21	0.16	0.00	22.00	0.00	GC_00008929, GC_00019208	WP_059491884.1	False	False	1.00
Ref	PrpF protein	1.25	0.21	0.16	0.00	22.00	0.00	GC_00008834	WP_059492569.1	False	False	1.00
Ref	helicase SNF2	1.19	0.23	0.15	0.00	21.00	0.00	GC_00008942	WP_081062748.1	False	False	1.00
Ref	DUF1120 domain-containing protein	1.19	0.23	0.15	0.00	21.00	0.00	GC_00010238, GC_00010720, GC_00010755, GC_00012117, GC_00012502, GC_00012637, GC_00012849, GC_00013287, GC_00016130, GC_00020334, GC_00020434, GC_00024501, GC_00025360, GC_00025380	WP_124839705.1	False	False	1.00
Ref	GpE family phage tail protein	1.19	0.23	0.15	0.00	21.00	0.00	GC_00008630	WP_027811792.1	False	False	1.00
Ref	NifU family protein	1.19	0.23	0.15	0.00	21.00	0.00	GC_00008917	WP_059493100.1	False	False	1.00
Ref	cell division protein FtsK	1.19	0.23	0.15	0.00	21.00	0.00	GC_00008998	WP_124838972.1	False	False	1.00
Ref	TIGR02646 family protein	1.19	0.23	0.15	0.00	21.00	0.00	GC_00009017, GC_00024744	WP_059494570.1	False	False	1.00
Ref	DNA (cytosine-5-)-methyltransferase (dcm)	1.19	0.23	0.15	0.00	21.00	0.00	GC_00009258, GC_00015809	WP_134257522.1	False	False	1.00
Ref	aspartate aminotransferase	1.19	0.23	0.15	0.00	21.00	0.00	GC_00009435, GC_00015014, GC_00018912	WP_048026011.1	False	False	1.00
Ref	DUF2945 domain-containing protein	1.19	0.23	0.15	0.00	21.00	0.00	GC_00009000	WP_011548546.1	False	False	1.00
Ref	abortive phage infection protein	1.13	0.26	0.15	0.00	20.00	0.00	GC_00009263, GC_00017881	WP_134257514.1	False	False	1.00
Ref	putative deoxyribonuclease RhsB (rhsB_2)	1.13	0.26	0.15	0.00	20.00	0.00	GC_00009119	POM18459.1	False	False	1.00
Ref	DUF3696 domain-containing protein	1.13	0.26	0.15	0.00	20.00	0.00	GC_00009024	WP_081052666.1	False	False	1.00
Ref	Endonuclease NucS (nucS)	1.13	0.26	0.15	0.00	20.00	0.00	GC_00009125	POM16444.1	False	False	1.00
Ref	CHC2-type zinc finger protein	1.13	0.26	0.15	0.00	20.00	0.00	GC_00008728	WP_048251477.1	False	False	1.00
Ref	ribosome-associated translation inhibitor RaiA	1.13	0.26	0.15	0.00	20.00	0.00	GC_00008019	WP_119336524.1	False	False	1.00
Ref	DUF4147 domain-containing protein	1.13	0.26	0.15	0.00	20.00	0.00	GC_00009092	WP_059620794.1	False	False	1.00
Ref	propionate CoA-transferase	1.13	0.26	0.15	0.00	20.00	0.00	GC_00009129	WP_124838444.1	False	False	1.00
Ref	leucyl aminopeptidase (aminopeptidase T)	1.12	0.26	0.99	0.95	134.00	18.00	GC_00004047	WP_048020334.1	False	False	1.00
Ref	prevent-host-death protein	1.12	0.26	0.99	0.95	134.00	18.00	GC_00004044, GC_00008934, GC_00012147	PRJNA493516:D7222_21815	False	False	1.00
Ref	DUF3141 domain-containing protein	1.10	0.27	0.92	0.84	125.00	16.00	GC_00005515, GC_00021609	PRJNA493516:D7222_22435	False	False	1.00
Ref	phytanoyl-CoA dioxygenase family protein	1.06	0.29	0.14	0.00	19.00	0.00	GC_00009754, GC_00009759, GC_00012432, GC_00018525, GC_00024502	WP_059709046.1	False	False	1.00
Ref	TIGR03757 family integrating conjugative element protein	1.06	0.29	0.14	0.00	19.00	0.00	GC_00009356, GC_00023949	WP_017514119.1	False	False	1.00
Ref	type II toxin-antitoxin system HicA family toxin	1.06	0.29	0.14	0.00	19.00	0.00	GC_00009736, GC_00012104	WP_081051570.1	False	False	1.00
Ref	TIGR02391 family protein	1.06	0.29	0.14	0.00	19.00	0.00	GC_00010416, GC_00010436, GC_00013290, GC_00013422, GC_00017387, GC_00022296, GC_00022585	WP_080981919.1	False	False	1.00
Ref	integrating conjugative element protein	1.06	0.29	0.14	0.00	19.00	0.00	GC_00009248, GC_00009391	WP_023103896.1	False	False	1.00
Ref	flotillin family protein	1.06	0.29	0.14	0.00	19.00	0.00	GC_00009236	WP_081062503.1	False	False	1.00
Ref	conjugative transfer ATPase	1.06	0.29	0.14	0.00	19.00	0.00	GC_00009249	WP_023103900.1	False	False	1.00
Ref	GTPase	1.06	0.29	0.14	0.00	19.00	0.00	GC_00009376, GC_00016694	WP_069270318.1	False	False	1.00
Ref	multidrug DMT transporter	1.06	0.29	0.14	0.00	19.00	0.00	GC_00009470, GC_00017932, GC_00022899	WP_134257312.1	False	False	1.00
Ref	DUF1449 domain-containing protein	1.06	0.29	0.14	0.00	19.00	0.00	GC_00009283	WP_048025331.1	False	False	1.00
Ref	carboxyvinyl-carboxyphosphonate phosphorylmutase	0.99	0.32	0.13	0.00	18.00	0.00	GC_00009552, GC_00023893	WP_111943550.1	False	False	1.00
Ref	ATP-grasp domain-containing protein	0.99	0.32	0.13	0.00	18.00	0.00	GC_00011711, GC_00011756, GC_00012579, GC_00021186, GC_00022156	WP_124469061.1	False	False	1.00
Ref	TIGR03745 family integrating conjugative element membrane protein	0.99	0.32	0.13	0.00	18.00	0.00	GC_00009393	WP_023103906.1	False	False	1.00
Ref	DUF3085 domain-containing protein	0.99	0.32	0.13	0.00	18.00	0.00	GC_00009355	WP_009459699.1	False	False	1.00
Ref	TIGR03758 family integrating conjugative element protein	0.99	0.32	0.13	0.00	18.00	0.00	GC_00009370	WP_009459672.1	False	False	1.00
Ref	putative C-S lyase	0.99	0.32	0.13	0.00	18.00	0.00	GC_00009427	WP_011548521.1	False	False	1.00
Ref	TIGR03751 family conjugal transfer lipoprotein	0.99	0.32	0.13	0.00	18.00	0.00	GC_00009372	WP_023103901.1	False	False	1.00
Ref	DUF2857 domain-containing protein	0.99	0.32	0.13	0.00	18.00	0.00	GC_00009373	WP_023093474.1	False	False	1.00
Ref	DUF3577 domain-containing protein	0.99	0.32	0.13	0.00	18.00	0.00	GC_00009486, GC_00018027	WP_023103924.1	False	False	1.00
Ref	pyridoxal-phosphate dependent enzyme	0.99	0.32	0.13	0.00	18.00	0.00	GC_00009436	WP_124673535.1	False	False	1.00
Ref	TIGR03750 family conjugal transfer protein	0.99	0.32	0.13	0.00	18.00	0.00	GC_00009357	WP_023103905.1	False	False	1.00
Ref	type IV conjugative transfer system coupling protein TraD (traD)	0.99	0.32	0.13	0.00	18.00	0.00	GC_00009389	WP_023103909.1	False	False	1.00
Ref	DNA repair protein RadC (radC)	0.99	0.32	0.13	0.00	18.00	0.00	GC_00009377	WP_023103898.1	False	False	1.00
Ref	TIGR03761 family integrating conjugative element protein	0.99	0.32	0.13	0.00	18.00	0.00	GC_00009354	WP_028690963.1	False	False	1.00
Ref	TIGR03746 family integrating conjugative element protein	0.99	0.32	0.13	0.00	18.00	0.00	GC_00009352	WP_023835765.1	False	False	1.00
Ref	nickel permease	0.99	0.32	0.13	0.00	18.00	0.00	GC_00009422	WP_048026010.1	False	False	1.00
Ref	TIGR03759 family integrating conjugative element protein	0.99	0.32	0.13	0.00	18.00	0.00	GC_00009485, GC_00023515	WP_042862846.1	False	False	1.00
Ref	DUF3275 family protein	0.99	0.32	0.13	0.00	18.00	0.00	GC_00009382	WP_023103923.1	False	False	1.00
Ref	TIGR04255 family protein	0.99	0.32	0.13	0.00	18.00	0.00	GC_00011079, GC_00013420, GC_00014642, GC_00019602, GC_00020177, GC_00022141, GC_00022150, GC_00022329	WP_081040769.1	False	False	1.00
Ref	TIGR03749 family integrating conjugative element protein	0.99	0.32	0.13	0.00	18.00	0.00	GC_00009360	WP_023103903.1	False	False	1.00
Ref	Bax inhibitor-1/YccA family protein	0.99	0.32	0.13	0.00	18.00	0.00	GC_00008156	WP_011695182.1	False	False	1.00
Ref	DUF551 domain-containing protein	0.99	0.32	0.13	0.00	18.00	0.00	GC_00009823, GC_00016994, GC_00021674, GC_00023842	WP_060276353.1	False	False	1.00
Ref	Arc family DNA-binding protein	0.99	0.32	0.13	0.00	18.00	0.00	GC_00010134, GC_00010199, GC_00011945	WP_080982032.1	False	False	1.00
Ref	DUF3742 family protein	0.99	0.32	0.13	0.00	18.00	0.00	GC_00009374	WP_028690953.1	False	False	1.00
Ref	TIGR03756 family integrating conjugative element protein	0.99	0.32	0.13	0.00	18.00	0.00	GC_00009379	WP_023103897.1	False	False	1.00
Ref	TIGR03747 family integrating conjugative element membrane protein	0.99	0.32	0.13	0.00	18.00	0.00	GC_00009353	WP_023103908.1	False	False	1.00
Ref	DUF3309 domain-containing protein	0.99	0.32	0.13	0.00	18.00	0.00	GC_00010173, GC_00010711	WP_006413600.1	False	False	1.00
Ref	TIGR03752 family integrating conjugative element protein	0.99	0.32	0.13	0.00	18.00	0.00	GC_00009363	WP_017515583.1	False	False	1.00
Ref	Na+/H+ antiporter NhaA (nhaA)	0.92	0.36	0.12	0.00	17.00	0.00	GC_00009471	WP_028690949.1	False	False	1.00
Ref	DUF3644 domain-containing protein	0.92	0.36	0.12	0.00	17.00	0.00	GC_00009590, GC_00019389	WP_134256407.1	False	False	1.00
Ref	glycerol-3-phosphate responsive antiterminator	0.92	0.36	0.12	0.00	17.00	0.00	GC_00009516	WP_027791192.1	False	False	1.00
Ref	type II restriction endonuclease	0.92	0.36	0.12	0.00	17.00	0.00	GC_00009580, GC_00022053	WP_134257523.1	False	False	1.00
Ref	capsid protein	0.92	0.36	0.12	0.00	17.00	0.00	GC_00009004	WP_060286244.1	False	False	1.00
Ref	DUF3320 domain-containing protein	0.92	0.36	0.12	0.00	17.00	0.00	GC_00009827, GC_00013500	WP_146252604.1	False	False	1.00
Ref	DSBA oxidoreductase	0.92	0.36	0.12	0.00	17.00	0.00	GC_00009477	WP_028690954.1	False	False	1.00
Ref	DDE-type integrase/transposase/recombinase	0.92	0.36	0.12	0.00	17.00	0.00	GC_00009524	WP_081040818.1	False	False	1.00
Ref	inositol 2-dehydrogenase	0.92	0.36	0.12	0.00	17.00	0.00	GC_00009638, GC_00017658	WP_069272806.1	False	False	1.00
Ref	PilL	0.92	0.36	0.12	0.00	17.00	0.00	GC_00009469	WP_020924956.1	False	False	1.00
Ref	DUF1778 domain-containing protein	0.92	0.36	0.12	0.00	17.00	0.00	GC_00009848, GC_00020638, GC_00021072, GC_00022772, GC_00024535	WP_059620961.1	False	False	1.00
Ref	glycerol-3-phosphate dehydrogenase/oxidase	0.92	0.36	0.12	0.00	17.00	0.00	GC_00009514	WP_027791190.1	False	False	1.00
Ref	plasmid Ignore, RAQPRD family	0.92	0.36	0.12	0.00	17.00	0.00	GC_00009492	WP_023465080.1	False	False	1.00
Ref	very short patch repair endonuclease	0.85	0.40	0.12	0.00	16.00	0.00	GC_00010825, GC_00013316, GC_00013351, GC_00016490, GC_00023967	WP_081079029.1	False	False	1.00
Ref	translation initiation inhibitor	0.85	0.40	0.12	0.00	16.00	0.00	GC_00009632	WP_124818833.1	False	False	1.00
Ref	CHAT domain-containing protein	0.85	0.40	0.12	0.00	16.00	0.00	GC_00009563	WP_081076321.1	False	False	1.00
Ref	arabinogalactan endo-1,4-beta-galactosidase	0.85	0.40	0.12	0.00	16.00	0.00	GC_00009625	WP_011548497.1	False	False	1.00
Ref	thiamine biosynthesis protein ThiF	0.85	0.40	0.12	0.00	16.00	0.00	GC_00010176, GC_00014775, GC_00015585	WP_060349430.1	False	False	1.00
Ref	type VI secretion system baseplate subunit TssK (tssK)	0.85	0.40	0.12	0.00	16.00	0.00	GC_00010817, GC_00011168	WP_124917995.1	False	False	1.00
Ref	addiction module toxin, HicA family	0.85	0.40	0.12	0.00	16.00	0.00	GC_00009597	WP_134257294.1	False	False	1.00
Ref	type VI secretion system contractile sheath small subunit (tssB)	0.85	0.40	0.12	0.00	16.00	0.00	GC_00011145, GC_00011282	WP_060072210.1	False	False	1.00
Ref	conjugal transfer protein TraI	0.85	0.40	0.12	0.00	16.00	0.00	GC_00010177, GC_00014510, GC_00017688	WP_027791985.1	False	False	1.00
Ref	histone acetyltransferase	0.79	0.43	0.98	0.95	133.00	18.00	GC_00004316, GC_00006321	PRJNA493516:D7222_21480	False	False	1.00
Ref	FAD/NAD(P)-binding oxidoreductase	0.79	0.43	0.98	0.95	133.00	18.00	GC_00004380	PRJNA493516:D7222_21620	False	False	1.00
Ref	NTP-binding protein	0.77	0.44	0.11	0.00	15.00	0.00	GC_00009751	WP_134258015.1	False	False	1.00
Ref	TIR domain-containing protein	0.77	0.44	0.11	0.00	15.00	0.00	GC_00010251, GC_00015135, GC_00020108, GC_00023798	WP_027787040.1	False	False	1.00
Ref	aminoglycoside O-phosphotransferase APH(6)-Id	0.77	0.44	0.11	0.00	15.00	0.00	GC_00009680	WP_000480968.1	False	False	1.00
Ref	IS6-like element IS26 family transposase	0.77	0.44	0.11	0.00	15.00	0.00	GC_00008155	WP_001067855.1	False	False	1.00
Ref	DUF1003 domain-containing protein	0.77	0.44	0.11	0.00	15.00	0.00	GC_00010082, GC_00016935	WP_027792675.1	False	False	1.00
Ref	type I restriction-modification system subunit M	0.77	0.44	0.11	0.00	15.00	0.00	GC_00010282, GC_00012693	WP_060048204.1	False	False	1.00
Ref	KAP P-loop protein	0.77	0.44	0.11	0.00	15.00	0.00	GC_00009663	WP_134256027.1	False	False	1.00
Ref	fatty acyl-AMP ligase	0.77	0.44	0.11	0.00	15.00	0.00	GC_00009813, GC_00017807	WP_119336549.1	False	False	1.00
Ref	peptidase U35	0.77	0.44	0.11	0.00	15.00	0.00	GC_00010063, GC_00013986	WP_124469377.1	False	False	1.00
Ref	toxin of toxin-antitoxin type 1 system	0.77	0.44	0.11	0.00	15.00	0.00	GC_00009769	WP_059860715.1	False	False	1.00
Ref	DUF3800 domain-containing protein	0.77	0.44	0.11	0.00	15.00	0.00	GC_00010207, GC_00016249, GC_00021053	WP_124839267.1	False	False	1.00
Ref	sulfonamide-resistant dihydropteroate synthase Sul1 (sul1)	0.77	0.44	0.11	0.00	15.00	0.00	GC_00009664	WP_000259032.1	False	False	1.00
Ref	labile enterotoxin output A	0.77	0.44	0.11	0.00	15.00	0.00	GC_00009724	WP_059859892.1	False	False	1.00
Ref	aminoglycoside O-phosphotransferase APH(3'')-Ib (aph(3'')-Ib)	0.77	0.44	0.11	0.00	15.00	0.00	GC_00009661	WP_001082319.1	False	False	1.00
Ref	aminoglycoside nucleotidyltransferase ANT(2'')-Ia (aadB)	0.77	0.44	0.11	0.00	15.00	0.00	GC_00009685	WP_000381802.1	False	False	1.00
Ref	phage head protein	0.77	0.44	0.11	0.00	15.00	0.00	GC_00010224, GC_00011712	WP_105393853.1	False	False	1.00
Ref	NAD(+) synthase	0.77	0.44	0.11	0.00	15.00	0.00	GC_00009716	WP_119336553.1	False	False	1.00
Ref	chloramphenicol efflux MFS transporter CmlA10	0.77	0.44	0.11	0.00	15.00	0.00	GC_00009694	WP_042862943.1	False	False	1.00
Ref	epoxide hydrolase	0.72	0.47	0.90	0.84	122.00	16.00	GC_00005566	PRJNA493516:D7222_22420	False	False	1.00
Ref	alpha-glucan family phosphorylase (glgP)	0.69	0.49	0.10	0.00	14.00	0.00	GC_00009795	WP_134319669.1	False	False	1.00
Ref	conjugal transfer protein TrbJ	0.69	0.49	0.10	0.00	14.00	0.00	GC_00009873	WP_060342206.1	False	False	1.00
Ref	P-type conjugative transfer protein TrbL	0.69	0.49	0.10	0.00	14.00	0.00	GC_00010527, GC_00011968	WP_059860799.1	False	False	1.00
Ref	pyruvate carboxylase	0.69	0.49	0.10	0.00	14.00	0.00	GC_00009777	WP_124592966.1	False	False	1.00
Ref	glycogen debranching protein GlgX (glgX)	0.69	0.49	0.10	0.00	14.00	0.00	GC_00009815	WP_119336534.1	False	False	1.00
Ref	DUF1320 domain-containing protein	0.69	0.49	0.10	0.00	14.00	0.00	GC_00010676, GC_00014274, GC_00020148, GC_00021763, GC_00021846	WP_134255364.1	False	False	1.00
Ref	erythromycin esterase family protein	0.69	0.49	0.10	0.00	14.00	0.00	GC_00009793	WP_119336546.1	False	False	1.00
Ref	2'-5' RNA ligase family protein	0.69	0.49	0.10	0.00	14.00	0.00	GC_00009538	WP_081061226.1	False	False	1.00
Ref	exotoxin	0.69	0.49	0.10	0.00	14.00	0.00	GC_00009780	WP_124843022.1	False	False	1.00
Ref	glycogen synthase GlgA (glgA)	0.69	0.49	0.10	0.00	14.00	0.00	GC_00009797	WP_119336560.1	False	False	1.00
Ref	branched-chain amino acid--2-keto-4-methylthiobutyrate aminotransferase	0.69	0.49	0.10	0.00	14.00	0.00	GC_00009859	WP_124817403.1	False	False	1.00
Ref	DUF935 domain-containing protein	0.69	0.49	0.10	0.00	14.00	0.00	GC_00010665, GC_00014355, GC_00018268, GC_00022709, GC_00024293	WP_134255398.1	False	False	1.00
Ref	creatininase family protein	0.69	0.49	0.10	0.00	14.00	0.00	GC_00009819	WP_011548531.1	False	False	1.00
Ref	NACHT domain-containing protein	0.69	0.49	0.10	0.00	14.00	0.00	GC_00010405, GC_00017098, GC_00021400, GC_00022589	WP_080982142.1	False	False	1.00
Ref	conjugal transfer protein TrbG	0.69	0.49	0.10	0.00	14.00	0.00	GC_00010089, GC_00023224	WP_027791984.1	False	False	1.00
Ref	three-Cys-motif partner protein TcmP (tcmP)	0.69	0.49	0.10	0.00	14.00	0.00	GC_00009817, GC_00011050, GC_00017649, GC_00020044	WP_027788799.1	False	False	1.00
Ref	transketolase (tkt)	0.61	0.54	0.10	0.00	13.00	0.00	GC_00010076	WP_011548861.1	False	False	1.00
Ref	DUF4433 domain-containing protein	0.61	0.54	0.10	0.00	13.00	0.00	GC_00010153, GC_00019851, GC_00020103	WP_034195957.1	False	False	1.00
Ref	DUF2063 domain-containing protein	0.61	0.54	0.10	0.00	13.00	0.00	GC_00010303, GC_00016450, GC_00021828	WP_134256182.1	False	False	1.00
Ref	conjugal transfer protein TrbI	0.61	0.54	0.10	0.00	13.00	0.00	GC_00011242, GC_00011975, GC_00024793	WP_124919819.1	False	False	1.00
Ref	tail protein	0.61	0.54	0.10	0.00	13.00	0.00	GC_00009768, GC_00011920, GC_00018682, GC_00020858	WP_027812682.1	False	False	1.00
Ref	phosphoadenosine phosphosulfate reductase family protein	0.61	0.54	0.10	0.00	13.00	0.00	GC_00010087	WP_027791998.1	False	False	1.00
Ref	3-alpha,7-alpha, 12-alpha-trihydroxy-5-beta-cholest-24-enoyl-CoA hydratase	0.61	0.54	0.10	0.00	13.00	0.00	GC_00010336, GC_00016108	WP_059686323.1	False	False	1.00
Ref	archease	0.61	0.54	0.10	0.00	13.00	0.00	GC_00009985	WP_119336532.1	False	False	1.00
Ref	glycoside hydrolase family 24	0.61	0.54	0.10	0.00	13.00	0.00	GC_00010058	WP_105393613.1	False	False	1.00
Ref	MobA/MobL family protein	0.61	0.54	0.10	0.00	13.00	0.00	GC_00010102	WP_088611363.1	False	False	1.00
Ref	DUF3326 domain-containing protein	0.61	0.54	0.10	0.00	13.00	0.00	GC_00010016	WP_119336540.1	False	False	1.00
Ref	DUF3164 domain-containing protein	0.61	0.54	0.10	0.00	13.00	0.00	GC_00009850	WP_060312595.1	False	False	1.00
Ref	cobyrinic acid a,c-diamide synthase	0.61	0.54	0.10	0.00	13.00	0.00	GC_00010074	WP_027791981.1	False	False	1.00
Ref	3,4-dihydroxy-2-butanone-4-phosphate synthase (ribB)	0.61	0.54	0.10	0.00	13.00	0.00	GC_00010099	WP_011548535.1	False	False	1.00
Ref	DUF2282 domain-containing protein	0.61	0.54	0.10	0.00	13.00	0.00	GC_00010306, GC_00016828, GC_00019742	WP_134256184.1	False	False	1.00
Ref	type VI secretion system tip protein VgrG (vgrG)	0.61	0.54	0.10	0.00	13.00	0.00	GC_00010705, GC_00012141	WP_124475978.1	False	False	1.00
Ref	type III secretion protein	0.61	0.54	0.10	0.00	13.00	0.00	GC_00010537, GC_00012823, GC_00017882, GC_00018792, GC_00020164, GC_00023530	WP_105391123.1	False	False	1.00
Ref	DNA-binding transcriptional regulator	0.61	0.54	0.10	0.00	13.00	0.00	GC_00010042	WP_060050657.1	False	False	1.00
Ref	PRTRC system protein A	0.61	0.54	0.10	0.00	13.00	0.00	GC_00010084	WP_027791991.1	False	False	1.00
Ref	phage repressor protein	0.61	0.54	0.10	0.00	13.00	0.00	GC_00010263, GC_00017096	WP_060051203.1	False	False	1.00
Ref	cyclic di-GMP phosphodiesterase	0.61	0.54	0.89	0.84	121.00	16.00	GC_00005659	PRJNA493516:D7222_22690	False	False	1.00
Ref	aromatic-ring-hydroxylating dioxygenase	0.54	0.59	0.97	0.95	132.00	18.00	GC_00004454, GC_00007942	WP_027790833.1	False	False	1.00
Ref	4-hydroxyphenylacetate 3-monooxygenase, reductase component	0.54	0.59	0.97	0.95	132.00	18.00	GC_00004399	WP_048020438.1	False	False	1.00
Ref	DNA polymerase A family protein	0.52	0.60	0.09	0.00	12.00	0.00	GC_00010144	WP_124469365.1	False	False	1.00
Ref	DUF3313 domain-containing protein	0.52	0.60	0.09	0.00	12.00	0.00	GC_00010219, GC_00019469, GC_00021898	WP_069270022.1	False	False	1.00
Ref	galactosyl transferase GMA12/MNN10 domain protein	0.52	0.60	0.09	0.00	12.00	0.00	GC_00010229	WP_059904328.1	False	False	1.00
Ref	NAD(FAD)-dependent dehydrogenase	0.52	0.60	0.09	0.00	12.00	0.00	GC_00010519, GC_00016361	WP_059682947.1	False	False	1.00
Ref	L-rhamnonate dehydratase	0.52	0.60	0.09	0.00	12.00	0.00	GC_00011336, GC_00012421	WP_034181412.1	False	False	1.00
Ref	DUF1911 domain-containing protein	0.52	0.60	0.09	0.00	12.00	0.00	GC_00009554	WP_146252864.1	False	False	1.00
Ref	autoinducer 2 ABC transporter substrate-binding protein	0.52	0.60	0.09	0.00	12.00	0.00	GC_00010188	WP_081081290.1	False	False	1.00
Ref	DUF1643 domain-containing protein	0.52	0.60	0.09	0.00	12.00	0.00	GC_00010185	WP_027787624.1	False	False	1.00
Ref	DNA-dependent RNA polymerase	0.52	0.60	0.09	0.00	12.00	0.00	GC_00010149	WP_124469360.1	False	False	1.00
Ref	DUF4747 domain-containing protein	0.52	0.60	0.09	0.00	12.00	0.00	GC_00010403, GC_00017811, GC_00024009	WP_027787004.1	False	False	1.00
Ref	ATP-dependent DNA ligase	0.52	0.60	0.09	0.00	12.00	0.00	GC_00010156	WP_124469366.1	False	False	1.00
Ref	regulatory protein GemA	0.52	0.60	0.09	0.00	12.00	0.00	GC_00010678, GC_00014142, GC_00024025	WP_050781769.1	False	False	1.00
Ref	helicase DnaB	0.52	0.60	0.09	0.00	12.00	0.00	GC_00010157	WP_124469368.1	False	False	1.00
Ref	shufflon system plasmid conjugative transfer pilus tip adhesin PilV	0.52	0.60	0.09	0.00	12.00	0.00	GC_00011358, GC_00013108, GC_00018380	WP_134256883.1	False	False	1.00
Ref	DUF499 domain-containing protein	0.52	0.60	0.09	0.00	12.00	0.00	GC_00010433, GC_00016821	WP_027788794.1	False	False	1.00
Ref	DUF692 domain-containing protein	0.52	0.60	0.09	0.00	12.00	0.00	GC_00010485, GC_00017186, GC_00021224	WP_134256183.1	False	False	1.00
Ref	RNase H superfamily protein	0.52	0.60	0.09	0.00	12.00	0.00	GC_00010160	WP_124469363.1	False	False	1.00
Ref	DUF3732 domain-containing protein	0.52	0.60	0.09	0.00	12.00	0.00	GC_00015244, GC_00015936, GC_00016623, GC_00017097, GC_00019082, GC_00019132, GC_00021803, GC_00021891	WP_124843469.1	False	False	1.00
Ref	glutamate/aspartate:proton symporter GltP	0.52	0.60	0.09	0.00	12.00	0.00	GC_00010213	WP_059817891.1	False	False	1.00
Ref	DUF4357 domain-containing protein	0.52	0.60	0.09	0.00	12.00	0.00	GC_00010285, GC_00018756	WP_081062509.1	False	False	1.00
Ref	DUF2958 domain-containing protein	0.52	0.60	0.09	0.00	12.00	0.00	GC_00010554, GC_00010799, GC_00011626	WP_059529424.1	False	False	1.00
Ref	bacteriophage TerL protein	0.52	0.60	0.09	0.00	12.00	0.00	GC_00010180	WP_027787536.1	False	False	1.00
Ref	type II toxin-antitoxin system ChpB family toxin	0.52	0.60	0.09	0.00	12.00	0.00	GC_00010192	WP_134257654.1	False	False	1.00
Ref	PilN family type IVB pilus formation outer membrane protein	0.52	0.60	0.09	0.00	12.00	0.00	GC_00011544, GC_00012541	WP_134256877.1	False	False	1.00
Ref	DUF746 domain-containing protein	0.52	0.60	0.09	0.00	12.00	0.00	GC_00010912, GC_00016669, GC_00020199, GC_00021477, GC_00025123	WP_134257754.1	False	False	1.00
Ref	DUF1653 domain-containing protein	0.52	0.61	0.54	0.47	73.00	9.00	GC_00006744	PRJNA493516:D7222_15400	False	False	1.00
Ref	xanthine dehydrogenase family protein subunit M	0.43	0.67	0.08	0.00	11.00	0.00	GC_00012096, GC_00012839, GC_00020922, GC_00020962	WP_035971618.1	False	False	1.00
Ref	PRTRC system protein C	0.43	0.67	0.08	0.00	11.00	0.00	GC_00011764, GC_00012951	WP_111996840.1	False	False	1.00
Ref	EscV/YscV/HrcV family type III secretion system export apparatus protein	0.43	0.67	0.08	0.00	11.00	0.00	GC_00010521, GC_00017150, GC_00018075	WP_034180514.1	False	False	1.00
Ref	HU family DNA-binding protein	0.43	0.67	0.08	0.00	11.00	0.00	GC_00011440, GC_00013377, GC_00021151	WP_091924207.1	False	False	1.00
Ref	nucleoside/nucleotide kinase family protein	0.43	0.67	0.08	0.00	11.00	0.00	GC_00010329	WP_104766907.1	False	False	1.00
Ref	aromatic alcohol reductase	0.43	0.67	0.08	0.00	11.00	0.00	GC_00010343	WP_146254842.1	False	False	1.00
Ref	peptidase S24	0.43	0.67	0.08	0.00	11.00	0.00	GC_00010317	WP_059858972.1	False	False	1.00
Ref	KR domain-containing protein	0.43	0.67	0.08	0.00	11.00	0.00	GC_00012319, GC_00015846, GC_00015935, GC_00016475, GC_00017408, GC_00020398, GC_00021493, GC_00021817, GC_00022674, GC_00022717, GC_00023204, GC_00023799	WP_060410681.1	False	False	1.00
Ref	Asp/Glu racemase	0.43	0.67	0.08	0.00	11.00	0.00	GC_00010223, GC_00015229, GC_00016266	WP_105392133.1	False	False	1.00
Ref	UDP-N-acetyl-D-mannosamine dehydrogenase	0.43	0.67	0.08	0.00	11.00	0.00	GC_00010378	WP_124674445.1	False	False	1.00
Ref	TniA transposition protein	0.43	0.67	0.08	0.00	11.00	0.00	GC_00010245	WP_011548526.1	False	False	1.00
Ref	DUF2214 domain-containing protein	0.43	0.67	0.08	0.00	11.00	0.00	GC_00010379	WP_105390739.1	False	False	1.00
Ref	jamm isopeptidase	0.43	0.67	0.08	0.00	11.00	0.00	GC_00010366	WP_060194825.1	False	False	1.00
Ref	dinucleotide-utilizing protein	0.43	0.67	0.08	0.00	11.00	0.00	GC_00010364	WP_060194826.1	False	False	1.00
Ref	PD-(D/E)XK motif protein	0.43	0.67	0.08	0.00	11.00	0.00	GC_00012658, GC_00013619, GC_00014316, GC_00021826	WP_081079030.1	False	False	1.00
Ref	DUF4974 domain-containing protein	0.43	0.67	0.08	0.00	11.00	0.00	GC_00010721, GC_00021943, GC_00024237	WP_080681224.1	False	False	1.00
Ref	fimbrial chaperone protein	0.43	0.67	0.08	0.00	11.00	0.00	GC_00011734, GC_00013779, GC_00018391	WP_081085368.1	False	False	1.00
Ref	late control protein D	0.43	0.67	0.08	0.00	11.00	0.00	GC_00010361	WP_105390413.1	False	False	1.00
Ref	CHAP domain-containing protein	0.43	0.67	0.08	0.00	11.00	0.00	GC_00010503, GC_00025215	WP_088611419.1	False	False	1.00
Ref	S8 family peptidase	0.43	0.67	0.08	0.00	11.00	0.00	GC_00011385, GC_00016946, GC_00019629, GC_00020322	WP_060147735.1	False	False	1.00
Ref	TniB-like protein	0.43	0.67	0.08	0.00	11.00	0.00	GC_00010274	WP_049098585.1	False	False	1.00
Ref	CAP domain-containing protein	0.43	0.67	0.08	0.00	11.00	0.00	GC_00011080, GC_00011592, GC_00013997, GC_00017643	WP_134256327.1	False	False	1.00
Ref	4-carboxy-4-hydroxy-2-oxoadipate aldolase/oxaloacetate decarboxylase	0.43	0.67	0.08	0.00	11.00	0.00	GC_00010788, GC_00016486	WP_059854473.1	False	False	1.00
Ref	DUF4274 domain-containing protein	0.43	0.67	0.08	0.00	11.00	0.00	GC_00010367	WP_059903608.1	False	False	1.00
Ref	DUF4400 domain-containing protein	0.43	0.67	0.08	0.00	11.00	0.00	GC_00010872, GC_00013533	WP_134257914.1	False	False	1.00
Ref	hydrophobe/amphiphile efflux-1 family RND transporter	0.34	0.74	0.96	0.95	131.00	18.00	GC_00004718, GC_00018186, GC_00019464	WP_059554274.1	False	False	1.00
Ref	dihydrolipoyllysine-residue acetyltransferase	0.34	0.74	0.96	0.95	131.00	18.00	GC_00000261	WP_069273169.1	False	False	1.00
Ref	beta-ketoacyl-ACP synthase II	0.33	0.74	0.07	0.00	10.00	0.00	GC_00010477, GC_00024369	WP_105391229.1	False	False	1.00
Ref	aromatic amino acid lyase	0.33	0.74	0.07	0.00	10.00	0.00	GC_00010473	WP_060074333.1	False	False	1.00
Ref	DUF3540 domain-containing protein	0.33	0.74	0.07	0.00	10.00	0.00	GC_00011481, GC_00018155, GC_00020936, GC_00023207	WP_060073308.1	False	False	1.00
Ref	DUF1156 domain-containing protein	0.33	0.74	0.07	0.00	10.00	0.00	GC_00010420	WP_027788791.1	False	False	1.00
Ref	dNTP triphosphohydrolase (dgt)	0.33	0.74	0.07	0.00	10.00	0.00	GC_00010438	WP_027786698.1	False	False	1.00
Ref	bcscK	0.33	0.74	0.07	0.00	10.00	0.00	GC_00010571	WP_034180509.1	False	False	1.00
Ref	Com family DNA-binding transcriptional regulator	0.33	0.74	0.07	0.00	10.00	0.00	GC_00010507	WP_081064874.1	False	False	1.00
Ref	heavy metal-responsive transcriptional regulator	0.33	0.74	0.07	0.00	10.00	0.00	GC_00011097, GC_00016886	WP_134256179.1	False	False	1.00
Ref	o-succinylbenzoate--CoA ligase	0.33	0.74	0.07	0.00	10.00	0.00	GC_00010568	WP_069254710.1	False	False	1.00
Ref	protocatechuate 3,4-dioxygenase	0.33	0.74	0.07	0.00	10.00	0.00	GC_00010743, GC_00017677	WP_059854476.1	False	False	1.00
Ref	group II intron reverse transcriptase/maturase	0.33	0.74	0.07	0.00	10.00	0.00	GC_00009772, GC_00012857, GC_00012988, GC_00018461, GC_00022161	WP_069270103.1	False	False	1.00
Ref	EscD/YscD/HrpQ family type III secretion system inner membrane ring protein	0.33	0.74	0.07	0.00	10.00	0.00	GC_00010526	WP_105391126.1	False	False	1.00
Ref	DNA circulation family protein	0.33	0.74	0.07	0.00	10.00	0.00	GC_00010552	WP_111996807.1	False	False	1.00
Ref	signal peptidase	0.33	0.74	0.07	0.00	10.00	0.00	GC_00010476	WP_105391227.1	False	False	1.00
Ref	type VI secretion system membrane subunit TssM (tssM)	0.33	0.74	0.07	0.00	10.00	0.00	GC_00011187, GC_00016174	WP_060072197.1	False	False	1.00
Ref	LWXIA domain-containing protein	0.33	0.74	0.07	0.00	10.00	0.00	GC_00011765, GC_00012537, GC_00015150, GC_00017197	WP_048242570.1	False	False	1.00
Ref	phosphoadenosine phosphosulfate sulfotransferase	0.33	0.74	0.07	0.00	10.00	0.00	GC_00011085, GC_00016609	WP_134257942.1	False	False	1.00
Ref	ATPase AAA	0.33	0.74	0.07	0.00	10.00	0.00	GC_00010418, GC_00010850	WP_027788792.1	False	False	1.00
Ref	DUF2199 domain-containing protein	0.33	0.74	0.07	0.00	10.00	0.00	GC_00010717, GC_00017503	WP_111998415.1	False	False	1.00
Ref	beta-ketoacyl-ACP synthase I	0.33	0.74	0.07	0.00	10.00	0.00	GC_00010499	WP_124476018.1	False	False	1.00
Ref	2-methylcitrate dehydratase	0.33	0.74	0.07	0.00	10.00	0.00	GC_00010572	WP_069254719.1	False	False	1.00
Ref	DUF1413 domain-containing protein	0.33	0.74	0.07	0.00	10.00	0.00	GC_00010412	WP_060051554.1	False	False	1.00
Ref	fimbria/pilus periplasmic chaperone	0.23	0.82	0.07	0.00	9.00	0.00	GC_00010731	WP_063831195.1	False	False	1.00
Ref	TIGR03032 family protein	0.23	0.82	0.07	0.00	9.00	0.00	GC_00010775	WP_111942941.1	False	False	1.00
Ref	DUF2274 domain-containing protein	0.23	0.82	0.07	0.00	9.00	0.00	GC_00010110	WP_069253626.1	False	False	1.00
Ref	bacteriocin biosynthesis cyclodehydratase	0.23	0.82	0.07	0.00	9.00	0.00	GC_00010782	WP_105391314.1	False	False	1.00
Ref	Mu P family protein	0.23	0.82	0.07	0.00	9.00	0.00	GC_00010618	WP_059694144.1	False	False	1.00
Ref	DUF2357 domain-containing protein	0.23	0.82	0.07	0.00	9.00	0.00	GC_00010762	WP_081065257.1	False	False	1.00
Ref	DUF2523 domain-containing protein	0.23	0.82	0.07	0.00	9.00	0.00	GC_00012530, GC_00012947	WP_081086783.1	False	False	1.00
Ref	RpiR family transcriptional regulator	0.23	0.82	0.07	0.00	9.00	0.00	GC_00010642	WP_134257030.1	False	False	1.00
Ref	DUF1989 domain-containing protein	0.23	0.82	0.07	0.00	9.00	0.00	GC_00010716	WP_060195451.1	False	False	1.00
Ref	DUF2491 family protein	0.23	0.82	0.07	0.00	9.00	0.00	GC_00010634	WP_134257013.1	False	False	1.00
Ref	cobyrinic acid ac-diamide synthase	0.23	0.82	0.07	0.00	9.00	0.00	GC_00010677	WP_134257796.1	False	False	1.00
Ref	DUF3560 domain-containing protein	0.23	0.82	0.07	0.00	9.00	0.00	GC_00011820, GC_00013842	WP_146254975.1	False	False	1.00
Ref	fimbria/pilus outer membrane usher protein	0.23	0.82	0.07	0.00	9.00	0.00	GC_00010777	WP_080681227.1	False	False	1.00
Ref	DUF1804 family protein	0.23	0.82	0.07	0.00	9.00	0.00	GC_00010659	WP_134255357.1	False	False	1.00
Ref	UPF0149 family protein	0.23	0.82	0.07	0.00	9.00	0.00	GC_00010611	WP_012218151.1	False	False	1.00
Ref	plasmid replication initiator-like protein	0.23	0.82	0.07	0.00	9.00	0.00	GC_00010783	WP_124842701.1	False	False	1.00
Ref	type IV pilus biogenesis protein PilP (pilP)	0.23	0.82	0.07	0.00	9.00	0.00	GC_00011137, GC_00011447, GC_00022239	WP_134256993.1	False	False	1.00
Ref	thioesterase family protein	0.23	0.82	0.07	0.00	9.00	0.00	GC_00011345, GC_00018277	WP_124918924.1	False	False	1.00
Ref	DNA/RNA non-specific endonuclease	0.23	0.82	0.07	0.00	9.00	0.00	GC_00011497, GC_00016711	WP_134256824.1	False	False	1.00
Ref	DUF4263 domain-containing protein	0.23	0.82	0.07	0.00	9.00	0.00	GC_00012353, GC_00014729, GC_00018307, GC_00019661, GC_00024529	WP_060126247.1	False	False	1.00
Ref	DUF3883 domain-containing protein	0.23	0.82	0.07	0.00	9.00	0.00	GC_00012226, GC_00015148, GC_00015719, GC_00021088	WP_124475340.1	False	False	1.00
Ref	glycoside hydrolase family 71	0.23	0.82	0.07	0.00	9.00	0.00	GC_00010741	WP_124547099.1	False	False	1.00
Ref	DUF4156 domain-containing protein	0.23	0.82	0.07	0.00	9.00	0.00	GC_00010786	WP_059903849.1	False	False	1.00
Ref	cystathionine gamma-lyase	0.23	0.82	0.07	0.00	9.00	0.00	GC_00011733, GC_00014647	WP_060280246.1	False	False	1.00
Ref	terminase small subunit	0.23	0.82	0.07	0.00	9.00	0.00	GC_00013870, GC_00014441, GC_00016405, GC_00018545, GC_00019730	WP_124536631.1	False	False	1.00
Ref	L-ectoine synthase (ectC)	0.23	0.82	0.07	0.00	9.00	0.00	GC_00010727	WP_060195446.1	False	False	1.00
Ref	DUF1834 family protein	0.23	0.82	0.07	0.00	9.00	0.00	GC_00010675	WP_134255365.1	False	False	1.00
Ref	DUF3224 domain-containing protein	0.23	0.82	0.07	0.00	9.00	0.00	GC_00010798	WP_034182476.1	False	False	1.00
Ref	2-keto-3-deoxygluconate transporter	0.23	0.82	0.07	0.00	9.00	0.00	GC_00010778	WP_048243012.1	False	False	1.00
Ref	DUF802 domain-containing protein	0.17	0.87	0.96	0.95	130.00	18.00	GC_00004735	PRJNA493516:D7222_21510	False	False	1.00
Ref	glucose-methanol-choline oxidoreductase	0.17	0.87	0.96	0.95	130.00	18.00	GC_00006371, GC_00006695, GC_00013168	WP_111997417.1	False	False	1.00
Ref	CoA-transferase	0.11	0.91	0.06	0.00	8.00	0.00	GC_00011299	WP_059666694.1	False	False	1.00
Ref	protein tyrosine phosphatase	0.11	0.91	0.06	0.00	8.00	0.00	GC_00011307, GC_00024151	WP_105392753.1	False	False	1.00
Ref	DUF1173 family protein	0.11	0.91	0.06	0.00	8.00	0.00	GC_00011103	WP_134257011.1	False	False	1.00
Ref	toxin-activating lysine-acyltransferase	0.11	0.91	0.06	0.00	8.00	0.00	GC_00011203	WP_081079513.1	False	False	1.00
Ref	glycosyltransferase family 61 protein	0.11	0.91	0.06	0.00	8.00	0.00	GC_00011190	WP_081067310.1	False	False	1.00
Ref	5-dehydro-4-deoxy-D-glucuronate isomerase	0.11	0.91	0.06	0.00	8.00	0.00	GC_00011305	WP_034181054.1	False	False	1.00
Ref	Putative deoxyribonuclease RhsC (rhsC_4)	0.11	0.91	0.06	0.00	8.00	0.00	GC_00010819	POM17556.1	False	False	1.00
Ref	replication protein O	0.11	0.91	0.06	0.00	8.00	0.00	GC_00010995	WP_134256257.1	False	False	1.00
Ref	type VI secretion system protein TssA (tssA)	0.11	0.91	0.06	0.00	8.00	0.00	GC_00011339	WP_124917985.1	False	False	1.00
Ref	DNA methylase N-4/N-6 domain protein	0.11	0.91	0.06	0.00	8.00	0.00	GC_00010959	WP_134257957.1	False	False	1.00
Ref	lysine 2,3-aminomutase	0.11	0.91	0.06	0.00	8.00	0.00	GC_00011322	WP_081332366.1	False	False	1.00
Ref	protease modulator HflK	0.11	0.91	0.06	0.00	8.00	0.00	GC_00011232, GC_00011244	WP_060410702.1	False	False	1.00
Ref	SIR2 family protein	0.11	0.91	0.06	0.00	8.00	0.00	GC_00012048, GC_00022019, GC_00022243	WP_124843453.1	False	False	1.00
Ref	type IA DNA topoisomerase	0.11	0.91	0.06	0.00	8.00	0.00	GC_00011104	WP_134256320.1	False	False	1.00
Ref	shufflon system plasmid conjugative transfer pilus tip adhesin PilV (pilV)	0.11	0.91	0.06	0.00	8.00	0.00	GC_00010873, GC_00011413	WP_134257000.1	False	False	1.00
Ref	DNA starvation/stationary phase protection protein	0.11	0.91	0.06	0.00	8.00	0.00	GC_00011253	WP_048250802.1	False	False	1.00
Ref	type VI secretion lipofamily protein	0.11	0.91	0.06	0.00	8.00	0.00	GC_00011204	WP_060148411.1	False	False	1.00
Ref	PAS domain S-box protein	0.11	0.91	0.06	0.00	8.00	0.00	GC_00014381, GC_00015805, GC_00016768, GC_00018017, GC_00018617, GC_00020109, GC_00024147	WP_069270403.1	False	False	1.00
Ref	type II secretion protein ATPase	0.11	0.91	0.06	0.00	8.00	0.00	GC_00011151	WP_134256300.1	False	False	1.00
Ref	N-carbamoylsarcosine amidase	0.11	0.91	0.06	0.00	8.00	0.00	GC_00010736	WP_034179869.1	False	False	1.00
Ref	ion transporter	0.11	0.91	0.06	0.00	8.00	0.00	GC_00012036, GC_00015108	WP_124819490.1	False	False	1.00
Ref	2-succinyl-6-hydroxy-2, 4-cyclohexadiene-1-carboxylate synthase	0.11	0.91	0.06	0.00	8.00	0.00	GC_00011323	WP_105393288.1	False	False	1.00
Ref	DUF2188 domain-containing protein	0.11	0.91	0.06	0.00	8.00	0.00	GC_00010797	WP_077179465.1	False	False	1.00
Ref	phosphopantetheine--protein transferase	0.11	0.91	0.06	0.00	8.00	0.00	GC_00010837	WP_134256259.1	False	False	1.00
Ref	4-hydroxythreonine-4-phosphate dehydrogenase	0.11	0.91	0.06	0.00	8.00	0.00	GC_00011346	WP_105393533.1	False	False	1.00
Ref	type VI secretion protein VasK	0.11	0.91	0.06	0.00	8.00	0.00	GC_00011828, GC_00016110, GC_00021920	WP_124917986.1	False	False	1.00
Ref	protein lysB	0.11	0.91	0.06	0.00	8.00	0.00	GC_00012051, GC_00017110, GC_00024918	WP_060265275.1	False	False	1.00
Ref	2,5-dihydroxypyridine 5,6-dioxygenase	0.11	0.91	0.06	0.00	8.00	0.00	GC_00010784	WP_034179868.1	False	False	1.00
Ref	mercury transporter MerT	0.11	0.91	0.06	0.00	8.00	0.00	GC_00010838	WP_134256178.1	False	False	1.00
Ref	conjugal transfer protein TrbC	0.11	0.91	0.06	0.00	8.00	0.00	GC_00012012, GC_00013663, GC_00020793	WP_059529500.1	False	False	1.00
Ref	NgoFVII family restriction endonuclease	0.11	0.91	0.06	0.00	8.00	0.00	GC_00011109	WP_134257032.1	False	False	1.00
Ref	2,4-diaminobutyrate 4-aminotransferase	0.11	0.91	0.06	0.00	8.00	0.00	GC_00011262	WP_059682534.1	False	False	1.00
Ref	2-deoxy-D-gluconate 3-dehydrogenase	0.11	0.91	0.06	0.00	8.00	0.00	GC_00011317	WP_048243014.1	False	False	1.00
Ref	DUF87 domain-containing protein	0.11	0.91	0.06	0.00	8.00	0.00	GC_00010906	WP_134256199.1	False	False	1.00
Ref	DUF2786 domain-containing protein	0.11	0.91	0.06	0.00	8.00	0.00	GC_00011454, GC_00019590	WP_134256806.1	False	False	1.00
Ref	invasion protein	0.11	0.91	0.06	0.00	8.00	0.00	GC_00010859	WP_134256294.1	False	False	1.00
Ref	TrbI/VirB10 family protein	0.11	0.91	0.06	0.00	8.00	0.00	GC_00010933	WP_134256989.1	False	False	1.00
Ref	ABC transporter ATPase	0.11	0.91	0.06	0.00	8.00	0.00	GC_00011248	WP_048250635.1	False	False	1.00
Ref	secretion system protein E	0.11	0.91	0.06	0.00	8.00	0.00	GC_00012532, GC_00014134	WP_105390833.1	False	False	1.00
Ref	antirestriction protein	0.11	0.91	0.06	0.00	8.00	0.00	GC_00011159	WP_134257967.1	False	False	1.00
Ref	SCPU domain-containing protein	0.11	0.91	0.06	0.00	8.00	0.00	GC_00012071, GC_00013159, GC_00015760, GC_00025208	WP_081072633.1	False	False	1.00
Ref	DUF3578 domain-containing protein	0.11	0.91	0.06	0.00	8.00	0.00	GC_00011261	WP_059860040.1	False	False	1.00
Ref	S24 family peptidase	0.11	0.91	0.06	0.00	8.00	0.00	GC_00010830	WP_081040783.1	False	False	1.00
Ref	DNA-binding transcriptional regulator KdgR	0.11	0.91	0.06	0.00	8.00	0.00	GC_00011324	WP_105391789.1	False	False	1.00
Ref	beta-ketoacyl synthase	0.11	0.91	0.06	0.00	8.00	0.00	GC_00012945, GC_00013130, GC_00020692, GC_00024681	WP_048244806.1	False	False	1.00
Ref	TOMM system kinase/cyclase fusion protein	0.11	0.91	0.06	0.00	8.00	0.00	GC_00010794	WP_105391312.1	False	False	1.00
Ref	6-hydroxynicotinate 3-monooxygenase	0.11	0.91	0.06	0.00	8.00	0.00	GC_00011319	WP_034179865.1	False	False	1.00
Ref	flagellar transcriptional activator FlhD	0.11	0.91	0.06	0.00	8.00	0.00	GC_00011094	WP_134258027.1	False	False	1.00
Ref	metallophosphatase family protein	0.11	0.91	0.06	0.00	8.00	0.00	GC_00011049	WP_134257467.1	False	False	1.00
Ref	conjugal transfer protein TraJ	0.11	0.91	0.06	0.00	8.00	0.00	GC_00011221	WP_059860709.1	False	False	1.00
Ref	YadA-like C-terminal domain protein	0.07	0.95	0.11	0.11	15.00	2.00	GC_00009443, GC_00018645	WP_006492301.1	False	False	1.00
Ref	ShlB/FhaC/HecB family hemolysin secretion/activation protein	0.00	1.00	1.00	1.00	136.00	19.00	GC_00002391, GC_00004814, GC_00005595, GC_00006868, GC_00008540, GC_00015720, GC_00016248, GC_00016831, GC_00020428	PRJNA493516:D7222_00275	True	True	1.00
Ref	3-ketosteroid-9-alpha-hydroxylase	0.00	1.00	0.96	1.00	131.00	19.00	GC_00004070, GC_00004856	PRJNA493516:D7222_37300	False	False	1.00
Ref	Xaa-Pro dipeptidyl-peptidase	0.00	1.00	1.00	1.00	136.00	19.00	GC_00002946, GC_00016588	PRJNA493516:D7222_35745	True	True	1.00
Ref	EamA family transporter	0.00	1.00	1.00	1.00	136.00	19.00	GC_00003296, GC_00003953, GC_00005228, GC_00005542, GC_00006259, GC_00013136, GC_00016122, GC_00018462, GC_00023092	PRJNA493516:D7222_25885	True	True	1.00
Ref	lipocalin-like domain-containing protein	0.00	1.00	0.97	1.00	132.00	19.00	GC_00004224, GC_00008302	PRJNA493516:D7222_02180	False	False	1.00
Ref	glycine zipper 2TM domain-containing protein	0.00	1.00	1.00	1.00	136.00	19.00	GC_00000409, GC_00001039, GC_00001196, GC_00002160, GC_00008626	PRJNA493516:D7222_26565	True	True	1.00
Ref	succinate dehydrogenase assembly factor 2	0.00	1.00	1.00	1.00	136.00	19.00	GC_00000983	PRJNA493516:D7222_03070	True	True	1.00
Ref	sulfur carrier protein ThiS	0.00	1.00	0.99	1.00	135.00	19.00	GC_00002985	WP_011350713.1	False	False	1.00
Ref	DUF3138 domain-containing protein	0.00	1.00	0.99	1.00	134.00	19.00	GC_00003121, GC_00004837, GC_00006697	WP_027788938.1	False	False	1.00
Ref	phosphate acyltransferase PlsX	0.00	1.00	1.00	1.00	136.00	19.00	GC_00002316	WP_111999604.1	True	True	1.00
Ref	30S ribosomal protein S12 methylthiotransferase RimO (rimO)	0.00	1.00	1.00	1.00	136.00	19.00	GC_00001947	PRJNA493516:D7222_02240	True	True	1.00
Ref	sterol desaturase family protein	0.00	1.00	1.00	1.00	136.00	19.00	GC_00002671, GC_00002998, GC_00004710, GC_00006763, GC_00007076, GC_00015943	PRJNA493516:D7222_10890	True	True	1.00
Ref	host specificity protein J	0.00	1.00	0.01	0.00	1.00	0.00	GC_00023944	WP_060331533.1	False	False	1.00
Ref	RNA polymerase subunit sigma	0.00	1.00	0.03	0.00	4.00	0.00	GC_00013992, GC_00019874, GC_00023751	WP_105392523.1	False	False	1.00
Ref	F0F1 ATP synthase subunit C	0.00	1.00	1.00	1.00	136.00	19.00	GC_00000937, GC_00008547	PRJNA493516:D7222_07655	True	True	1.00
Ref	30S ribosomal protein S7	0.00	1.00	1.00	1.00	136.00	19.00	GC_00000845	PRJNA493516:D7222_31890	True	True	1.00
Ref	outer membrane lipid asymmetry maintenance protein MlaD	0.00	1.00	1.00	1.00	136.00	19.00	GC_00002000	WP_059522279.1	True	True	1.00
Ref	NAD-dependent succinate-semialdehyde dehydrogenase (gabD)	0.00	1.00	0.99	1.00	135.00	19.00	GC_00004638, GC_00004719	WP_069273925.1	False	False	1.00
Ref	allantoinase	0.00	1.00	0.03	0.00	4.00	0.00	GC_00013176	WP_069269722.1	False	False	1.00
Ref	prolyl-tRNA synthetase associated domain-containing protein	0.00	1.00	0.02	0.00	3.00	0.00	GC_00014128	WP_060342308.1	False	False	1.00
Ref	poly-beta-1,6 N-acetyl-D-glucosamine export porin PgaA	0.00	1.00	1.00	1.00	136.00	19.00	GC_00006609, GC_00007234, GC_00017269	WP_069275188.1	True	True	1.00
Ref	DUF2303 family protein	0.00	1.00	0.01	0.00	2.00	0.00	GC_00016630	WP_006764424.1	False	False	1.00
Ref	tRNA (guanine-N(1)-)-methyltransferase	0.00	1.00	1.00	1.00	136.00	19.00	GC_00001937	WP_027788044.1	True	True	1.00
Ref	adenine deaminase	0.00	1.00	0.01	0.00	1.00	0.00	GC_00020632	WP_059240460.1	False	False	1.00
Ref	3-oxoadipate enol-lactonase	0.00	1.00	1.00	1.00	136.00	19.00	GC_00002156	WP_069273843.1	True	True	1.00
Ref	DNA topoisomerase IV subunit B	0.00	1.00	0.99	1.00	135.00	19.00	GC_00003066	WP_059732945.1	False	False	1.00
Ref	Na+/H+ antiporter	0.00	1.00	1.00	1.00	136.00	19.00	GC_00000657, GC_00002029, GC_00023215	PRJNA493516:D7222_20730	True	True	1.00
Ref	DnaA regulatory inactivator Hda	0.00	1.00	1.00	1.00	136.00	19.00	GC_00000529	PRJNA493516:D7222_28330	True	True	1.00
Ref	methionine aminotransferase	0.00	1.00	1.00	1.00	136.00	19.00	GC_00001824	WP_027788697.1	True	True	1.00
Ref	protocatechuate 3,4-dioxygenase subunit beta	0.00	1.00	0.99	1.00	135.00	19.00	GC_00003014	WP_006489685.1	False	False	1.00
Ref	2-dehydro-3-deoxygalactonokinase	0.00	1.00	0.99	1.00	134.00	19.00	GC_00003502	PRJNA493516:D7222_26470	False	False	1.00
Ref	N-methyl-L-tryptophan oxidase	0.00	1.00	0.01	0.00	1.00	0.00	GC_00017817	WP_069270346.1	False	False	1.00
Ref	DUF2817 domain-containing protein	0.00	1.00	0.01	0.00	1.00	0.00	GC_00023234	WP_043179632.1	False	False	1.00
Ref	ABC transporter ATP-binding protein/permease	0.00	1.00	1.00	1.00	136.00	19.00	GC_00001818, GC_00002524, GC_00005751, GC_00024094	PRJNA493516:D7222_27855	True	True	1.00
Ref	flavin oxidoreductase	0.00	1.00	0.96	1.00	130.00	19.00	GC_00004722	WP_104768547.1	False	False	1.00
Ref	helix-turn-helix transcriptional regulator	0.00	1.00	1.00	1.00	136.00	19.00	GC_00004258, GC_00004632, GC_00005705, GC_00010686, GC_00014322, GC_00015974, GC_00016413, GC_00016625, GC_00017227, GC_00022852, GC_00023707, GC_00024565	WP_146252424.1	True	True	1.00
Ref	gentisate 1,2-dioxygenase	0.00	1.00	0.96	1.00	130.00	19.00	GC_00000291	WP_069254421.1	False	False	1.00
Ref	GGDEF domain-containing protein	0.00	1.00	1.00	1.00	136.00	19.00	GC_00000069, GC_00000091, GC_00002413, GC_00002695, GC_00003340, GC_00004624, GC_00009922, GC_00013850, GC_00020337, GC_00022314	PRJNA493516:D7222_13305	True	True	1.00
Ref	cob(I)yrinic acid a,c-diamide adenosyltransferase	0.00	1.00	1.00	1.00	136.00	19.00	GC_00001182	WP_069272924.1	True	True	1.00
Ref	malonate decarboxylase subunit alpha	0.00	1.00	0.99	1.00	135.00	19.00	GC_00003226	WP_027787897.1	False	False	1.00
Ref	TerL	0.00	1.00	0.01	0.00	1.00	0.00	GC_00019923	WP_124536629.1	False	False	1.00
Ref	glycerol-3-phosphate dehydrogenase	0.00	1.00	1.00	1.00	136.00	19.00	GC_00001366, GC_00002730, GC_00004574, GC_00009133	PRJNA493516:D7222_25225	True	True	1.00
Ref	DUF1364 domain-containing protein	0.00	1.00	0.01	0.00	2.00	0.00	GC_00016357	WP_081079409.1	False	False	1.00
Ref	high-affinity branched-chain amino acid ABC transporter permease LivM (livM)	0.00	1.00	1.00	1.00	136.00	19.00	GC_00000010	PRJNA493516:D7222_23220	True	True	1.00
Ref	homoprotocatechuate degradation operon regulator HpaR	0.00	1.00	1.00	1.00	136.00	19.00	GC_00001194	WP_069274517.1	True	True	1.00
Ref	guanylate kinase	0.00	1.00	1.00	1.00	136.00	19.00	GC_00002207	PRJNA493516:D7222_04100	True	True	1.00
Ref	signal peptidase I	0.00	1.00	1.00	1.00	136.00	19.00	GC_00001147	WP_059527582.1	True	True	1.00
Ref	protein-L-isoaspartate O-methyltransferase	0.00	1.00	1.00	1.00	136.00	19.00	GC_00001230	PRJNA493516:D7222_03655	True	True	1.00
Ref	carboxylesterase	0.00	1.00	0.01	0.00	2.00	0.00	GC_00017389, GC_00019005	WP_042587021.1	False	False	1.00
Ref	adenine phosphoribosyltransferase	0.00	1.00	1.00	1.00	136.00	19.00	GC_00001289	PRJNA493516:D7222_28630	True	True	1.00
Ref	dTDP-4-dehydrorhamnose 3,5-epimerase	0.00	1.00	1.00	1.00	136.00	19.00	GC_00000078	WP_069272519.1	True	True	1.00
Ref	ecotin	0.00	1.00	1.00	1.00	136.00	19.00	GC_00001318	PRJNA493516:D7222_14170	True	True	1.00
Ref	colicin immunity protein	0.00	1.00	0.04	0.00	5.00	0.00	GC_00012241	WP_096506446.1	False	False	1.00
Ref	Fe-S protein	0.00	1.00	0.99	1.00	135.00	19.00	GC_00003275	WP_048021909.1	False	False	1.00
Ref	dipeptidase PepE	0.00	1.00	0.01	0.00	1.00	0.00	GC_00024827	WP_081085403.1	False	False	1.00
Ref	DUF192 domain-containing protein	0.00	1.00	1.00	1.00	136.00	19.00	GC_00001209	PRJNA493516:D7222_35350	True	True	1.00
Ref	cell division protein	0.00	1.00	0.99	1.00	135.00	19.00	GC_00003477	PRJNA493516:D7222_34000	False	False	1.00
Ref	DUF1768 domain-containing protein	0.00	1.00	0.03	0.00	4.00	0.00	GC_00014430, GC_00023232	WP_060349319.1	False	False	1.00
Ref	guanine deaminase	0.00	1.00	1.00	1.00	136.00	19.00	GC_00002512	WP_069272595.1	True	True	1.00
Ref	malate permease	0.00	1.00	0.01	0.00	1.00	0.00	GC_00023985	WP_048250002.1	False	False	1.00
Ref	rubredoxin	0.00	1.00	1.00	1.00	136.00	19.00	GC_00000353, GC_00000831, GC_00019365	PRJNA493516:D7222_03410	True	True	1.00
Ref	cytochrome P460	0.00	1.00	1.00	1.00	136.00	19.00	GC_00000427	PRJNA493516:D7222_10625	True	True	1.00
Ref	catalase/peroxidase HPI	0.00	1.00	1.00	1.00	136.00	19.00	GC_00000348	WP_069272441.1	True	True	1.00
Ref	putative N-acetylmannosamine-6-phosphate 2-epimerase	0.00	1.00	0.01	0.00	2.00	0.00	GC_00020065, GC_00024082	WP_048243180.1	False	False	1.00
Ref	type III secretion system translocator chaperone SicA (sicA)	0.00	1.00	0.01	0.00	1.00	0.00	GC_00024808	WP_045552324.1	False	False	1.00
Ref	dTDP-glucose 4,6-dehydratase	0.00	1.00	1.00	1.00	136.00	19.00	GC_00000304	WP_069272517.1	True	True	1.00
Ref	polysaccharide biosynthesis protein	0.00	1.00	1.00	1.00	136.00	19.00	GC_00002140, GC_00006272, GC_00006452, GC_00008586, GC_00019105, GC_00019382	PRJNA493516:D7222_03525	True	True	1.00
Ref	multidrug transporter	0.00	1.00	1.00	1.00	136.00	19.00	GC_00002626, GC_00003730, GC_00006163, GC_00006654, GC_00010130, GC_00012449, GC_00013327, GC_00013328, GC_00015272, GC_00017287, GC_00017617, GC_00018366, GC_00020204, GC_00020327, GC_00023997	WP_059677821.1	True	True	1.00
Ref	galactonate dehydratase	0.00	1.00	1.00	1.00	136.00	19.00	GC_00000376	PRJNA493516:D7222_11165	True	True	1.00
Ref	hybrid sensor histidine kinase/response regulator	0.00	1.00	1.00	1.00	136.00	19.00	GC_00002124, GC_00002693, GC_00003467, GC_00003913, GC_00005585, GC_00006326, GC_00006688, GC_00007482, GC_00010028, GC_00011297, GC_00012227, GC_00012338, GC_00012458, GC_00014562, GC_00017051, GC_00018376, GC_00018749, GC_00022241, GC_00022774, GC_00023114	PRJNA493516:D7222_20695	True	True	1.00
Ref	choline dehydrogenase	0.00	1.00	1.00	1.00	136.00	19.00	GC_00000124, GC_00002254, GC_00004667, GC_00004717, GC_00010545, GC_00011973, GC_00013036, GC_00016516, GC_00017289, GC_00018291, GC_00021744, GC_00025289	PRJNA493516:D7222_33625	True	True	1.00
Ref	type II toxin-antitoxin system HigB family toxin	0.00	1.00	0.01	0.00	2.00	0.00	GC_00019127, GC_00023638	WP_059648060.1	False	False	1.00
Ref	Kynurenine formamidase (kynB_2)	0.00	1.00	0.01	0.00	1.00	0.00	GC_00017253	POM14050.1	False	False	1.00
Ref	symmetrical bis(5'-nucleosyl)-tetraphosphatase	0.00	1.00	1.00	1.00	136.00	19.00	GC_00002840	PRJNA493516:D7222_03450	True	True	1.00
Ref	patatin-like phospholipase family protein	0.00	1.00	1.00	1.00	136.00	19.00	GC_00001897, GC_00002173, GC_00004808, GC_00007635, GC_00008459, GC_00010131	PRJNA493516:D7222_19375	True	True	1.00
Ref	DUF3077 domain-containing protein	0.00	1.00	0.03	0.00	4.00	0.00	GC_00012706	WP_124534180.1	False	False	1.00
Ref	peptide-methionine (S)-S-oxide reductase	0.00	1.00	1.00	1.00	136.00	19.00	GC_00001417, GC_00005260	WP_069273358.1	True	True	1.00
Ref	deoxycytidine triphosphate deaminase	0.00	1.00	1.00	1.00	136.00	19.00	GC_00000873	WP_006398615.1	True	True	1.00
Ref	thiol:disulfide oxidoreductase	0.00	1.00	1.00	1.00	136.00	19.00	GC_00000368	PRJNA493516:D7222_14920	True	True	1.00
Ref	DnaK suppressor protein	0.00	1.00	0.99	1.00	135.00	19.00	GC_00003079	WP_021160664.1	False	False	1.00
Ref	cystathionine gamma-synthase family protein	0.00	1.00	0.01	0.00	2.00	0.00	GC_00015799	WP_006767358.1	False	False	1.00
Ref	CapA family protein	0.00	1.00	0.01	0.00	1.00	0.00	GC_00018708	WP_069271366.1	False	False	1.00
Ref	amino acid decarboxylase	0.00	1.00	0.02	0.00	3.00	0.00	GC_00014480	WP_069271253.1	False	False	1.00
Ref	type VI secretion system contractile sheath small subunit	0.00	1.00	1.00	1.00	136.00	19.00	GC_00000150, GC_00005472, GC_00006982	WP_069273643.1	True	True	1.00
Ref	ADP-heptose--LPS heptosyltransferase	0.00	1.00	0.99	1.00	135.00	19.00	GC_00003566	PRJNA493516:D7222_07835	False	False	1.00
Ref	indoleacetamide hydrolase (iaaH)	0.00	1.00	0.01	0.00	1.00	0.00	GC_00021176	WP_105393656.1	False	False	1.00
Ref	ACT domain-containing protein	0.00	1.00	0.99	1.00	134.00	19.00	GC_00003906, GC_00021195, GC_00024404	PRJNA493516:D7222_12985	False	False	1.00
Ref	cation ABC transporter substrate-binding protein	0.00	1.00	1.00	1.00	136.00	19.00	GC_00002517	PRJNA493516:D7222_26610	True	True	1.00
Ref	tRNA glutamyl-Q(34) synthetase GluQRS	0.00	1.00	1.00	1.00	136.00	19.00	GC_00002827	PRJNA493516:D7222_14455	True	True	1.00
Ref	methylglyoxal synthase	0.00	1.00	0.99	1.00	135.00	19.00	GC_00003063	PRJNA493516:D7222_14585	False	False	1.00
Ref	glycosyltransferase family 2 protein	0.00	1.00	1.00	1.00	136.00	19.00	GC_00001872, GC_00001992, GC_00003217, GC_00003725, GC_00005067, GC_00008053, GC_00009690, GC_00010465, GC_00011760, GC_00012047, GC_00012513, GC_00012734, GC_00013097, GC_00016260, GC_00016461, GC_00017293, GC_00017459, GC_00019241, GC_00019962, GC_00019998, GC_00021304, GC_00022250, GC_00022295, GC_00023692, GC_00024120	PRJNA493516:D7222_14495	True	True	1.00
Ref	type II secretion system protein E	0.00	1.00	0.99	1.00	135.00	19.00	GC_00003306	WP_027788439.1	False	False	1.00
Ref	3-dehydroquinate dehydratase	0.00	1.00	0.01	0.00	1.00	0.00	GC_00017608	WP_059713106.1	False	False	1.00
Ref	DUF1266 domain-containing protein	0.00	1.00	0.96	1.00	130.00	19.00	GC_00005144, GC_00012202	PRJNA493516:D7222_06755	False	False	1.00
Ref	50S ribosomal protein L18	0.00	1.00	1.00	1.00	136.00	19.00	GC_00000836	PRJNA493516:D7222_31790	True	True	1.00
Ref	serine/threonine-protein phosphatase	0.00	1.00	0.01	0.00	1.00	0.00	GC_00020256	WP_059954818.1	False	False	1.00
Ref	Biphenyl dioxygenase subunit beta (bphE)	0.00	1.00	0.02	0.00	3.00	0.00	GC_00013919	POM13970.1	False	False	1.00
Ref	nitrilase	0.00	1.00	0.96	1.00	131.00	19.00	GC_00004431, GC_00009480	WP_104767618.1	False	False	1.00
Ref	sodium:sulfate symporter	0.00	1.00	0.01	0.00	1.00	0.00	GC_00019670	WP_069270815.1	False	False	1.00
Ref	polyisoprenoid-binding protein	0.00	1.00	0.99	1.00	135.00	19.00	GC_00000429, GC_00023397	PRJNA493516:D7222_31655	False	False	1.00
Ref	chemotaxis protein CheR	0.00	1.00	0.99	1.00	135.00	19.00	GC_00003451	PRJNA493516:D7222_08055	False	False	1.00
Ref	DNA-binding response regulator	0.00	1.00	1.00	1.00	136.00	19.00	GC_00000013, GC_00000034, GC_00000036, GC_00000077, GC_00000126, GC_00000145, GC_00000152, GC_00000180, GC_00000488, GC_00000598, GC_00000751, GC_00000826, GC_00000850, GC_00000922, GC_00000969, GC_00001414, GC_00001622, GC_00001623, GC_00001732, GC_00002056, GC_00002886, GC_00003250, GC_00003298, GC_00003558, GC_00003623, GC_00003674, GC_00003767, GC_00004278, GC_00004578, GC_00004600, GC_000049…	PRJNA493516:D7222_34355	True	True	1.00
Ref	DNA-packaging protein	0.00	1.00	0.01	0.00	1.00	0.00	GC_00021914	WP_124919534.1	False	False	1.00
Ref	prephenate dehydrogenase/arogenate dehydrogenase family protein	0.00	1.00	1.00	1.00	136.00	19.00	GC_00000643	PRJNA493516:D7222_04395	True	True	1.00
Ref	GTP 3',8-cyclase MoaA	0.00	1.00	1.00	1.00	136.00	19.00	GC_00001300, GC_00005413	WP_069272644.1	True	True	1.00
Ref	DNA alkylation response protein	0.00	1.00	1.00	1.00	136.00	19.00	GC_00002892, GC_00004189	PRJNA493516:D7222_07735	True	True	1.00
Ref	poly(R)-hydroxyalkanoic acid synthase	0.00	1.00	0.02	0.00	3.00	0.00	GC_00013409	WP_059863596.1	False	False	1.00
Ref	TonB-dependent siderophore receptor	0.00	1.00	1.00	1.00	136.00	19.00	GC_00000803, GC_00003456, GC_00003941, GC_00004117, GC_00004142, GC_00004198, GC_00004364, GC_00004521, GC_00004917, GC_00004931, GC_00005269, GC_00005576, GC_00006040, GC_00006629, GC_00007619, GC_00009555, GC_00010806, GC_00012308, GC_00016934, GC_00017043, GC_00017726, GC_00020128, GC_00020801, GC_00021537	PRJNA493516:D7222_01020	True	True	1.00
Ref	D-aminoacyl-tRNA deacylase	0.00	1.00	1.00	1.00	136.00	19.00	GC_00002380, GC_00017606	WP_021163703.1	True	True	1.00
Ref	iron-sulfur cluster-binding protein	0.00	1.00	0.99	1.00	134.00	19.00	GC_00003942	PRJNA493516:D7222_11575	False	False	1.00
Ref	DUF1264 domain-containing protein	0.00	1.00	0.01	0.00	1.00	0.00	GC_00019985	WP_035975699.1	False	False	1.00
Ref	DUF4007 domain-containing protein	0.00	1.00	0.04	0.00	5.00	0.00	GC_00012893, GC_00022868	WP_080747378.1	False	False	1.00
Ref	XapX domain-containing protein	0.00	1.00	0.02	0.00	3.00	0.00	GC_00013524	WP_006484380.1	False	False	1.00
Ref	DUF1427 family protein	0.00	1.00	0.01	0.00	2.00	0.00	GC_00014754	WP_027786136.1	False	False	1.00
Ref	protein-S-isoprenylcysteine methyltransferase	0.00	1.00	1.00	1.00	136.00	19.00	GC_00002508	WP_021163891.1	True	True	1.00
Ref	DUF736 domain-containing protein	0.00	1.00	0.04	0.00	6.00	0.00	GC_00011309	WP_059529415.1	False	False	1.00
Ref	Dam family site-specific DNA-(adenine-N6)-methyltransferase	0.00	1.00	0.01	0.00	1.00	0.00	GC_00024464	WP_124924051.1	False	False	1.00
Ref	DUF488 domain-containing protein	0.00	1.00	1.00	1.00	136.00	19.00	GC_00002153, GC_00009287, GC_00009453, GC_00009784, GC_00021588	WP_111943460.1	True	True	1.00
Ref	cobalamin biosynthesis protein CobW	0.00	1.00	1.00	1.00	136.00	19.00	GC_00002296	WP_069272925.1	True	True	1.00
Ref	16S rRNA (adenine(1518)-N(6)/adenine(1519)-N(6))- dimethyltransferase RsmA	0.00	1.00	1.00	1.00	136.00	19.00	GC_00001399	WP_021161202.1	True	True	1.00
Ref	DedA family protein	0.00	1.00	1.00	1.00	136.00	19.00	GC_00002306, GC_00003337	PRJNA493516:D7222_28365	True	True	1.00
Ref	DNA (cytosine-5-)-methyltransferase	0.00	1.00	0.01	0.00	2.00	0.00	GC_00019086, GC_00024814	WP_060342182.1	False	False	1.00
Ref	formate dehydrogenase subunit alpha	0.00	1.00	1.00	1.00	136.00	19.00	GC_00002506, GC_00022191	PRJNA493516:D7222_04320	True	True	1.00
Ref	tRNA 2-thiouridine(34) synthase MnmA	0.00	1.00	1.00	1.00	136.00	19.00	GC_00002201	WP_059487115.1	True	True	1.00
Ref	preprotein translocase subunit SecA	0.00	1.00	1.00	1.00	136.00	19.00	GC_00002070, GC_00005617	WP_059484641.1	True	True	1.00
Ref	DUF3050 domain-containing protein	0.00	1.00	0.03	0.00	4.00	0.00	GC_00012926	WP_006490832.1	False	False	1.00
Ref	dipeptidyl aminopeptidase	0.00	1.00	0.95	1.00	129.00	19.00	GC_00004800	WP_111998207.1	False	False	1.00
Ref	deoxyuridine 5'-triphosphate nucleotidohydrolase	0.00	1.00	0.99	1.00	135.00	19.00	GC_00001345	PRJNA493516:D7222_19350	False	False	1.00
Ref	Cu(I)-responsive transcriptional regulator	0.00	1.00	0.01	0.00	1.00	0.00	GC_00018774	WP_081074530.1	False	False	1.00
Ref	HrpB1 family type III secretion system apparatus protein	0.00	1.00	0.04	0.00	5.00	0.00	GC_00016682, GC_00017633, GC_00018124, GC_00024600	WP_080970771.1	False	False	1.00
Ref	phosphate ABC transporter ATP-binding protein PstB	0.00	1.00	1.00	1.00	136.00	19.00	GC_00000163	WP_021157277.1	True	True	1.00
Ref	type VI secretion protein	0.00	1.00	0.99	1.00	134.00	19.00	GC_00004440, GC_00007033, GC_00008039, GC_00009755, GC_00009830, GC_00011150, GC_00011550, GC_00011593, GC_00013212, GC_00013523, GC_00014249, GC_00015112, GC_00015281, GC_00015400, GC_00015402, GC_00020505	PRJNA493516:D7222_10365	False	False	1.00
Ref	phosphate ABC transporter substrate-binding protein PstS	0.00	1.00	0.99	1.00	135.00	19.00	GC_00000072	WP_027787874.1	False	False	1.00
Ref	alkene reductase	0.00	1.00	1.00	1.00	136.00	19.00	GC_00001734, GC_00002445, GC_00004506, GC_00005862, GC_00006922, GC_00008322, GC_00011669, GC_00012197, GC_00014549, GC_00020090, GC_00021783, GC_00023765	PRJNA493516:D7222_31415	True	True	1.00
Ref	DUF2795 domain-containing protein	0.00	1.00	1.00	1.00	136.00	19.00	GC_00001169, GC_00005560	PRJNA493516:D7222_32765	True	True	1.00
Ref	MgtC/SapB family protein	0.00	1.00	1.00	1.00	136.00	19.00	GC_00000507	PRJNA493516:D7222_04725	True	True	1.00
Ref	DUF3108 domain-containing protein	0.00	1.00	0.99	1.00	135.00	19.00	GC_00003515	PRJNA493516:D7222_33965	False	False	1.00
Ref	SpaR/YscT/HrcT type III secretion system export apparatus protein	0.00	1.00	0.01	0.00	1.00	0.00	GC_00024964	WP_006766944.1	False	False	1.00
Ref	serine hydroxymethyltransferase (glyA)	0.00	1.00	1.00	1.00	136.00	19.00	GC_00000186, GC_00000638, GC_00019991	WP_021157166.1	True	True	1.00
Ref	pyrroline-5-carboxylate reductase	0.00	1.00	1.00	1.00	136.00	19.00	GC_00000707, GC_00018662	PRJNA493516:D7222_28165	True	True	1.00
Ref	RNA-binding protein	0.00	1.00	1.00	1.00	136.00	19.00	GC_00003215, GC_00005365, GC_00021335	WP_027787876.1	True	True	1.00
Ref	isopentenyl-diphosphate Delta-isomerase	0.00	1.00	0.01	0.00	2.00	0.00	GC_00022725, GC_00024015	WP_059854453.1	False	False	1.00
Ref	molecular chaperone HscC	0.00	1.00	0.01	0.00	2.00	0.00	GC_00016970	WP_060218147.1	False	False	1.00
Ref	Fe-S oxidoreductase	0.00	1.00	0.99	1.00	135.00	19.00	GC_00003413	PRJNA493516:D7222_20560	False	False	1.00
Ref	molybdate ABC transporter permease subunit	0.00	1.00	1.00	1.00	136.00	19.00	GC_00001381	WP_059665621.1	True	True	1.00
Ref	transposase	0.00	1.00	1.00	1.00	136.00	19.00	GC_00000927, GC_00001146, GC_00002389, GC_00003264, GC_00004736, GC_00006539, GC_00006550, GC_00006637, GC_00007090, GC_00007122, GC_00007124, GC_00007639, GC_00008185, GC_00008295, GC_00008341, GC_00008342, GC_00008562, GC_00008772, GC_00008822, GC_00008952, GC_00009043, GC_00009155, GC_00009200, GC_00009886, GC_00010023, GC_00010248, GC_00010265, GC_00010631, GC_00010679, GC_00011149, GC_000111…	PRJNA493516:D7222_20550	True	True	1.00
Ref	DUF3841 domain-containing protein	0.00	1.00	0.04	0.00	5.00	0.00	GC_00012148	WP_124476056.1	False	False	1.00
Ref	30S ribosomal protein S6	0.00	1.00	1.00	1.00	136.00	19.00	GC_00000923	PRJNA493516:D7222_17725	True	True	1.00
Ref	acetolactate synthase large subunit	0.00	1.00	1.00	1.00	136.00	19.00	GC_00002127, GC_00006734	PRJNA493516:D7222_20740	True	True	1.00
Ref	glutamate 5-kinase	0.00	1.00	1.00	1.00	136.00	19.00	GC_00002151	PRJNA493516:D7222_30280	True	True	1.00
Ref	beta-glucosidase	0.00	1.00	0.02	0.00	3.00	0.00	GC_00015178, GC_00023307	WP_063817766.1	False	False	1.00
Ref	membrane protein insertion efficiency factor YidD	0.00	1.00	1.00	1.00	136.00	19.00	GC_00001125, GC_00006857	WP_006750110.1	True	True	1.00
Ref	signaling protein	0.00	1.00	1.00	1.00	136.00	19.00	GC_00001489	WP_021157154.1	True	True	1.00
Ref	LysR family transcriptional regulator	0.00	1.00	1.00	1.00	136.00	19.00	GC_00000052, GC_00000054, GC_00000093, GC_00000146, GC_00000254, GC_00000257, GC_00000330, GC_00000333, GC_00000337, GC_00000345, GC_00000363, GC_00000385, GC_00000396, GC_00000421, GC_00000470, GC_00000548, GC_00000582, GC_00000601, GC_00000634, GC_00000651, GC_00001009, GC_00001047, GC_00001106, GC_00001107, GC_00001174, GC_00001240, GC_00001274, GC_00001340, GC_00001544, GC_00001549, GC_000016…	PRJNA493516:D7222_37880	True	True	1.00
Ref	3-isopropylmalate dehydratase small subunit	0.00	1.00	1.00	1.00	136.00	19.00	GC_00000120, GC_00014095	WP_059521407.1	True	True	1.00
Ref	OpgC domain-containing protein	0.00	1.00	1.00	1.00	136.00	19.00	GC_00001759, GC_00003419	PRJNA493516:D7222_38280	True	True	1.00
Ref	phosphoadenosine phosphosulfate reductase	0.00	1.00	0.03	0.00	4.00	0.00	GC_00013597, GC_00023591	WP_124838965.1	False	False	1.00
Ref	virulence-associated protein	0.00	1.00	0.01	0.00	1.00	0.00	GC_00019296	WP_080599463.1	False	False	1.00
Ref	low molecular weight phosphotyrosine protein phosphatase	0.00	1.00	1.00	1.00	136.00	19.00	GC_00001502, GC_00001855, GC_00006450, GC_00007208, GC_00008598, GC_00010670, GC_00015263, GC_00022081	PRJNA493516:D7222_20530	True	True	1.00
Ref	rhamnose ABC transporter substrate-binding protein	0.00	1.00	0.02	0.00	3.00	0.00	GC_00013521	WP_060085004.1	False	False	1.00
Ref	DUF2628 domain-containing protein	0.00	1.00	0.99	1.00	134.00	19.00	GC_00004174, GC_00019096	PRJNA493516:D7222_34795	False	False	1.00
Ref	FucU family protein	0.00	1.00	1.00	1.00	136.00	19.00	GC_00001317	PRJNA493516:D7222_05540	True	True	1.00
Ref	EamA/RhaT family transporter	0.00	1.00	1.00	1.00	136.00	19.00	GC_00000701, GC_00000711, GC_00000747, GC_00001628, GC_00002069, GC_00002210, GC_00002459, GC_00002943, GC_00003607, GC_00003758, GC_00003770, GC_00004145, GC_00004599, GC_00004697, GC_00004818, GC_00005268, GC_00005367, GC_00007230, GC_00008911, GC_00014469, GC_00015557, GC_00016070, GC_00016479, GC_00019064, GC_00021486, GC_00024114	WP_034184736.1	True	True	1.00
Ref	MBL fold metallo-hydrolase	0.00	1.00	1.00	1.00	136.00	19.00	GC_00000439, GC_00001556, GC_00001728, GC_00001853, GC_00002838, GC_00005583, GC_00005623, GC_00005718, GC_00005858, GC_00006336, GC_00007037, GC_00007553, GC_00008312, GC_00010588, GC_00010648, GC_00012068, GC_00012970, GC_00013206, GC_00013943, GC_00015013, GC_00015490, GC_00016014, GC_00016256, GC_00016268, GC_00018870, GC_00019261, GC_00019832, GC_00020303, GC_00020359, GC_00021548	PRJNA493516:D7222_22060	True	True	1.00
Ref	beta-hydroxyacyl-ACP dehydratase	0.00	1.00	1.00	1.00	136.00	19.00	GC_00000497, GC_00003620, GC_00010467	PRJNA493516:D7222_12740	True	True	1.00
Ref	4,5-dioxygenase	0.00	1.00	1.00	1.00	136.00	19.00	GC_00002228	PRJNA493516:D7222_16130	True	True	1.00
Ref	multidrug transporter subunit MdtA	0.00	1.00	0.99	1.00	134.00	19.00	GC_00003863	WP_048024416.1	False	False	1.00
Ref	3-methyl-2-oxobutanoate dehydrogenase (2-methylpropanoyl-transferring) subunit alpha	0.00	1.00	0.99	1.00	134.00	19.00	GC_00003744	PRJNA493516:D7222_13620	False	False	1.00
Ref	50S ribosomal protein L11 methyltransferase	0.00	1.00	1.00	1.00	136.00	19.00	GC_00001774	PRJNA493516:D7222_26545	True	True	1.00
Ref	fructose-bisphosphate aldolase class I	0.00	1.00	0.01	0.00	2.00	0.00	GC_00016044	WP_059803455.1	False	False	1.00
Ref	pyrroloquinoline quinone biosynthesis peptide chaperone PqqD	0.00	1.00	0.96	1.00	130.00	19.00	GC_00004579, GC_00018484	WP_059730784.1	False	False	1.00
Ref	oligopeptidase A	0.00	1.00	1.00	1.00	136.00	19.00	GC_00002612	PRJNA493516:D7222_19800	True	True	1.00
Ref	uroporphyrinogen decarboxylase	0.00	1.00	0.99	1.00	135.00	19.00	GC_00003300	PRJNA493516:D7222_07705	False	False	1.00
Ref	alpha-hydroxy-acid oxidizing protein	0.00	1.00	0.98	1.00	133.00	19.00	GC_00004691, GC_00010628, GC_00011940	PRJNA493516:D7222_01495	False	False	1.00
Ref	kynureninase	0.00	1.00	1.00	1.00	136.00	19.00	GC_00000756, GC_00020412	WP_059665184.1	True	True	1.00
Ref	spore coat U domain-containing protein	0.00	1.00	0.98	1.00	133.00	19.00	GC_00004130	WP_027787914.1	False	False	1.00
Ref	nucleoside 2-deoxyribosyltransferase	0.00	1.00	0.01	0.00	2.00	0.00	GC_00014891	WP_124843879.1	False	False	1.00
Ref	DUF3916 domain-containing protein	0.00	1.00	0.01	0.00	2.00	0.00	GC_00015291	WP_081067355.1	False	False	1.00
Ref	AMP nucleosidase	0.00	1.00	1.00	1.00	136.00	19.00	GC_00001655	PRJNA493516:D7222_29180	True	True	1.00
Ref	undecaprenyl-diphosphatase	0.00	1.00	1.00	1.00	136.00	19.00	GC_00001568, GC_00009076, GC_00019735	PRJNA493516:D7222_11690	True	True	1.00
Ref	fumarate hydratase	0.00	1.00	1.00	1.00	136.00	19.00	GC_00001343	PRJNA493516:D7222_35655	True	True	1.00
Ref	peptide-binding protein	0.00	1.00	1.00	1.00	136.00	19.00	GC_00002274, GC_00005332, GC_00010129	PRJNA493516:D7222_27500	True	True	1.00
Ref	DUF4326 domain-containing protein	0.00	1.00	0.01	0.00	1.00	0.00	GC_00024937	WP_081076899.1	False	False	1.00
Ref	MATE family efflux transporter	0.00	1.00	1.00	1.00	136.00	19.00	GC_00002562, GC_00002860, GC_00003247, GC_00007555, GC_00012788, GC_00013955, GC_00024008	PRJNA493516:D7222_27105	True	True	1.00
Ref	bifunctional sulfate adenylyltransferase subunit 1/adenylylsulfate kinase	0.00	1.00	0.95	1.00	129.00	19.00	GC_00004825	WP_060376768.1	False	False	1.00
Ref	PAAR motif protein	0.00	1.00	0.01	0.00	2.00	0.00	GC_00016326	WP_035971546.1	False	False	1.00
Ref	pyridoxal phosphate-dependent aminotransferase	0.00	1.00	1.00	1.00	136.00	19.00	GC_00000788, GC_00001704, GC_00003132, GC_00003288, GC_00006135, GC_00010803, GC_00012474, GC_00018384, GC_00025283	PRJNA493516:D7222_00175	True	True	1.00
Ref	zinc-ribbon domain-containing protein	0.00	1.00	0.01	0.00	2.00	0.00	GC_00014326	WP_069269643.1	False	False	1.00
Ref	cinnamyl alcohol dehydrogenase	0.00	1.00	0.01	0.00	1.00	0.00	GC_00022188	WP_060061486.1	False	False	1.00
Ref	DUF1906 domain-containing protein	0.00	1.00	0.04	0.00	5.00	0.00	GC_00012208, GC_00022398, GC_00024973	WP_059627203.1	False	False	1.00
Ref	sulfite exporter TauE/SafE family protein	0.00	1.00	1.00	1.00	136.00	19.00	GC_00000252, GC_00001765, GC_00002590, GC_00002896, GC_00004730, GC_00004756, GC_00008277, GC_00012664, GC_00020699, GC_00020723	PRJNA493516:D7222_15180	True	True	1.00
Ref	CoA transferase subunit B	0.00	1.00	1.00	1.00	136.00	19.00	GC_00000522, GC_00001162	PRJNA493516:D7222_00025	True	True	1.00
Ref	DUF4917 domain-containing protein	0.00	1.00	0.01	0.00	2.00	0.00	GC_00015426	WP_023123965.1	False	False	1.00
Ref	DUF523 domain-containing protein	0.00	1.00	0.99	1.00	134.00	19.00	GC_00003922	PRJNA493516:D7222_05880	False	False	1.00
Ref	NADH-quinone oxidoreductase subunit K	0.00	1.00	1.00	1.00	136.00	19.00	GC_00000879	WP_006478272.1	True	True	1.00
Ref	cystathionine beta-lyase	0.00	1.00	1.00	1.00	136.00	19.00	GC_00002521, GC_00004319, GC_00005036, GC_00015507	PRJNA493516:D7222_02225	True	True	1.00
Ref	5-deoxy-glucuronate isomerase	0.00	1.00	1.00	1.00	136.00	19.00	GC_00000317	WP_069272802.1	True	True	1.00
Ref	protein CsiD	0.00	1.00	0.01	0.00	2.00	0.00	GC_00016283	WP_060159590.1	False	False	1.00
Ref	acyl-CoA dehydrogenase family protein	0.00	1.00	0.01	0.00	1.00	0.00	GC_00023691	WP_006767187.1	False	False	1.00
Ref	flagellar assembly protein	0.00	1.00	0.01	0.00	1.00	0.00	GC_00024177	WP_006766953.1	False	False	1.00
Ref	polymer-forming cytoskeletal protein	0.00	1.00	0.02	0.00	3.00	0.00	GC_00014534	WP_060349322.1	False	False	1.00
Ref	thioester reductase	0.00	1.00	0.01	0.00	1.00	0.00	GC_00022803	WP_069270766.1	False	False	1.00
Ref	flavin-dependent monooxygenase	0.00	1.00	0.96	1.00	131.00	19.00	GC_00004502	PRJNA493516:D7222_37440	False	False	1.00
Ref	DUF1853 domain-containing protein	0.00	1.00	0.99	1.00	135.00	19.00	GC_00003518	WP_111997001.1	False	False	1.00
Ref	ATP synthase subunit B	0.00	1.00	1.00	1.00	136.00	19.00	GC_00000956	PRJNA493516:D7222_07660	True	True	1.00
Ref	leucine--tRNA ligase	0.00	1.00	0.99	1.00	135.00	19.00	GC_00002742	PRJNA493516:D7222_26265	False	False	1.00
Ref	methanesulfonate monooxygenase component	0.00	1.00	0.01	0.00	1.00	0.00	GC_00020455	WP_014900947.1	False	False	1.00
Ref	cupredoxin domain-containing protein	0.00	1.00	1.00	1.00	136.00	19.00	GC_00001555, GC_00001669	PRJNA493516:D7222_27400	True	True	1.00
Ref	DUF1460 domain-containing protein	0.00	1.00	0.02	0.00	3.00	0.00	GC_00014173	WP_105391207.1	False	False	1.00
Ref	molybdenum cofactor biosynthesis protein MoaE	0.00	1.00	1.00	1.00	136.00	19.00	GC_00001874, GC_00005491	PRJNA493516:D7222_17605	True	True	1.00
Ref	conjugal transfer protein TraR	0.00	1.00	0.02	0.00	3.00	0.00	GC_00018050, GC_00020707, GC_00022796	WP_060342782.1	False	False	1.00
Ref	3-keto-5-aminohexanoate cleavage protein	0.00	1.00	1.00	1.00	136.00	19.00	GC_00000541, GC_00003110, GC_00003990	PRJNA493516:D7222_10810	True	True	1.00
Ref	Fis family transcriptional regulator	0.00	1.00	1.00	1.00	136.00	19.00	GC_00000842, GC_00001601, GC_00002263, GC_00002832, GC_00005640, GC_00006205, GC_00006305, GC_00008355, GC_00010032, GC_00014033, GC_00015780, GC_00016705	PRJNA493516:D7222_31535	True	True	1.00
Ref	16S rRNA (guanine(527)-N(7))-methyltransferase RsmG	0.00	1.00	1.00	1.00	136.00	19.00	GC_00001588	WP_048023976.1	True	True	1.00
Ref	4-hydroxy-2-oxovalerate aldolase	0.00	1.00	0.96	1.00	131.00	19.00	GC_00000096, GC_00004779	WP_048025108.1	False	False	1.00
Ref	D-galactonate dehydratase family protein	0.00	1.00	0.03	0.00	4.00	0.00	GC_00013211	WP_048246624.1	False	False	1.00
Ref	glycosyl hydrolase	0.00	1.00	1.00	1.00	136.00	19.00	GC_00000401, GC_00003538, GC_00006065, GC_00006534, GC_00007201, GC_00008194, GC_00009872, GC_00011826, GC_00012957, GC_00023895	PRJNA493516:D7222_38565	True	True	1.00
Ref	DUF4189 domain-containing protein	0.00	1.00	0.04	0.00	5.00	0.00	GC_00013470, GC_00019515, GC_00021506	WP_081081285.1	False	False	1.00
Ref	Branched-chain amino acid transport ATP-binding protein LivG	0.00	1.00	1.00	1.00	136.00	19.00	GC_00000684	WP_021160434.1	True	True	1.00
Ref	TetR/AcrR family transcriptional regulator	0.00	1.00	1.00	1.00	136.00	19.00	GC_00000928, GC_00001260, GC_00001424, GC_00001650, GC_00001694, GC_00001730, GC_00002295, GC_00002431, GC_00002647, GC_00002753, GC_00002970, GC_00003156, GC_00003696, GC_00003713, GC_00004344, GC_00004625, GC_00004894, GC_00005052, GC_00005280, GC_00005329, GC_00005339, GC_00005418, GC_00005425, GC_00005492, GC_00005520, GC_00005549, GC_00005785, GC_00005810, GC_00005930, GC_00006021, GC_000061…	PRJNA493516:D7222_11415	True	True	1.00
Ref	6-phosphogluconolactonase	0.00	1.00	1.00	1.00	136.00	19.00	GC_00002294, GC_00007693	WP_059529472.1	True	True	1.00
Ref	selenocysteine-specific translation elongation factor	0.00	1.00	0.96	1.00	131.00	19.00	GC_00004537	WP_069254359.1	False	False	1.00
Ref	flagellar biosynthesis protein FlhB	0.00	1.00	1.00	1.00	136.00	19.00	GC_00001186	WP_021157023.1	True	True	1.00
Ref	DUF4268 domain-containing protein	0.00	1.00	0.03	0.00	4.00	0.00	GC_00012869	WP_124535962.1	False	False	1.00
Ref	trimethylamine-N-oxide reductase TorA (torA)	0.00	1.00	0.01	0.00	1.00	0.00	GC_00022521	WP_006767401.1	False	False	1.00
Ref	citrate (Si)-synthase	0.00	1.00	1.00	1.00	136.00	19.00	GC_00001421	WP_011355741.1	True	True	1.00
Ref	two-component system sensor histidine kinase CreC	0.00	1.00	0.97	1.00	132.00	19.00	GC_00004287	WP_021158178.1	False	False	1.00
Ref	biotin synthase BioB	0.00	1.00	1.00	1.00	136.00	19.00	GC_00000419	WP_080485601.1	True	True	1.00
Ref	phenylacetate-CoA oxygenase subunit PaaI	0.00	1.00	1.00	1.00	136.00	19.00	GC_00001986	WP_069272300.1	True	True	1.00
Ref	type VI secretion system-associated protein TagF	0.00	1.00	1.00	1.00	136.00	19.00	GC_00004631, GC_00005532, GC_00023239	WP_081333770.1	True	True	1.00
Ref	4-hydroxybenzoate transporter	0.00	1.00	0.02	0.00	3.00	0.00	GC_00013510	WP_063805467.1	False	False	1.00
Ref	F0F1 ATP synthase subunit gamma	0.00	1.00	1.00	1.00	136.00	19.00	GC_00000519	PRJNA493516:D7222_07675	True	True	1.00
Ref	M20/M25/M40 family metallo-hydrolase	0.00	1.00	1.00	1.00	136.00	19.00	GC_00000670	PRJNA493516:D7222_15150	True	True	1.00
Ref	ADP-ribose pyrophosphatase	0.00	1.00	1.00	1.00	136.00	19.00	GC_00000406, GC_00001517	WP_021161562.1	True	True	1.00
Ref	energy-dependent translational throttle protein EttA	0.00	1.00	1.00	1.00	136.00	19.00	GC_00001573	WP_039352138.1	True	True	1.00
Ref	4-hydroxybenzoate octaprenyltransferase	0.00	1.00	0.99	1.00	135.00	19.00	GC_00003022	PRJNA493516:D7222_28160	False	False	1.00
Ref	DUF389 domain-containing protein	0.00	1.00	0.04	0.00	6.00	0.00	GC_00012219, GC_00019965	WP_124818268.1	False	False	1.00
Ref	diguanylate cyclase response regulator	0.00	1.00	1.00	1.00	136.00	19.00	GC_00001869	PRJNA493516:D7222_02420	True	True	1.00
Ref	DNA gyrase subunit A	0.00	1.00	1.00	1.00	136.00	19.00	GC_00000658	WP_042973437.1	True	True	1.00
Ref	histidine utilization protein HutD	0.00	1.00	1.00	1.00	136.00	19.00	GC_00002952	WP_105391884.1	True	True	1.00
Ref	DUF3311 domain-containing protein	0.00	1.00	1.00	1.00	136.00	19.00	GC_00001466, GC_00005050, GC_00011218, GC_00022811	PRJNA493516:D7222_14325	True	True	1.00
Ref	tannase/feruloyl esterase family alpha/beta hydrolase	0.00	1.00	1.00	1.00	136.00	19.00	GC_00000772, GC_00010769, GC_00013083, GC_00014008, GC_00014964, GC_00015369, GC_00016923, GC_00018732, GC_00019435, GC_00021243, GC_00024876, GC_00025373	PRJNA493516:D7222_16380	True	True	1.00
Ref	XRE family transcriptional regulator	0.00	1.00	1.00	1.00	136.00	19.00	GC_00000156, GC_00001368, GC_00001878, GC_00002584, GC_00002991, GC_00003025, GC_00003027, GC_00003041, GC_00003056, GC_00003230, GC_00003409, GC_00003530, GC_00003701, GC_00004014, GC_00004482, GC_00004581, GC_00004689, GC_00005058, GC_00005360, GC_00005572, GC_00006023, GC_00006423, GC_00006528, GC_00006643, GC_00006665, GC_00006872, GC_00006955, GC_00007136, GC_00007152, GC_00007371, GC_000075…	PRJNA493516:D7222_31100	True	True	1.00
Ref	siderophore-iron reductase FhuF	0.00	1.00	1.00	1.00	136.00	19.00	GC_00000780	WP_069273740.1	True	True	1.00
Ref	3-dehydroquinate synthase	0.00	1.00	1.00	1.00	136.00	19.00	GC_00001927	PRJNA493516:D7222_27770	True	True	1.00
Ref	sodium:proton exchanger	0.00	1.00	1.00	1.00	136.00	19.00	GC_00002004, GC_00003883	PRJNA493516:D7222_07495	True	True	1.00
Ref	ImpE/SciE family protein	0.00	1.00	0.01	0.00	2.00	0.00	GC_00016242	WP_048249910.1	False	False	1.00
Ref	acetyl-CoA acetyltransferase	0.00	1.00	1.00	1.00	136.00	19.00	GC_00001789, GC_00004470	WP_034178997.1	True	True	1.00
Ref	carbohydrate ABC transporter substrate-binding protein	0.00	1.00	1.00	1.00	136.00	19.00	GC_00000221, GC_00013696, GC_00014330	PRJNA493516:D7222_03935	True	True	1.00
Ref	glycosyltransferase family 4 protein	0.00	1.00	1.00	1.00	136.00	19.00	GC_00000002, GC_00017921, GC_00022581, GC_00022660	PRJNA493516:D7222_17785	True	True	1.00
Ref	succinyldiaminopimelate transaminase	0.00	1.00	1.00	1.00	136.00	19.00	GC_00002187	PRJNA493516:D7222_12635	True	True	1.00
Ref	DUF4838 domain-containing protein	0.00	1.00	0.01	0.00	1.00	0.00	GC_00023222	WP_105391483.1	False	False	1.00
Ref	nodulation protein NOLX	0.00	1.00	0.01	0.00	1.00	0.00	GC_00024161	WP_059731912.1	False	False	1.00
Ref	Rhs-family protein	0.00	1.00	0.01	0.00	1.00	0.00	GC_00017254	WP_124546580.1	False	False	1.00
Ref	plasmid transfer ATPase TraJ	0.00	1.00	0.05	0.00	7.00	0.00	GC_00011432	WP_134256874.1	False	False	1.00
Ref	class II fumarate hydratase (fumC)	0.00	1.00	0.01	0.00	2.00	0.00	GC_00016136	WP_048247661.1	False	False	1.00
Ref	OsmC family protein	0.00	1.00	1.00	1.00	136.00	19.00	GC_00001062	PRJNA493516:D7222_31460	True	True	1.00
Ref	radical SAM protein	0.00	1.00	1.00	1.00	136.00	19.00	GC_00000710, GC_00005932, GC_00006735, GC_00013745, GC_00016683, GC_00017527, GC_00018147, GC_00018325, GC_00018918, GC_00020478, GC_00022109, GC_00022461, GC_00023858, GC_00025171	WP_111999595.1	True	True	1.00
Ref	multiple antibiotic transporter	0.00	1.00	0.99	1.00	135.00	19.00	GC_00001642	WP_021161856.1	False	False	1.00
Ref	polysaccharide lyase family 7 protein	0.00	1.00	0.04	0.00	6.00	0.00	GC_00012103	WP_059905364.1	False	False	1.00
Ref	cation acetate symporter	0.00	1.00	1.00	1.00	136.00	19.00	GC_00002044, GC_00009989	PRJNA493516:D7222_32230	True	True	1.00
Ref	ClpXP protease specificity-enhancing factor	0.00	1.00	1.00	1.00	136.00	19.00	GC_00001924	PRJNA493516:D7222_28040	True	True	1.00
Ref	type II secretion system protein GspG	0.00	1.00	1.00	1.00	136.00	19.00	GC_00000045, GC_00016536	WP_011350483.1	True	True	1.00
Ref	enterobactin transporter EntS	0.00	1.00	0.01	0.00	1.00	0.00	GC_00017858	WP_080409238.1	False	False	1.00
Ref	caspase family protein	0.00	1.00	0.01	0.00	1.00	0.00	GC_00019465	WP_080681342.1	False	False	1.00
Ref	glycine dehydrogenase (aminomethyl-transferring)	0.00	1.00	0.99	1.00	135.00	19.00	GC_00003500	WP_059528038.1	False	False	1.00
Ref	pantoate--beta-alanine ligase	0.00	1.00	1.00	1.00	136.00	19.00	GC_00001983	PRJNA493516:D7222_18975	True	True	1.00
Ref	L-asparagine permease	0.00	1.00	0.96	1.00	131.00	19.00	GC_00000185	PRJNA493516:D7222_11935	False	False	1.00
Ref	phosphotyrosine protein phosphatase	0.00	1.00	0.99	1.00	134.00	19.00	GC_00003884	PRJNA493516:D7222_01125	False	False	1.00
Ref	thiol:disulfide interchange protein DsbA	0.00	1.00	0.01	0.00	1.00	0.00	GC_00019206	WP_012492784.1	False	False	1.00
Ref	glutathione ABC transporter substrate-binding protein GsiB	0.00	1.00	0.99	1.00	135.00	19.00	GC_00003287	WP_111997570.1	False	False	1.00
Ref	chemotaxis protein	0.00	1.00	1.00	1.00	136.00	19.00	GC_00000244, GC_00001048, GC_00002797, GC_00004073, GC_00004653, GC_00005802, GC_00006064, GC_00006308, GC_00010136, GC_00010747, GC_00012981, GC_00013438, GC_00024977	WP_059676631.1	True	True	1.00
Ref	heat-inducible transcriptional repressor HrcA	0.00	1.00	1.00	1.00	136.00	19.00	GC_00000985	WP_021162218.1	True	True	1.00
Ref	histidine ABC transporter substrate-binding protein	0.00	1.00	0.95	1.00	129.00	19.00	GC_00004745	WP_111999436.1	False	False	1.00
Ref	Na/Pi cotransporter family protein	0.00	1.00	0.01	0.00	2.00	0.00	GC_00018677, GC_00020769	WP_048248061.1	False	False	1.00
Ref	thioredoxin-disulfide reductase	0.00	1.00	1.00	1.00	136.00	19.00	GC_00001028	WP_021163435.1	True	True	1.00
Ref	methyl-accepting chemotaxis protein	0.00	1.00	1.00	1.00	136.00	19.00	GC_00000594, GC_00001845, GC_00003251, GC_00003543, GC_00004124, GC_00004400, GC_00004499, GC_00004618, GC_00005319, GC_00006351, GC_00007893, GC_00012082, GC_00016216, GC_00020180, GC_00021542, GC_00025204	PRJNA493516:D7222_20715	True	True	1.00
Ref	WxcM-like domain-containing protein	0.00	1.00	0.01	0.00	2.00	0.00	GC_00015087	WP_059590831.1	False	False	1.00
Ref	linoleoyl-CoA desaturase	0.00	1.00	0.01	0.00	1.00	0.00	GC_00018012	WP_069271048.1	False	False	1.00
Ref	PIG-L family deacetylase	0.00	1.00	0.01	0.00	1.00	0.00	GC_00018414	WP_059807709.1	False	False	1.00
Ref	oligopeptide ABC transpoter oligopeptide-binding protein	0.00	1.00	0.01	0.00	1.00	0.00	GC_00019534	WP_081074725.1	False	False	1.00
Ref	outer membrane lipoprotein chaperone LolA	0.00	1.00	1.00	1.00	136.00	19.00	GC_00001720	WP_021163433.1	True	True	1.00
Ref	site-specific DNA-methyltransferase	0.00	1.00	1.00	1.00	136.00	19.00	GC_00001777, GC_00002100, GC_00009164, GC_00009765, GC_00010946, GC_00012290, GC_00012984, GC_00013511, GC_00014726, GC_00014837, GC_00016944, GC_00022716, GC_00022826, GC_00024166, GC_00024595	PRJNA493516:D7222_34755	True	True	1.00
Ref	ribonuclease HI	0.00	1.00	0.99	1.00	135.00	19.00	GC_00002990	PRJNA493516:D7222_13885	False	False	1.00
Ref	arylamine N-acetyltransferase	0.00	1.00	1.00	1.00	136.00	19.00	GC_00002748, GC_00021880	PRJNA493516:D7222_05090	True	True	1.00
Ref	cation-binding protein	0.00	1.00	0.03	0.00	4.00	0.00	GC_00013000	WP_006490553.1	False	False	1.00
Ref	4-hydroxy-3-methylbut-2-enyl diphosphate reductase	0.00	1.00	1.00	1.00	136.00	19.00	GC_00001216, GC_00001217	PRJNA493516:D7222_19270	True	True	1.00
Ref	nucleotidyltransferase	0.00	1.00	0.97	1.00	132.00	19.00	GC_00004660, GC_00013427, GC_00013487, GC_00013495, GC_00013995, GC_00015212, GC_00017117, GC_00017576, GC_00017774, GC_00021250, GC_00021738, GC_00023019	PRJNA493516:D7222_01045	False	False	1.00
Ref	PQQ-dependent dehydrogenase, methanol/ethanol family	0.00	1.00	0.95	1.00	129.00	19.00	GC_00004768	PRJNA493516:D7222_18715	False	False	1.00
Ref	DUF3579 domain-containing protein	0.00	1.00	1.00	1.00	136.00	19.00	GC_00000318, GC_00001066	PRJNA493516:D7222_05700	True	True	1.00
Ref	4-hydroxybenzoate 3-monooxygenase	0.00	1.00	1.00	1.00	136.00	19.00	GC_00000752, GC_00005420	WP_069273842.1	True	True	1.00
Ref	arsenical resistance operon transcriptional repressor ArsD	0.00	1.00	0.02	0.00	3.00	0.00	GC_00014314	WP_105392677.1	False	False	1.00
Ref	diacylglycerol kinase	0.00	1.00	1.00	1.00	136.00	19.00	GC_00001689	PRJNA493516:D7222_14690	True	True	1.00
Ref	NRDE family protein	0.00	1.00	1.00	1.00	136.00	19.00	GC_00002143	PRJNA493516:D7222_17835	True	True	1.00
Ref	DUF4410 domain-containing protein	0.00	1.00	0.96	1.00	131.00	19.00	GC_00004661, GC_00006683	PRJNA493516:D7222_20390	False	False	1.00
Ref	plasmid mobilization relaxosome protein MobC	0.00	1.00	0.02	0.00	3.00	0.00	GC_00015345, GC_00022669	WP_060171766.1	False	False	1.00
Ref	guanyl-specific ribonuclease Sa	0.00	1.00	1.00	1.00	136.00	19.00	GC_00001412	WP_021159265.1	True	True	1.00
Ref	30S ribosomal protein S16	0.00	1.00	1.00	1.00	136.00	19.00	GC_00000835	PRJNA493516:D7222_27000	True	True	1.00
Ref	GIY-YIG nuclease family protein	0.00	1.00	1.00	1.00	136.00	19.00	GC_00005888, GC_00006315, GC_00007677, GC_00016721, GC_00020192, GC_00022524	PRJNA493516:D7222_29865	True	True	1.00
Ref	EamA-like transporter family protein	0.00	1.00	0.96	1.00	131.00	19.00	GC_00004493, GC_00006270, GC_00011944	WP_111939283.1	False	False	1.00
Ref	aspartate--tRNA ligase	0.00	1.00	1.00	1.00	136.00	19.00	GC_00001006	WP_021158416.1	True	True	1.00
Ref	depolymerase	0.00	1.00	0.01	0.00	1.00	0.00	GC_00025316	WP_069269555.1	False	False	1.00
Ref	urease subunit alpha	0.00	1.00	1.00	1.00	136.00	19.00	GC_00000225	WP_059529341.1	True	True	1.00
Ref	polyamine ABC transporter ATP-binding protein	0.00	1.00	1.00	1.00	136.00	19.00	GC_00000116, GC_00004739, GC_00007203, GC_00022458	WP_042974229.1	True	True	1.00
Ref	cyclophilin	0.00	1.00	1.00	1.00	136.00	19.00	GC_00000944	WP_006478428.1	True	True	1.00
Ref	nitrate ABC transporter ATP-binding protein	0.00	1.00	1.00	1.00	136.00	19.00	GC_00002102, GC_00006247	WP_105389608.1	True	True	1.00
Ref	cysteine desulfurase	0.00	1.00	0.01	0.00	1.00	0.00	GC_00021173	WP_059854435.1	False	False	1.00
Ref	alanine--tRNA ligase	0.00	1.00	1.00	1.00	136.00	19.00	GC_00002702	PRJNA493516:D7222_07000	True	True	1.00
Ref	RlmE family RNA methyltransferase	0.00	1.00	0.99	1.00	135.00	19.00	GC_00002982	PRJNA493516:D7222_13945	False	False	1.00
Ref	aldehyde dehydrogenase	0.00	1.00	1.00	1.00	136.00	19.00	GC_00000166, GC_00000194, GC_00000447, GC_00000550, GC_00002203, GC_00003386, GC_00004311, GC_00004432, GC_00004637, GC_00005811, GC_00005971, GC_00006713, GC_00006729, GC_00009977, GC_00010332, GC_00010543, GC_00010590, GC_00012049, GC_00012477, GC_00012587, GC_00013810, GC_00016173, GC_00016614, GC_00017955, GC_00017997, GC_00018373, GC_00019416, GC_00020288, GC_00020494, GC_00021416, GC_000217…	PRJNA493516:D7222_27385	True	True	1.00
Ref	4-aminobutyrate aminotransferase	0.00	1.00	0.01	0.00	1.00	0.00	GC_00017804	WP_060410928.1	False	False	1.00
Ref	aspartate ammonia-lyase (aspA)	0.00	1.00	1.00	1.00	136.00	19.00	GC_00000316	WP_059708502.1	True	True	1.00
Ref	nodulation protein NodJ	0.00	1.00	1.00	1.00	136.00	19.00	GC_00002529	PRJNA493516:D7222_00700	True	True	1.00
Ref	Adhesin BmaC autotransporter (bmaC_3)	0.00	1.00	0.01	0.00	1.00	0.00	GC_00017430	POM17669.1	False	False	1.00
Ref	motility protein MotB	0.00	1.00	1.00	1.00	136.00	19.00	GC_00002078, GC_00005368	WP_048025309.1	True	True	1.00
Ref	DUF1842 domain-containing protein	0.00	1.00	0.01	0.00	1.00	0.00	GC_00017680, GC_00020625	WP_069270941.1	False	False	1.00
Ref	conjugal transfer protein TraJ (traJ)	0.00	1.00	0.04	0.00	5.00	0.00	GC_00012176	WP_124842707.1	False	False	1.00
Ref	bifunctional aconitate hydratase 2/2-methylisocitrate dehydratase	0.00	1.00	0.99	1.00	135.00	19.00	GC_00003224	WP_059522438.1	False	False	1.00
Ref	N utilization substance protein B	0.00	1.00	1.00	1.00	136.00	19.00	GC_00001471	PRJNA493516:D7222_03870	True	True	1.00
Ref	outer membrane protein A precursor	0.00	1.00	1.00	1.00	136.00	19.00	GC_00000948	WP_021157465.1	True	True	1.00
Ref	D-aminoacylase	0.00	1.00	1.00	1.00	136.00	19.00	GC_00000784, GC_00011958	PRJNA493516:D7222_11505	True	True	1.00
Ref	outer membrane porin, OprD family	0.00	1.00	0.99	1.00	135.00	19.00	GC_00003274	PRJNA493516:D7222_16015	False	False	1.00
Ref	hybrid non-ribosomal peptide synthetase/type I polyketide synthase	0.00	1.00	0.03	0.00	4.00	0.00	GC_00013087, GC_00015859	WP_048244871.1	False	False	1.00
Ref	DUF899 domain-containing protein	0.00	1.00	0.98	1.00	133.00	19.00	GC_00004358, GC_00020281	PRJNA493516:D7222_12820	False	False	1.00
Ref	2-hydroxyhepta-2,4-diene-1,7-dioate isomerase	0.00	1.00	1.00	1.00	136.00	19.00	GC_00000400, GC_00002740, GC_00013604	PRJNA493516:D7222_32890	True	True	1.00
Ref	efflux transporter periplasmic adaptor subunit	0.00	1.00	1.00	1.00	136.00	19.00	GC_00002871, GC_00024888	WP_111999205.1	True	True	1.00
Ref	nitrite/sulfite reductase	0.00	1.00	0.99	1.00	134.00	19.00	GC_00003254	PRJNA493516:D7222_19145	False	False	1.00
Ref	PXPV repeat protein	0.00	1.00	0.99	1.00	134.00	19.00	GC_00003742	WP_048020708.1	False	False	1.00
Ref	cyclic nucleotide-binding domain-containing protein	0.00	1.00	0.01	0.00	2.00	0.00	GC_00018987, GC_00024931	WP_059856898.1	False	False	1.00
Ref	ATP phosphoribosyltransferase	0.00	1.00	1.00	1.00	136.00	19.00	GC_00001142	PRJNA493516:D7222_27935	True	True	1.00
Ref	4-deoxy-4-formamido-L-arabinose- phosphoundecaprenol deformylase	0.00	1.00	1.00	1.00	136.00	19.00	GC_00001864	PRJNA493516:D7222_17670	True	True	1.00
Ref	PBSX family phage terminase large subunit	0.00	1.00	0.01	0.00	2.00	0.00	GC_00017853, GC_00022832	WP_060410771.1	False	False	1.00
Ref	Hsp20/alpha crystallin family protein	0.00	1.00	1.00	1.00	136.00	19.00	GC_00003162, GC_00003790, GC_00004233, GC_00005703, GC_00005711, GC_00005917, GC_00007303	PRJNA493516:D7222_13770	True	True	1.00
Ref	hydroxymethylglutaryl-CoA lyase	0.00	1.00	1.00	1.00	136.00	19.00	GC_00003561, GC_00004649, GC_00004829, GC_00017337, GC_00023410, GC_00024555	PRJNA493516:D7222_01345	True	True	1.00
Ref	DUF924 domain-containing protein	0.00	1.00	0.99	1.00	135.00	19.00	GC_00003189	PRJNA493516:D7222_14665	False	False	1.00
Ref	calcium-binding protein	0.00	1.00	0.98	1.00	133.00	19.00	GC_00004721, GC_00008199, GC_00008447, GC_00012122	PRJNA493516:D7222_00945	False	False	1.00
Ref	sugar O-acetyltransferase	0.00	1.00	0.98	1.00	133.00	19.00	GC_00004110	PRJNA493516:D7222_27630	False	False	1.00
Ref	nucleotide-binding protein	0.00	1.00	0.02	0.00	3.00	0.00	GC_00013363	WP_081062745.1	False	False	1.00
Ref	molybdenum cofactor biosynthesis protein MoaA	0.00	1.00	0.02	0.00	3.00	0.00	GC_00014334	WP_034205529.1	False	False	1.00
Ref	fimbrial protein	0.00	1.00	1.00	1.00	136.00	19.00	GC_00002778, GC_00003284, GC_00003385, GC_00005722, GC_00006767, GC_00007280, GC_00008111, GC_00009414, GC_00009743, GC_00013808, GC_00014790, GC_00015756, GC_00016217, GC_00016621, GC_00018797, GC_00019599, GC_00020488, GC_00021521, GC_00021853, GC_00024563	PRJNA493516:D7222_00320	True	True	1.00
Ref	SPFH domain/Band 7 family protein 2	0.00	1.00	0.96	1.00	131.00	19.00	GC_00004442	WP_048023271.1	False	False	1.00
Ref	MCP methyltransferase	0.00	1.00	0.99	1.00	135.00	19.00	GC_00002717	WP_111996903.1	False	False	1.00
Ref	50S ribosomal protein L19	0.00	1.00	1.00	1.00	136.00	19.00	GC_00001002	PRJNA493516:D7222_27015	True	True	1.00
Ref	DUF2520 domain-containing protein	0.00	1.00	0.99	1.00	135.00	19.00	GC_00003370	PRJNA493516:D7222_03835	False	False	1.00
Ref	acetyl/propionyl/methylcrotonyl-CoA carboxylase subunit alpha	0.00	1.00	1.00	1.00	136.00	19.00	GC_00002513	PRJNA493516:D7222_21090	True	True	1.00
Ref	iron-siderophore ABC transporter substrate-binding protein	0.00	1.00	1.00	1.00	136.00	19.00	GC_00002830, GC_00005580	PRJNA493516:D7222_00985	True	True	1.00
Ref	Dna2/Cas4 domain-containing protein	0.00	1.00	0.01	0.00	1.00	0.00	GC_00018141	WP_060157196.1	False	False	1.00
Ref	sensor domain-containing diguanylate cyclase	0.00	1.00	1.00	1.00	136.00	19.00	GC_00002339, GC_00002781, GC_00004651, GC_00005411, GC_00006706, GC_00007171, GC_00024108	WP_134255848.1	True	True	1.00
Ref	SPOR domain-containing protein	0.00	1.00	1.00	1.00	136.00	19.00	GC_00000813	PRJNA493516:D7222_02915	True	True	1.00
Ref	DUF4892 domain-containing protein	0.00	1.00	0.01	0.00	1.00	0.00	GC_00017958	WP_060021232.1	False	False	1.00
Ref	LPS-assembly protein LptD	0.00	1.00	1.00	1.00	136.00	19.00	GC_00000302	WP_059708184.1	True	True	1.00
Ref	translational GTPase TypA	0.00	1.00	1.00	1.00	136.00	19.00	GC_00001596	WP_027787683.1	True	True	1.00
Ref	1-acyl-sn-glycerol-3-phosphate acyltransferase	0.00	1.00	1.00	1.00	136.00	19.00	GC_00001679, GC_00002714, GC_00003013, GC_00010487, GC_00010972	PRJNA493516:D7222_06770	True	True	1.00
Ref	multidrug MFS transporter	0.00	1.00	0.98	1.00	133.00	19.00	GC_00004371, GC_00007092, GC_00008226	WP_105389962.1	False	False	1.00
Ref	diaminopropionate ammonia-lyase	0.00	1.00	1.00	1.00	136.00	19.00	GC_00000323	PRJNA493516:D7222_16370	True	True	1.00
Ref	DUF2964 domain-containing protein	0.00	1.00	1.00	1.00	136.00	19.00	GC_00001155, GC_00004403, GC_00004598, GC_00005465	WP_081938436.1	True	True	1.00
Ref	2-amino-thiazoline-4-carboxylic acid hydrolase	0.00	1.00	0.99	1.00	135.00	19.00	GC_00003095	PRJNA493516:D7222_39145	False	False	1.00
Ref	GlxA family transcriptional regulator	0.00	1.00	1.00	1.00	136.00	19.00	GC_00000231, GC_00000338, GC_00001364, GC_00001614, GC_00001615, GC_00002993, GC_00003299, GC_00005403, GC_00006031, GC_00006207, GC_00007107, GC_00011935, GC_00013310, GC_00020716, GC_00020834	PRJNA493516:D7222_22030	True	True	1.00
Ref	polyribonucleotide nucleotidyltransferase	0.00	1.00	1.00	1.00	136.00	19.00	GC_00001962	WP_059666951.1	True	True	1.00
Ref	DUF2975 domain-containing protein	0.00	1.00	0.96	1.00	130.00	19.00	GC_00004591	PRJNA493516:D7222_02040	False	False	1.00
Ref	flagellar hook-basal body complex protein	0.00	1.00	0.01	0.00	2.00	0.00	GC_00015921	WP_035975086.1	False	False	1.00
Ref	glutaminase	0.00	1.00	1.00	1.00	136.00	19.00	GC_00002782	PRJNA493516:D7222_14990	True	True	1.00
Ref	malate/lactate/ureidoglycolate dehydrogenase	0.00	1.00	0.99	1.00	135.00	19.00	GC_00003494	PRJNA493516:D7222_15155	False	False	1.00
Ref	penicillin acylase family protein	0.00	1.00	0.01	0.00	1.00	0.00	GC_00018837	WP_081062464.1	False	False	1.00
Ref	DUF3563 domain-containing protein	0.00	1.00	1.00	1.00	136.00	19.00	GC_00000874, GC_00002971, GC_00016503, GC_00022658	PRJNA493516:D7222_36730	True	True	1.00
Ref	RNA polymerase sigma factor SigJ	0.00	1.00	1.00	1.00	136.00	19.00	GC_00002674	WP_111998249.1	True	True	1.00
Ref	carbohydrate kinase family protein	0.00	1.00	1.00	1.00	136.00	19.00	GC_00001894	PRJNA493516:D7222_26560	True	True	1.00
Ref	asparagine synthase (glutamine-hydrolyzing)	0.00	1.00	1.00	1.00	136.00	19.00	GC_00000674	WP_069274718.1	True	True	1.00
Ref	nickel/cobalt/cadmium resistance anti-sigma factor NccY	0.00	1.00	0.01	0.00	1.00	0.00	GC_00022072	WP_024569854.1	False	False	1.00
Ref	DNA polymerase II	0.00	1.00	0.99	1.00	135.00	19.00	GC_00003557	PRJNA493516:D7222_12310	False	False	1.00
Ref	quinohemoprotein amine dehydrogenase	0.00	1.00	0.02	0.00	3.00	0.00	GC_00012995	WP_059466008.1	False	False	1.00
Ref	UDP-N-acetylglucosamine diphosphorylase/glucosamine-1-phosphate N-acetyltransferase	0.00	1.00	1.00	1.00	136.00	19.00	GC_00002660	WP_069273571.1	True	True	1.00
Ref	IS5/IS1182 family transposase	0.00	1.00	0.02	0.00	3.00	0.00	GC_00014187, GC_00016635	WP_105393948.1	False	False	1.00
Ref	Ethanolamine operon regulatory protein	0.00	1.00	1.00	1.00	136.00	19.00	GC_00001358	WP_021163645.1	True	True	1.00
Ref	formyltetrahydrofolate deformylase	0.00	1.00	1.00	1.00	136.00	19.00	GC_00000533, GC_00003005	WP_059531260.1	True	True	1.00
Ref	50S ribosomal protein L6	0.00	1.00	1.00	1.00	136.00	19.00	GC_00000918	PRJNA493516:D7222_31795	True	True	1.00
Ref	elongation factor 4	0.00	1.00	0.99	1.00	135.00	19.00	GC_00002997	PRJNA493516:D7222_27320	False	False	1.00
Ref	isochorismate synthase	0.00	1.00	0.02	0.00	3.00	0.00	GC_00014468	WP_105392596.1	False	False	1.00
Ref	type II/III secretion system family protein	0.00	1.00	0.01	0.00	2.00	0.00	GC_00016160	WP_035973764.1	False	False	1.00
Ref	aliphatic nitrilase	0.00	1.00	0.03	0.00	4.00	0.00	GC_00013752, GC_00019690	WP_081070250.1	False	False	1.00
Ref	flagellar hook-basal body complex protein FliE	0.00	1.00	1.00	1.00	136.00	19.00	GC_00000953, GC_00013488, GC_00019368, GC_00019908	WP_021164033.1	True	True	1.00
Ref	CDP-6-deoxy-delta-3,4-glucoseen reductase	0.00	1.00	1.00	1.00	136.00	19.00	GC_00001119	PRJNA493516:D7222_19225	True	True	1.00
Ref	YbaK/EbsC family protein	0.00	1.00	1.00	1.00	136.00	19.00	GC_00001065	PRJNA493516:D7222_27540	True	True	1.00
Ref	lipopolysaccharide assembly protein LapB	0.00	1.00	1.00	1.00	136.00	19.00	GC_00001281	WP_059485227.1	True	True	1.00
Ref	nicotinate-nucleotide diphosphorylase (carboxylating)	0.00	1.00	1.00	1.00	136.00	19.00	GC_00002418	WP_034178814.1	True	True	1.00
Ref	CsbD family protein	0.00	1.00	0.99	1.00	135.00	19.00	GC_00003076, GC_00003628, GC_00006299, GC_00010066, GC_00016328, GC_00017990	PRJNA493516:D7222_25570	False	False	1.00
Ref	Cys-tRNA(Pro) deacylase	0.00	1.00	1.00	1.00	136.00	19.00	GC_00002077	WP_059531620.1	True	True	1.00
Ref	translesion DNA synthesis-associated protein ImuA (imuA)	0.00	1.00	1.00	1.00	136.00	19.00	GC_00002332, GC_00008167, GC_00010026	PRJNA493516:D7222_28400	True	True	1.00
Ref	redox protein	0.00	1.00	0.01	0.00	1.00	0.00	GC_00018134	WP_060067757.1	False	False	1.00
Ref	Phasin (PHA-granule associated protein)	0.00	1.00	0.01	0.00	1.00	0.00	GC_00018530	WP_059586101.1	False	False	1.00
Ref	competence protein TfoX	0.00	1.00	1.00	1.00	136.00	19.00	GC_00004720, GC_00005377	WP_111997156.1	True	True	1.00
Ref	MFS transporter	0.00	1.00	1.00	1.00	136.00	19.00	GC_00000073, GC_00000082, GC_00000129, GC_00000155, GC_00000181, GC_00000235, GC_00000249, GC_00000301, GC_00000309, GC_00000340, GC_00000341, GC_00000389, GC_00000391, GC_00000453, GC_00000681, GC_00000683, GC_00000694, GC_00000731, GC_00000749, GC_00000769, GC_00000795, GC_00001212, GC_00001251, GC_00001334, GC_00001372, GC_00001389, GC_00001507, GC_00001724, GC_00001780, GC_00001794, GC_000018…	PRJNA493516:D7222_11735	True	True	1.00
Ref	Holliday junction branch migration protein RuvA	0.00	1.00	1.00	1.00	136.00	19.00	GC_00001283	WP_021162490.1	True	True	1.00
Ref	lysine transporter LysE	0.00	1.00	1.00	1.00	136.00	19.00	GC_00002298, GC_00002745, GC_00003331, GC_00004933, GC_00004969, GC_00006117, GC_00011791, GC_00016045	WP_048024200.1	True	True	1.00
Ref	acyl-ACP--UDP-N-acetylglucosamine O-acyltransferase	0.00	1.00	1.00	1.00	136.00	19.00	GC_00001078	PRJNA493516:D7222_12745	True	True	1.00
Ref	DUF1176 domain-containing protein	0.00	1.00	0.99	1.00	134.00	19.00	GC_00003933, GC_00006296	PRJNA493516:D7222_40640	False	False	1.00
Ref	30S ribosomal protein S3	0.00	1.00	1.00	1.00	136.00	19.00	GC_00000832	PRJNA493516:D7222_31840	True	True	1.00
Ref	homoserine O-acetyltransferase	0.00	1.00	1.00	1.00	136.00	19.00	GC_00001916, GC_00019856	PRJNA493516:D7222_16700	True	True	1.00
Ref	4-hydroxy-2-oxo-heptane-1,7-dioate aldolase (hpcH_2)	0.00	1.00	0.02	0.00	3.00	0.00	GC_00013499	POM13963.1	False	False	1.00
Ref	spermidine/putrescine ABC transporter permease	0.00	1.00	1.00	1.00	136.00	19.00	GC_00000005, GC_00003042, GC_00006280	WP_034179243.1	True	True	1.00
Ref	twin transmembrane helix small protein	0.00	1.00	1.00	1.00	136.00	19.00	GC_00000029	PRJNA493516:D7222_25280	True	True	1.00
Ref	P-type conjugative transfer protein TrbJ	0.00	1.00	0.03	0.00	4.00	0.00	GC_00012025	WP_059701609.1	False	False	1.00
Ref	aconitate hydratase AcnA	0.00	1.00	1.00	1.00	136.00	19.00	GC_00002359, GC_00019335	WP_069274182.1	True	True	1.00
Ref	phage head completion protein	0.00	1.00	0.01	0.00	2.00	0.00	GC_00017157	WP_059588388.1	False	False	1.00
Ref	tryptophan synthase subunit beta	0.00	1.00	1.00	1.00	136.00	19.00	GC_00000535	WP_059521402.1	True	True	1.00
Ref	fusaric acid resistance protein	0.00	1.00	0.99	1.00	135.00	19.00	GC_00003622	WP_027789393.1	False	False	1.00
Ref	capsular polysaccharide biosynthesis protein	0.00	1.00	0.01	0.00	1.00	0.00	GC_00020449	WP_014897981.1	False	False	1.00
Ref	flagellar basal body P-ring formation protein FlgA (flgA)	0.00	1.00	0.01	0.00	1.00	0.00	GC_00022946	WP_052688592.1	False	False	1.00
Ref	DUF2891 domain-containing protein	0.00	1.00	1.00	1.00	136.00	19.00	GC_00000600	PRJNA493516:D7222_02390	True	True	1.00
Ref	NAD(P)H-binding protein	0.00	1.00	0.01	0.00	2.00	0.00	GC_00016520	WP_027781193.1	False	False	1.00
Ref	betaine-aldehyde dehydrogenase	0.00	1.00	1.00	1.00	136.00	19.00	GC_00001963, GC_00004299, GC_00010562, GC_00010584, GC_00023784	PRJNA493516:D7222_18500	True	True	1.00
Ref	LuxR family transcriptional regulator	0.00	1.00	1.00	1.00	136.00	19.00	GC_00000048, GC_00000274, GC_00000596, GC_00002142, GC_00002794, GC_00004088, GC_00004516, GC_00004619, GC_00004700, GC_00004795, GC_00005507, GC_00005805, GC_00006010, GC_00006136, GC_00006309, GC_00006511, GC_00006698, GC_00006805, GC_00007361, GC_00007604, GC_00007610, GC_00008106, GC_00008233, GC_00009981, GC_00012118, GC_00012400, GC_00013146, GC_00013710, GC_00014522, GC_00014533, GC_000151…	PRJNA493516:D7222_04720	True	True	1.00
Ref	ketoacid CoA transferase	0.00	1.00	0.96	1.00	131.00	19.00	GC_00004270	PRJNA493516:D7222_37375	False	False	1.00
Ref	NERD domain-containing protein	0.00	1.00	0.04	0.00	5.00	0.00	GC_00014251, GC_00016789	WP_060349357.1	False	False	1.00
Ref	argininosuccinate lyase	0.00	1.00	1.00	1.00	136.00	19.00	GC_00001510, GC_00022705	WP_046544646.1	True	True	1.00
Ref	pyruvate kinase	0.00	1.00	1.00	1.00	136.00	19.00	GC_00001110, GC_00014023	WP_069273798.1	True	True	1.00
Ref	photosystem reaction center subunit H	0.00	1.00	1.00	1.00	136.00	19.00	GC_00002233, GC_00003045, GC_00003721	WP_027786828.1	True	True	1.00
Ref	alkaline phosphatase	0.00	1.00	0.99	1.00	135.00	19.00	GC_00004963, GC_00004986, GC_00005827, GC_00008271, GC_00010362, GC_00024226	PRJNA493516:D7222_20110	False	False	1.00
Ref	HAMP domain-containing protein	0.00	1.00	1.00	1.00	136.00	19.00	GC_00000169, GC_00001866, GC_00003762, GC_00003798, GC_00006130, GC_00008256, GC_00020097, GC_00021575, GC_00023658, GC_00024099	PRJNA493516:D7222_36060	True	True	1.00
Ref	cupin	0.00	1.00	0.99	1.00	135.00	19.00	GC_00003255, GC_00004405, GC_00009286, GC_00012709, GC_00014027, GC_00016077, GC_00021751	WP_111998770.1	False	False	1.00
Ref	baseplate protein	0.00	1.00	0.04	0.00	6.00	0.00	GC_00014179, GC_00014456, GC_00016578, GC_00023141	WP_060220710.1	False	False	1.00
Ref	chromosome partitioning protein ParB	0.00	1.00	1.00	1.00	136.00	19.00	GC_00000597, GC_00001247, GC_00001748, GC_00004356, GC_00005221, GC_00007196, GC_00008856, GC_00008999, GC_00011035, GC_00011611, GC_00011957, GC_00013656, GC_00014104, GC_00014622, GC_00014916, GC_00016345, GC_00018906, GC_00019417, GC_00021565, GC_00021669, GC_00025112	WP_027788713.1	True	True	1.00
Ref	family 20 glycosylhydrolase	0.00	1.00	0.01	0.00	1.00	0.00	GC_00024841	WP_080681333.1	False	False	1.00
Ref	DNA topoisomerase IV subunit A	0.00	1.00	1.00	1.00	136.00	19.00	GC_00000580	WP_069273275.1	True	True	1.00
Ref	sn-glycerol-3-phosphate ABC transporter ATP-binding protein UgpC	0.00	1.00	1.00	1.00	136.00	19.00	GC_00000347, GC_00000354	WP_027789253.1	True	True	1.00
Ref	aspartyl/asparaginyl beta-hydroxylase domain-containing protein	0.00	1.00	0.99	1.00	135.00	19.00	GC_00003617, GC_00015737, GC_00020751, GC_00025058	PRJNA493516:D7222_33220	False	False	1.00
Ref	type II secretion system F family protein	0.00	1.00	1.00	1.00	136.00	19.00	GC_00002297, GC_00003474, GC_00005533, GC_00007471, GC_00014445, GC_00017064	PRJNA493516:D7222_00335	True	True	1.00
Ref	lipopolysaccharide transport periplasmic protein LptA	0.00	1.00	1.00	1.00	136.00	19.00	GC_00001205	WP_059531282.1	True	True	1.00
Ref	flavin reductase family protein	0.00	1.00	0.99	1.00	135.00	19.00	GC_00003227, GC_00003829, GC_00004332, GC_00010352, GC_00011026	PRJNA493516:D7222_06705	False	False	1.00
Ref	Low affinity potassium transport system protein kup (kup_2)	0.00	1.00	0.01	0.00	1.00	0.00	GC_00020694	POM21509.1	False	False	1.00
Ref	5-(carboxyamino)imidazole ribonucleotide synthase	0.00	1.00	1.00	1.00	136.00	19.00	GC_00002735	PRJNA493516:D7222_10905	True	True	1.00
Ref	type II toxin-antitoxin system HipA family toxin	0.00	1.00	1.00	1.00	136.00	19.00	GC_00004666, GC_00005593, GC_00006613, GC_00006666, GC_00006894, GC_00007179, GC_00007336, GC_00007590, GC_00014042, GC_00020599, GC_00022113	PRJNA493516:D7222_10460	True	True	1.00
Ref	DUF1501 domain-containing protein	0.00	1.00	1.00	1.00	136.00	19.00	GC_00003270, GC_00004086	PRJNA493516:D7222_13115	True	True	1.00
Ref	Flagellar motor switch/type III secretory pathway protein	0.00	1.00	0.01	0.00	1.00	0.00	GC_00018842	WP_006766941.1	False	False	1.00
Ref	conjugal transfer protein TrbA	0.00	1.00	0.05	0.00	7.00	0.00	GC_00011554	WP_134256852.1	False	False	1.00
Ref	HslU--HslV peptidase ATPase subunit	0.00	1.00	1.00	1.00	136.00	19.00	GC_00001277	PRJNA493516:D7222_16755	True	True	1.00
Ref	ESX-1 secretion system component	0.00	1.00	0.96	1.00	131.00	19.00	GC_00000224	WP_021157381.1	False	False	1.00
Ref	glycoside hydrolase family 92 protein	0.00	1.00	0.96	1.00	130.00	19.00	GC_00004685, GC_00004816, GC_00005001, GC_00005648, GC_00016774	PRJNA493516:D7222_20345	False	False	1.00
Ref	integrase	0.00	1.00	1.00	1.00	136.00	19.00	GC_00000292, GC_00002641, GC_00005148, GC_00005344, GC_00007281, GC_00007917, GC_00007929, GC_00008380, GC_00008399, GC_00008954, GC_00008955, GC_00009559, GC_00009610, GC_00009614, GC_00009747, GC_00010124, GC_00010563, GC_00010715, GC_00011283, GC_00011516, GC_00011774, GC_00012030, GC_00012198, GC_00012555, GC_00012827, GC_00012841, GC_00012894, GC_00013071, GC_00013133, GC_00013142, GC_000131…	PRJNA493516:D7222_37475	True	True	1.00
Ref	cell division topological specificity factor	0.00	1.00	1.00	1.00	136.00	19.00	GC_00000886	PRJNA493516:D7222_04025	True	True	1.00
Ref	NAD(P)-dependent alcohol dehydrogenase	0.00	1.00	1.00	1.00	136.00	19.00	GC_00000066, GC_00004519, GC_00004970, GC_00008548, GC_00011773, GC_00017732, GC_00018738, GC_00021822	PRJNA493516:D7222_16675	True	True	1.00
Ref	DNA gyrase inhibitor YacG	0.00	1.00	1.00	1.00	136.00	19.00	GC_00002177	WP_021159902.1	True	True	1.00
Ref	carbohydrate porin	0.00	1.00	1.00	1.00	136.00	19.00	GC_00002652, GC_00005140, GC_00017210	PRJNA493516:D7222_15420	True	True	1.00
Ref	sugar-binding protein	0.00	1.00	0.01	0.00	1.00	0.00	GC_00017262	WP_080970856.1	False	False	1.00
Ref	undecaprenyl-diphosphate phosphatase	0.00	1.00	1.00	1.00	136.00	19.00	GC_00001333	PRJNA493516:D7222_03680	True	True	1.00
Ref	type VI secretion system baseplate subunit TssE	0.00	1.00	0.99	1.00	135.00	19.00	GC_00004612, GC_00005453, GC_00007005, GC_00008781, GC_00014499, GC_00016601, GC_00018403	WP_059732615.1	False	False	1.00
Ref	l-ornithine 5-monooxygenase	0.00	1.00	0.03	0.00	4.00	0.00	GC_00012779	WP_111939789.1	False	False	1.00
Ref	cell division protein FtsZ	0.00	1.00	1.00	1.00	136.00	19.00	GC_00000494, GC_00003415	WP_021159911.1	True	True	1.00
Ref	alpha/beta hydrolase	0.00	1.00	1.00	1.00	136.00	19.00	GC_00000184, GC_00000275, GC_00000384, GC_00000425, GC_00000602, GC_00000730, GC_00001314, GC_00001957, GC_00002227, GC_00002261, GC_00002494, GC_00002565, GC_00002639, GC_00002698, GC_00002706, GC_00002787, GC_00002915, GC_00002925, GC_00002929, GC_00003193, GC_00003826, GC_00003853, GC_00003891, GC_00003914, GC_00004072, GC_00004092, GC_00004181, GC_00004294, GC_00004301, GC_00004302, GC_000043…	PRJNA493516:D7222_28835	True	True	1.00
Ref	3-hydroxylacyl-ACP dehydratase	0.00	1.00	0.99	1.00	135.00	19.00	GC_00003531	PRJNA493516:D7222_11650	False	False	1.00
Ref	ribosomal-protein-alanine N-acetyltransferase	0.00	1.00	1.00	1.00	136.00	19.00	GC_00001179	WP_021159081.1	True	True	1.00
Ref	riboflavin synthase subunit beta	0.00	1.00	0.02	0.00	3.00	0.00	GC_00016747, GC_00017327	WP_048247704.1	False	False	1.00
Ref	4-hydroxy-2-oxoheptanedioate aldolase	0.00	1.00	0.97	1.00	132.00	19.00	GC_00004321	WP_069274514.1	False	False	1.00
Ref	DUF2059 domain-containing protein	0.00	1.00	1.00	1.00	136.00	19.00	GC_00000965, GC_00012130	PRJNA493516:D7222_04380	True	True	1.00
Ref	flagellar motor protein	0.00	1.00	1.00	1.00	136.00	19.00	GC_00003342, GC_00003645	PRJNA493516:D7222_20935	True	True	1.00
Ref	bifunctional DNA-binding transcriptional regulator/O6-methylguanine-DNA methyltransferase Ada	0.00	1.00	0.99	1.00	135.00	19.00	GC_00003143	PRJNA493516:D7222_32735	False	False	1.00
Ref	2,3-dihydro-2,3-dihydroxybenzoate dehydrogenase	0.00	1.00	0.03	0.00	4.00	0.00	GC_00013217	WP_105392593.1	False	False	1.00
Ref	NAD-dependent deacetylase	0.00	1.00	0.01	0.00	2.00	0.00	GC_00016466	WP_060319351.1	False	False	1.00
Ref	type I polyketide synthase	0.00	1.00	0.96	1.00	131.00	19.00	GC_00004167	WP_027788282.1	False	False	1.00
Ref	AbrB/MazE/SpoVT family DNA-binding domain-containing protein	0.00	1.00	0.99	1.00	135.00	19.00	GC_00004444, GC_00004594, GC_00007789, GC_00007840, GC_00008402, GC_00009904, GC_00010189, GC_00013169, GC_00016765, GC_00023230	PRJNA493516:D7222_07845	False	False	1.00
Ref	type II toxin-antitoxin system death-on-curing family toxin	0.00	1.00	0.04	0.00	5.00	0.00	GC_00012842, GC_00022777	WP_060174719.1	False	False	1.00
Ref	flagellar protein export ATPase FliI	0.00	1.00	1.00	1.00	136.00	19.00	GC_00000445	WP_069273626.1	True	True	1.00
Ref	type VI secretion system protein TssL (tssL)	0.00	1.00	0.01	0.00	2.00	0.00	GC_00016708	WP_006763101.1	False	False	1.00
Ref	F0F1 ATP synthase subunit A	0.00	1.00	1.00	1.00	136.00	19.00	GC_00000971, GC_00008596	PRJNA493516:D7222_07650	True	True	1.00
Ref	lipopolysaccharide heptosyltransferase I	0.00	1.00	1.00	1.00	136.00	19.00	GC_00000761, GC_00001662	WP_069272577.1	True	True	1.00
Ref	glucose-1-phosphate thymidylyltransferase	0.00	1.00	1.00	1.00	136.00	19.00	GC_00000462	WP_069272518.1	True	True	1.00
Ref	cold shock domain-containing protein	0.00	1.00	0.01	0.00	2.00	0.00	GC_00020730, GC_00024528	WP_059603387.1	False	False	1.00
Ref	cytochrome C biogenesis protein	0.00	1.00	0.01	0.00	1.00	0.00	GC_00024988	WP_105390214.1	False	False	1.00
Ref	feruloyl-CoA synthase	0.00	1.00	0.99	1.00	135.00	19.00	GC_00002248, GC_00016178	PRJNA493516:D7222_16405	False	False	1.00
Ref	DUF937 domain-containing protein	0.00	1.00	1.00	1.00	136.00	19.00	GC_00001723	PRJNA493516:D7222_17585	True	True	1.00
Ref	ribosomal subunit interface protein	0.00	1.00	1.00	1.00	136.00	19.00	GC_00000843, GC_00007947	WP_006477786.1	True	True	1.00
Ref	2-keto-D-gluconate dehydrogenase	0.00	1.00	0.01	0.00	1.00	0.00	GC_00024352	WP_060343743.1	False	False	1.00
Ref	RNA polymerase sigma factor RpoS	0.00	1.00	0.99	1.00	135.00	19.00	GC_00003145	WP_027787230.1	False	False	1.00
Ref	BREX system P-loop protein BrxC	0.00	1.00	0.01	0.00	2.00	0.00	GC_00014795	WP_060225079.1	False	False	1.00
Ref	malate synthase G	0.00	1.00	1.00	1.00	136.00	19.00	GC_00002802	PRJNA493516:D7222_30500	True	True	1.00
Ref	IS21 family transposase ISBcen13	0.00	1.00	0.04	0.00	5.00	0.00	GC_00011227	WP_006482449.1	False	False	1.00
Ref	ATP-dependent DNA helicase	0.00	1.00	1.00	1.00	136.00	19.00	GC_00000806, GC_00002867, GC_00003402, GC_00013370	WP_111997564.1	True	True	1.00
Ref	dTMP kinase	0.00	1.00	1.00	1.00	136.00	19.00	GC_00001583	PRJNA493516:D7222_17820	True	True	1.00
Ref	potassium transporter Kup	0.00	1.00	1.00	1.00	136.00	19.00	GC_00000617	PRJNA493516:D7222_17330	True	True	1.00
Ref	DUF4062 domain-containing protein	0.00	1.00	0.01	0.00	1.00	0.00	GC_00017909	WP_081078907.1	False	False	1.00
Ref	formate dehydrogenase accessory protein FdhE	0.00	1.00	0.99	1.00	135.00	19.00	GC_00003259	WP_069274207.1	False	False	1.00
Ref	threonine--tRNA ligase	0.00	1.00	1.00	1.00	136.00	19.00	GC_00000312	WP_027787704.1	True	True	1.00
Ref	NIPSNAP family containing protein	0.00	1.00	0.04	0.00	6.00	0.00	GC_00012075, GC_00017868	WP_048028393.1	False	False	1.00
Ref	surface antigen	0.00	1.00	1.00	1.00	136.00	19.00	GC_00001647	WP_021157647.1	True	True	1.00
Ref	acetate/propionate family kinase	0.00	1.00	0.97	1.00	132.00	19.00	GC_00005134, GC_00006232	PRJNA493516:D7222_22445	False	False	1.00
Ref	Fe2+ transporter	0.00	1.00	0.99	1.00	135.00	19.00	GC_00003003	WP_021163417.1	False	False	1.00
Ref	AhpC/TSA family protein	0.00	1.00	0.04	0.00	5.00	0.00	GC_00012193	WP_060233800.1	False	False	1.00
Ref	flagellar hook-associated protein FlgK	0.00	1.00	1.00	1.00	136.00	19.00	GC_00002751, GC_00016650	WP_059554716.1	True	True	1.00
Ref	2,3-bisphosphoglycerate-dependent phosphoglycerate mutase (gpmA)	0.00	1.00	1.00	1.00	136.00	19.00	GC_00001443	WP_021164239.1	True	True	1.00
Ref	DUF2848 domain-containing protein	0.00	1.00	0.99	1.00	135.00	19.00	GC_00003519, GC_00004511	PRJNA493516:D7222_31280	False	False	1.00
Ref	amino acid ABC transporter ATP-binding protein (glnQ)	0.00	1.00	0.01	0.00	2.00	0.00	GC_00014586	WP_014899123.1	False	False	1.00
Ref	accessory factor UbiK family protein	0.00	1.00	1.00	1.00	136.00	19.00	GC_00000920	PRJNA493516:D7222_25155	True	True	1.00
Ref	sarcosine oxidase subunit beta family protein	0.00	1.00	1.00	1.00	136.00	19.00	GC_00000861	PRJNA493516:D7222_33130	True	True	1.00
Ref	Oxygen-insensitive NADPH nitroreductase	0.00	1.00	1.00	1.00	136.00	19.00	GC_00001248	WP_021161795.1	True	True	1.00
Ref	glyoxylate carboligase	0.00	1.00	1.00	1.00	136.00	19.00	GC_00001978	WP_059532685.1	True	True	1.00
Ref	30S ribosomal protein S5	0.00	1.00	1.00	1.00	136.00	19.00	GC_00000892	PRJNA493516:D7222_31785	True	True	1.00
Ref	Asp-tRNA(Asn)/Glu-tRNA(Gln) amidotransferase subunit GatA	0.00	1.00	0.99	1.00	135.00	19.00	GC_00001790	WP_111998599.1	False	False	1.00
Ref	cobyrinate a,c-diamide synthase	0.00	1.00	0.99	1.00	135.00	19.00	GC_00003491	PRJNA493516:D7222_01065	False	False	1.00
Ref	L-arabinose ABC transporter permease AraH (araH)	0.00	1.00	1.00	1.00	136.00	19.00	GC_00001585, GC_00001586	PRJNA493516:D7222_26445	True	True	1.00
Ref	N-acylhomoserine lactone synthase	0.00	1.00	0.04	0.00	5.00	0.00	GC_00012435	WP_052106059.1	False	False	1.00
Ref	dethiobiotin synthase	0.00	1.00	1.00	1.00	136.00	19.00	GC_00002303	WP_069273542.1	True	True	1.00
Ref	glycine zipper 2TM domain protein	0.00	1.00	0.99	1.00	134.00	19.00	GC_00004608, GC_00012789	WP_034183774.1	False	False	1.00
Ref	phosphatidylinositol kinase	0.00	1.00	0.01	0.00	1.00	0.00	GC_00020339	WP_124838987.1	False	False	1.00
Ref	iron donor protein CyaY	0.00	1.00	1.00	1.00	136.00	19.00	GC_00000502	WP_021161744.1	True	True	1.00
Ref	NADH-quinone oxidoreductase subunit A	0.00	1.00	1.00	1.00	136.00	19.00	GC_00000840	PRJNA493516:D7222_14815	True	True	1.00
Ref	type IV secretion system protein VirB3	0.00	1.00	0.01	0.00	1.00	0.00	GC_00023280	WP_105393234.1	False	False	1.00
Ref	conjugal transfer protein TrbL	0.00	1.00	0.01	0.00	1.00	0.00	GC_00021329	WP_105393229.1	False	False	1.00
Ref	2-octaprenyl-3-methyl-6-methoxy-1,4-benzoquinol hydroxylase	0.00	1.00	1.00	1.00	136.00	19.00	GC_00001233	WP_060219453.1	True	True	1.00
Ref	polyketide cyclase	0.00	1.00	1.00	1.00	136.00	19.00	GC_00001953, GC_00002166, GC_00002785, GC_00002804, GC_00003478, GC_00003537	PRJNA493516:D7222_25850	True	True	1.00
Ref	cell division protein FtsA	0.00	1.00	1.00	1.00	136.00	19.00	GC_00000895	WP_006487138.1	True	True	1.00
Ref	chitinase	0.00	1.00	0.99	1.00	135.00	19.00	GC_00004111, GC_00007474, GC_00016794, GC_00019705, GC_00024254	PRJNA493516:D7222_01160	False	False	1.00
Ref	P-type conjugative transfer ATPase TrbB	0.00	1.00	0.03	0.00	4.00	0.00	GC_00012018	WP_059529497.1	False	False	1.00
Ref	DUF4088 domain-containing protein	0.00	1.00	1.00	1.00	136.00	19.00	GC_00001861	WP_105393603.1	True	True	1.00
Ref	TIGR00366 family protein	0.00	1.00	0.97	1.00	132.00	19.00	GC_00004229	PRJNA493516:D7222_10820	False	False	1.00
Ref	DUF1345 domain-containing protein	0.00	1.00	1.00	1.00	136.00	19.00	GC_00002746	PRJNA493516:D7222_29295	True	True	1.00
Ref	phenylpropionate dioxygenase	0.00	1.00	0.01	0.00	1.00	0.00	GC_00022034	WP_105393653.1	False	False	1.00
Ref	Succinate-semialdehyde dehydrogenase [NADP(+)] (gabD_3)	0.00	1.00	0.02	0.00	3.00	0.00	GC_00013424	POM13956.1	False	False	1.00
Ref	endopeptidase La	0.00	1.00	1.00	1.00	136.00	19.00	GC_00001145	PRJNA493516:D7222_13195	True	True	1.00
Ref	H-NS histone	0.00	1.00	1.00	1.00	136.00	19.00	GC_00000901, GC_00007390, GC_00012510, GC_00012891, GC_00013246	WP_006491875.1	True	True	1.00
Ref	NirD/YgiW/YdeI family stress tolerance protein	0.00	1.00	1.00	1.00	136.00	19.00	GC_00001944	PRJNA493516:D7222_15080	True	True	1.00
Ref	DUF475 domain-containing protein	0.00	1.00	0.99	1.00	134.00	19.00	GC_00003666	PRJNA493516:D7222_32280	False	False	1.00
Ref	adenylosuccinate lyase	0.00	1.00	1.00	1.00	136.00	19.00	GC_00001280	PRJNA493516:D7222_26200	True	True	1.00
Ref	UDP phosphate-alpha-4-amino-4-deoxy-L-arabinose arabinosyl transferase	0.00	1.00	0.99	1.00	135.00	19.00	GC_00003262	WP_104766265.1	False	False	1.00
Ref	Tellurite resistance TerB	0.00	1.00	0.01	0.00	1.00	0.00	GC_00022665	WP_042584699.1	False	False	1.00
Ref	ectoine synthase	0.00	1.00	0.01	0.00	1.00	0.00	GC_00025264	WP_010093828.1	False	False	1.00
Ref	nuclease	0.00	1.00	1.00	1.00	136.00	19.00	GC_00000478, GC_00010194, GC_00014881, GC_00015127, GC_00016071, GC_00016802, GC_00020183, GC_00024303	PRJNA493516:D7222_05255	True	True	1.00
Ref	NAD-dependent succinate-semialdehyde dehydrogenase	0.00	1.00	1.00	1.00	136.00	19.00	GC_00000709, GC_00005724, GC_00006754, GC_00008552, GC_00012095, GC_00013667, GC_00019789, GC_00023468	PRJNA493516:D7222_10380	True	True	1.00
Ref	poly(3-hydroxyalkanoate) depolymerase	0.00	1.00	0.02	0.00	3.00	0.00	GC_00013347	WP_059863649.1	False	False	1.00
Ref	DUF4291 domain-containing protein	0.00	1.00	0.01	0.00	1.00	0.00	GC_00023316	WP_080747749.1	False	False	1.00
Ref	glucose 1-dehydrogenase	0.00	1.00	0.03	0.00	4.00	0.00	GC_00016993, GC_00019762, GC_00021630	WP_080681399.1	False	False	1.00
Ref	glutathione ABC transporter permease GsiC	0.00	1.00	1.00	1.00	136.00	19.00	GC_00000609	WP_111997569.1	True	True	1.00
Ref	DUF350 domain-containing protein	0.00	1.00	0.97	1.00	132.00	19.00	GC_00004217	PRJNA493516:D7222_15300	False	False	1.00
Ref	plasmid partition protein A	0.00	1.00	0.02	0.00	3.00	0.00	GC_00014319	WP_105393880.1	False	False	1.00
Ref	TIGR03899 family protein	0.00	1.00	0.01	0.00	1.00	0.00	GC_00025092	WP_081087905.1	False	False	1.00
Ref	peptidase P60	0.00	1.00	0.01	0.00	1.00	0.00	GC_00018975	WP_060331535.1	False	False	1.00
Ref	preprotein translocase	0.00	1.00	0.04	0.00	6.00	0.00	GC_00011836	WP_081064751.1	False	False	1.00
Ref	protein-tyrosine-phosphatase	0.00	1.00	0.98	1.00	133.00	19.00	GC_00004675, GC_00004753, GC_00011735, GC_00019778	WP_111997522.1	False	False	1.00
Ref	5'-methylthioadenosine/adenosylhomocysteine nucleosidase	0.00	1.00	1.00	1.00	136.00	19.00	GC_00002292	PRJNA493516:D7222_07195	True	True	1.00
Ref	NADP-dependent oxidoreductase	0.00	1.00	1.00	1.00	136.00	19.00	GC_00003178, GC_00003353, GC_00004921, GC_00006888, GC_00007192, GC_00007874, GC_00008064, GC_00014315, GC_00017839, GC_00018047	PRJNA493516:D7222_20620	True	True	1.00
Ref	class II aldolase	0.00	1.00	1.00	1.00	136.00	19.00	GC_00002053, GC_00002363, GC_00004839, GC_00011769, GC_00018037	WP_105391389.1	True	True	1.00
Ref	tRNA uridine-5-carboxymethylaminomethyl(34) synthesis GTPase MnmE	0.00	1.00	1.00	1.00	136.00	19.00	GC_00001715	WP_027788805.1	True	True	1.00
Ref	matrixin family metalloprotease	0.00	1.00	0.03	0.00	4.00	0.00	GC_00012733	WP_124919380.1	False	False	1.00
Ref	cellulose synthase	0.00	1.00	0.05	0.00	7.00	0.00	GC_00012430, GC_00021124, GC_00024047	WP_104768358.1	False	False	1.00
Ref	cytochrome o ubiquinol oxidase subunit III	0.00	1.00	0.99	1.00	135.00	19.00	GC_00000426	WP_069270531.1	False	False	1.00
Ref	ATP synthase subunit epsilon	0.00	1.00	1.00	1.00	136.00	19.00	GC_00000876	PRJNA493516:D7222_07685	True	True	1.00
Ref	2-polyprenyl-6-methoxyphenol hydroxylase	0.00	1.00	0.03	0.00	4.00	0.00	GC_00016593, GC_00020549, GC_00025310	WP_060067725.1	False	False	1.00
Ref	DEAD/DEAH box helicase	0.00	1.00	1.00	1.00	136.00	19.00	GC_00003675, GC_00005179, GC_00009674, GC_00010298, GC_00011558, GC_00012659, GC_00014320, GC_00014437, GC_00015698, GC_00016891, GC_00016955, GC_00018105, GC_00019074, GC_00019961, GC_00020214, GC_00020336, GC_00021762, GC_00022922	PRJNA493516:D7222_14450	True	True	1.00
Ref	glycolate oxidase subunit GlcD	0.00	1.00	0.96	1.00	131.00	19.00	GC_00004695, GC_00017246	WP_060074534.1	False	False	1.00
Ref	DUF3892 domain-containing protein	0.00	1.00	0.05	0.00	7.00	0.00	GC_00012265, GC_00015571, GC_00017587	WP_011547010.1	False	False	1.00
Ref	methylcrotonoyl-CoA carboxylase	0.00	1.00	1.00	1.00	136.00	19.00	GC_00002476	PRJNA493516:D7222_21100	True	True	1.00
Ref	indolepyruvate ferredoxin oxidoreductase	0.00	1.00	1.00	1.00	136.00	19.00	GC_00000307, GC_00024023	WP_069272294.1	True	True	1.00
Ref	flavin reductase	0.00	1.00	1.00	1.00	136.00	19.00	GC_00002052, GC_00004384, GC_00004491, GC_00005778, GC_00005960, GC_00009203, GC_00009913, GC_00013301, GC_00016201, GC_00019183, GC_00020197, GC_00022534, GC_00024852	PRJNA493516:D7222_26725	True	True	1.00
Ref	bifunctional 2-methylcitrate dehydratase/aconitate hydratase	0.00	1.00	1.00	1.00	136.00	19.00	GC_00002571	PRJNA493516:D7222_03115	True	True	1.00
Ref	peptidoglycan-associated lipoprotein Pal (pal)	0.00	1.00	1.00	1.00	136.00	19.00	GC_00000085	PRJNA493516:D7222_05330	True	True	1.00
Ref	HAD-IB family hydrolase	0.00	1.00	1.00	1.00	136.00	19.00	GC_00000360, GC_00002032, GC_00004386	PRJNA493516:D7222_28325	True	True	1.00
Ref	nuclease SbcCD subunit C	0.00	1.00	0.03	0.00	4.00	0.00	GC_00013129	WP_105393816.1	False	False	1.00
Ref	PrkA family serine protein kinase	0.00	1.00	1.00	1.00	136.00	19.00	GC_00001090	PRJNA493516:D7222_00800	True	True	1.00
Ref	polyphosphate kinase 1	0.00	1.00	0.98	1.00	133.00	19.00	GC_00004046	WP_069253362.1	False	False	1.00
Ref	DUF1329 domain-containing protein	0.00	1.00	0.98	1.00	133.00	19.00	GC_00004488, GC_00007200, GC_00009846	PRJNA493516:D7222_37250	False	False	1.00
Ref	fucose ABC transporter substrate-binding protein	0.00	1.00	1.00	1.00	136.00	19.00	GC_00001468	WP_021161439.1	True	True	1.00
Ref	ferritin-like domain-containing protein	0.00	1.00	1.00	1.00	136.00	19.00	GC_00003105, GC_00005843, GC_00010734, GC_00018734	PRJNA493516:D7222_34605	True	True	1.00
Ref	beta-N-acetylhexosaminidase	0.00	1.00	1.00	1.00	136.00	19.00	GC_00001400, GC_00003966	PRJNA493516:D7222_27355	True	True	1.00
Ref	DUF2325 domain-containing protein	0.00	1.00	0.98	1.00	133.00	19.00	GC_00004183	PRJNA493516:D7222_24475	False	False	1.00
Ref	L(+)-tartrate dehydratase subunit alpha	0.00	1.00	0.01	0.00	1.00	0.00	GC_00024468	WP_014899353.1	False	False	1.00
Ref	flagellar biosynthesis protein FlhF	0.00	1.00	0.98	1.00	133.00	19.00	GC_00004165	WP_069272269.1	False	False	1.00
Ref	subtilisin-like serine protease	0.00	1.00	0.98	1.00	133.00	19.00	GC_00004113	WP_021157988.1	False	False	1.00
Ref	MCE family protein	0.00	1.00	1.00	1.00	136.00	19.00	GC_00000059, GC_00002018, GC_00007880, GC_00012484, GC_00021324	PRJNA493516:D7222_31630	True	True	1.00
Ref	arginine:agmatine antiporter	0.00	1.00	0.01	0.00	2.00	0.00	GC_00016055	WP_105390112.1	False	False	1.00
Ref	lipoprotein-releasing system ATP-binding protein LolD	0.00	1.00	1.00	1.00	136.00	19.00	GC_00001973	WP_021157683.1	True	True	1.00
Ref	acyloxyacyl hydrolase	0.00	1.00	1.00	1.00	136.00	19.00	GC_00001092	PRJNA493516:D7222_28475	True	True	1.00
Ref	undecaprenyl-diphosphatase 2	0.00	1.00	1.00	1.00	136.00	19.00	GC_00001847	WP_021157259.1	True	True	1.00
Ref	single-stranded DNA-binding protein	0.00	1.00	1.00	1.00	136.00	19.00	GC_00000161, GC_00008507, GC_00009388, GC_00018527, GC_00022155	WP_021162583.1	True	True	1.00
Ref	DUF3455 domain-containing protein	0.00	1.00	0.98	1.00	133.00	19.00	GC_00004116, GC_00016376, GC_00018375	PRJNA493516:D7222_06105	False	False	1.00
Ref	DUF2946 domain-containing protein	0.00	1.00	1.00	1.00	136.00	19.00	GC_00001990, GC_00003425, GC_00003507, GC_00003812, GC_00005331, GC_00008377, GC_00011878, GC_00012619, GC_00016068, GC_00020928	PRJNA493516:D7222_03200	True	True	1.00
Ref	UDP-2,3-diacylglucosamine diphosphatase	0.00	1.00	1.00	1.00	136.00	19.00	GC_00002338, GC_00002630	PRJNA493516:D7222_14700	True	True	1.00
Ref	phosphatase	0.00	1.00	0.99	1.00	135.00	19.00	GC_00003021	PRJNA493516:D7222_12375	False	False	1.00
Ref	sensor histidine kinase	0.00	1.00	1.00	1.00	136.00	19.00	GC_00000177, GC_00000214, GC_00000734, GC_00001641, GC_00001906, GC_00002146, GC_00002465, GC_00002536, GC_00002679, GC_00002686, GC_00002922, GC_00003377, GC_00003461, GC_00003473, GC_00003486, GC_00003879, GC_00004680, GC_00004955, GC_00005223, GC_00005632, GC_00005815, GC_00006160, GC_00006520, GC_00007080, GC_00007410, GC_00007976, GC_00007990, GC_00009040, GC_00009061, GC_00009213, GC_000118…	WP_069273933.1	True	True	1.00
Ref	polyhydroxyalkanoate synthesis repressor PhaR	0.00	1.00	1.00	1.00	136.00	19.00	GC_00000581	WP_006485265.1	True	True	1.00
Ref	phosphotransferase family protein	0.00	1.00	0.99	1.00	135.00	19.00	GC_00002198, GC_00014335	PRJNA493516:D7222_12215	False	False	1.00
Ref	phosphate acetyltransferase	0.00	1.00	0.98	1.00	133.00	19.00	GC_00004835, GC_00005155, GC_00005795	WP_069254384.1	False	False	1.00
Ref	Sigma factor RpoE negative regulatory protein RseB precursor	0.00	1.00	1.00	1.00	136.00	19.00	GC_00001423	WP_021159694.1	True	True	1.00
Ref	galactosyldiacylglycerol synthase	0.00	1.00	0.95	1.00	129.00	19.00	GC_00004782	PRJNA493516:D7222_18530	False	False	1.00
Ref	PIN domain nuclease	0.00	1.00	0.99	1.00	135.00	19.00	GC_00004743, GC_00006219, GC_00006442, GC_00007579, GC_00023107	WP_034180978.1	False	False	1.00
Ref	branched-chain amino acid ABC transporter permease	0.00	1.00	1.00	1.00	136.00	19.00	GC_00000157, GC_00000417, GC_00000457, GC_00001707, GC_00002025, GC_00002723, GC_00003158, GC_00003381, GC_00003862, GC_00006949, GC_00007000, GC_00007057, GC_00007087, GC_00007657, GC_00008478, GC_00008481, GC_00009807, GC_00012682, GC_00014220, GC_00014498, GC_00014965, GC_00015052, GC_00015111, GC_00015125, GC_00016514, GC_00016737, GC_00017038, GC_00017480, GC_00022840, GC_00023117	PRJNA493516:D7222_19260	True	True	1.00
Ref	APH(3')-II family aminoglycoside O-phosphotransferase	0.00	1.00	0.04	0.00	6.00	0.00	GC_00012054	WP_080970997.1	False	False	1.00
Ref	DUF4915 domain-containing protein	0.00	1.00	0.01	0.00	1.00	0.00	GC_00025157	WP_034179951.1	False	False	1.00
Ref	type VI secretion system tip protein VgrG	0.00	1.00	1.00	1.00	136.00	19.00	GC_00000476, GC_00005172, GC_00005503, GC_00006456, GC_00006459, GC_00006474, GC_00006521, GC_00006554, GC_00006639, GC_00006668, GC_00006833, GC_00006961, GC_00006999, GC_00007241, GC_00007278, GC_00007401, GC_00007404, GC_00007409, GC_00007484, GC_00007575, GC_00007730, GC_00008082, GC_00008231, GC_00008417, GC_00008766, GC_00008860, GC_00009136, GC_00009541, GC_00009558, GC_00009591, GC_000098…	PRJNA493516:D7222_24085	True	True	1.00
Ref	DUF4019 domain-containing protein	0.00	1.00	0.96	1.00	131.00	19.00	GC_00004083	PRJNA493516:D7222_21045	False	False	1.00
Ref	GPO family capsid scaffolding protein	0.00	1.00	0.04	0.00	5.00	0.00	GC_00012204	WP_059620861.1	False	False	1.00
Ref	LLM class flavin-dependent oxidoreductase	0.00	1.00	1.00	1.00	136.00	19.00	GC_00000134, GC_00000136, GC_00000776, GC_00002098, GC_00002510, GC_00003940, GC_00004392, GC_00005791, GC_00005865, GC_00005958, GC_00006255, GC_00006268, GC_00006340, GC_00008423, GC_00008601, GC_00008689, GC_00008694, GC_00008701, GC_00008712, GC_00009803, GC_00017424, GC_00018071, GC_00021017, GC_00023278, GC_00024199, GC_00025317	PRJNA493516:D7222_10130	True	True	1.00
Ref	ABC transporter ATP-binding protein (oppD)	0.00	1.00	1.00	1.00	136.00	19.00	GC_00002226, GC_00022030	WP_021162450.1	True	True	1.00
Ref	winged helix-turn-helix domain-containing protein	0.00	1.00	1.00	1.00	136.00	19.00	GC_00002876, GC_00012625, GC_00015976	PRJNA493516:D7222_15405	True	True	1.00
Ref	Cu(2+)-exporting ATPase	0.00	1.00	0.97	1.00	132.00	19.00	GC_00003972	WP_111997921.1	False	False	1.00
Ref	formate transporter	0.00	1.00	0.04	0.00	6.00	0.00	GC_00012019	WP_105390906.1	False	False	1.00
Ref	TonB-dependent copper receptor	0.00	1.00	1.00	1.00	136.00	19.00	GC_00002829	PRJNA493516:D7222_03190	True	True	1.00
Ref	SMP-30/gluconolactonase/LRE family protein	0.00	1.00	1.00	1.00	136.00	19.00	GC_00002870, GC_00006436, GC_00014308, GC_00020853, GC_00024701	PRJNA493516:D7222_16425	True	True	1.00
Ref	ribonuclease	0.00	1.00	0.99	1.00	134.00	19.00	GC_00003743	PRJNA493516:D7222_22845	False	False	1.00
Ref	PRTRC system protein F	0.00	1.00	0.01	0.00	1.00	0.00	GC_00022336	WP_081086764.1	False	False	1.00
Ref	catechol 1,2-dioxygenase	0.00	1.00	1.00	1.00	136.00	19.00	GC_00000629, GC_00005296	WP_069274053.1	True	True	1.00
Ref	cell division protein ZapE	0.00	1.00	1.00	1.00	136.00	19.00	GC_00001007, GC_00012948	WP_027787679.1	True	True	1.00
Ref	sodium:proton antiporter	0.00	1.00	1.00	1.00	136.00	19.00	GC_00002162, GC_00002692, GC_00008877, GC_00011241, GC_00023378	PRJNA493516:D7222_27170	True	True	1.00
Ref	TniQ family protein	0.00	1.00	0.04	0.00	5.00	0.00	GC_00012478	WP_011546975.1	False	False	1.00
Ref	GAD-like domain protein	0.00	1.00	0.03	0.00	4.00	0.00	GC_00013101	WP_034206979.1	False	False	1.00
Ref	proline hydroxylase	0.00	1.00	1.00	1.00	136.00	19.00	GC_00002834, GC_00006325, GC_00025293	PRJNA493516:D7222_21455	True	True	1.00
Ref	phospholipase	0.00	1.00	1.00	1.00	136.00	19.00	GC_00003192, GC_00003902, GC_00004528, GC_00008776, GC_00013375, GC_00016051, GC_00016496	PRJNA493516:D7222_10755	True	True	1.00
Ref	DUF3025 domain-containing protein	0.00	1.00	0.98	1.00	133.00	19.00	GC_00004193	PRJNA493516:D7222_31450	False	False	1.00
Ref	flagellar basal body-associated protein FliL	0.00	1.00	1.00	1.00	136.00	19.00	GC_00001411	WP_048024006.1	True	True	1.00
Ref	3-carboxy-cis,cis-muconate cycloisomerase	0.00	1.00	1.00	1.00	136.00	19.00	GC_00002722, GC_00014372	PRJNA493516:D7222_12085	True	True	1.00
Ref	proline--tRNA ligase	0.00	1.00	1.00	1.00	136.00	19.00	GC_00002734	PRJNA493516:D7222_30260	True	True	1.00
Ref	type VI secretion system baseplate subunit TssE (tssE)	0.00	1.00	0.05	0.00	7.00	0.00	GC_00011814, GC_00016985	WP_124917997.1	False	False	1.00
Ref	deacylase	0.00	1.00	1.00	1.00	136.00	19.00	GC_00001252, GC_00001935	PRJNA493516:D7222_01890	True	True	1.00
Ref	winged helix family transcriptional regulator	0.00	1.00	1.00	1.00	136.00	19.00	GC_00001545, GC_00006780	PRJNA493516:D7222_15455	True	True	1.00
Ref	hemin-degrading factor	0.00	1.00	0.99	1.00	135.00	19.00	GC_00003569	PRJNA493516:D7222_06190	False	False	1.00
Ref	bifunctional pyr operon transcriptional regulator/uracil phosphoribosyltransferase PyrR	0.00	1.00	1.00	1.00	136.00	19.00	GC_00002012	WP_048024273.1	True	True	1.00
Ref	flagellar biosynthetic protein FliQ	0.00	1.00	1.00	1.00	136.00	19.00	GC_00000978, GC_00015771	WP_021162238.1	True	True	1.00
Ref	lipid-A-disaccharide synthase	0.00	1.00	1.00	1.00	136.00	19.00	GC_00002301	PRJNA493516:D7222_12750	True	True	1.00
Ref	alpha-L-arabinofuranosidase	0.00	1.00	0.01	0.00	1.00	0.00	GC_00024633	WP_006765653.1	False	False	1.00
Ref	copper homeostasis protein CutC	0.00	1.00	1.00	1.00	136.00	19.00	GC_00000590	PRJNA493516:D7222_27665	True	True	1.00
Ref	ATP-dependent Clp protease proteolytic subunit	0.00	1.00	1.00	1.00	136.00	19.00	GC_00000995	PRJNA493516:D7222_13185	True	True	1.00
Ref	6,7-dimethyl-8-ribityllumazine synthase	0.00	1.00	1.00	1.00	136.00	19.00	GC_00001021	PRJNA493516:D7222_03875	True	True	1.00
Ref	TauD/TfdA family dioxygenase	0.00	1.00	1.00	1.00	136.00	19.00	GC_00001470, GC_00004261, GC_00006719, GC_00008667, GC_00021050, GC_00024110	PRJNA493516:D7222_00965	True	True	1.00
Ref	entericidin, EcnA/B family	0.00	1.00	0.99	1.00	135.00	19.00	GC_00001016, GC_00003053	WP_021158165.1	False	False	1.00
Ref	DUF2239 domain-containing protein	0.00	1.00	1.00	1.00	136.00	19.00	GC_00002625	WP_111943607.1	True	True	1.00
Ref	phage holin family protein	0.00	1.00	1.00	1.00	136.00	19.00	GC_00000869, GC_00010111, GC_00010120, GC_00010240	PRJNA493516:D7222_08135	True	True	1.00
Ref	aliphatic sulfonate ABC transporter permease SsuC (ssuC)	0.00	1.00	1.00	1.00	136.00	19.00	GC_00001624	PRJNA493516:D7222_00545	True	True	1.00
Ref	homogentisate 1,2-dioxygenase	0.00	1.00	1.00	1.00	136.00	19.00	GC_00000675	PRJNA493516:D7222_25930	True	True	1.00
Ref	4-nitrocatechol monooxygenase	0.00	1.00	0.97	1.00	132.00	19.00	GC_00004255	WP_027789802.1	False	False	1.00
Ref	tRNA pseudouridine(55) synthase TruB	0.00	1.00	1.00	1.00	136.00	19.00	GC_00002315	WP_111997527.1	True	True	1.00
Ref	FkbM family methyltransferase	0.00	1.00	0.99	1.00	134.00	19.00	GC_00004568, GC_00008982, GC_00011431, GC_00013688, GC_00015448, GC_00015950, GC_00016834, GC_00021198, GC_00022993, GC_00023478, GC_00024938	PRJNA493516:D7222_21055	False	False	1.00
Ref	bifunctional tRNA (5-methylaminomethyl-2-thiouridine)(34)-methyltransferase MnmD/FAD-dependent 5-carboxymethylaminomethyl-2-thiouridine(34) oxidoreductase MnmC	0.00	1.00	1.00	1.00	136.00	19.00	GC_00002710	WP_111998229.1	True	True	1.00
Ref	fructose 1,6-bisphosphatase	0.00	1.00	1.00	1.00	136.00	19.00	GC_00001238	WP_006485729.1	True	True	1.00
Ref	bifunctional isocitrate dehydrogenase kinase/phosphatase	0.00	1.00	0.99	1.00	134.00	19.00	GC_00003791	PRJNA493516:D7222_34035	False	False	1.00
Ref	transcriptional repressor	0.00	1.00	1.00	1.00	136.00	19.00	GC_00001027	PRJNA493516:D7222_26615	True	True	1.00
Ref	hydroxymyristoyl-ACP dehydratase	0.00	1.00	0.01	0.00	1.00	0.00	GC_00018893	WP_059715851.1	False	False	1.00
Ref	RNA methyltransferase	0.00	1.00	1.00	1.00	136.00	19.00	GC_00001482, GC_00001729	WP_027787044.1	True	True	1.00
Ref	DUF1993 domain-containing protein	0.00	1.00	1.00	1.00	136.00	19.00	GC_00002115, GC_00002949, GC_00022136	PRJNA493516:D7222_03885	True	True	1.00
Ref	phospholipase C, phosphocholine-specific	0.00	1.00	1.00	1.00	136.00	19.00	GC_00002283, GC_00004112, GC_00004148, GC_00004376, GC_00004434, GC_00006187, GC_00014088, GC_00018570, GC_00021672	PRJNA493516:D7222_30880	True	True	1.00
Ref	bifunctional diaminohydroxyphosphoribosylaminopyrimidine deaminase/5-amino-6-(5-phosphoribosylamino)uracil reductase RibD	0.00	1.00	1.00	1.00	136.00	19.00	GC_00002183	WP_069272550.1	True	True	1.00
Ref	ATP synthase subunit I	0.00	1.00	1.00	1.00	136.00	19.00	GC_00001099	PRJNA493516:D7222_07645	True	True	1.00
Ref	chemotaxis protein CheA	0.00	1.00	1.00	1.00	136.00	19.00	GC_00000781, GC_00004150, GC_00004334	WP_111996754.1	True	True	1.00
Ref	class I SAM-dependent DNA methyltransferase	0.00	1.00	0.01	0.00	1.00	0.00	GC_00021263	WP_060085990.1	False	False	1.00
Ref	methylamine dehydrogenase accessory protein MauD	0.00	1.00	0.99	1.00	135.00	19.00	GC_00003126	WP_021161465.1	False	False	1.00
Ref	DUF4178 domain-containing protein	0.00	1.00	0.96	1.00	131.00	19.00	GC_00004436	PRJNA493516:D7222_15310	False	False	1.00
Ref	DUF2218 domain-containing protein	0.00	1.00	0.03	0.00	4.00	0.00	GC_00013093	WP_034181402.1	False	False	1.00
Ref	haloacid dehalogenase-like hydrolase	0.00	1.00	0.97	1.00	132.00	19.00	GC_00004877, GC_00005042, GC_00019578	PRJNA493516:D7222_22975	False	False	1.00
Ref	cytochrome b	0.00	1.00	1.00	1.00	136.00	19.00	GC_00000242, GC_00001690, GC_00001705, GC_00004425, GC_00006435, GC_00006742, GC_00007453, GC_00008254, GC_00022015, GC_00023631	PRJNA493516:D7222_34835	True	True	1.00
Ref	acetyl-CoA carboxylase carboxyltransferase subunit beta	0.00	1.00	1.00	1.00	136.00	19.00	GC_00001088	PRJNA493516:D7222_02925	True	True	1.00
Ref	DUF882 domain-containing protein	0.00	1.00	0.05	0.00	7.00	0.00	GC_00011429	WP_134256849.1	False	False	1.00
Ref	Fe-S assembly protein IscX	0.00	1.00	1.00	1.00	136.00	19.00	GC_00001315	WP_039364760.1	True	True	1.00
Ref	Rhs family protein	0.00	1.00	0.01	0.00	2.00	0.00	GC_00020659, GC_00021607	WP_080485695.1	False	False	1.00
Ref	serine/threonine protein phosphatase	0.00	1.00	1.00	1.00	136.00	19.00	GC_00003444, GC_00003822, GC_00003969, GC_00011165, GC_00014148	PRJNA493516:D7222_38805	True	True	1.00
Ref	allantoicase	0.00	1.00	0.99	1.00	134.00	19.00	GC_00003113, GC_00003809	WP_059528784.1	False	False	1.00
Ref	arabinose ABC transporter substrate-binding protein	0.00	1.00	1.00	1.00	136.00	19.00	GC_00000604, GC_00003092, GC_00004617	PRJNA493516:D7222_16440	True	True	1.00
Ref	virulence factor family protein	0.00	1.00	0.99	1.00	135.00	19.00	GC_00002500	PRJNA493516:D7222_37630	False	False	1.00
Ref	branched-chain amino acid transport system substrate-binding protein	0.00	1.00	0.01	0.00	2.00	0.00	GC_00014786	WP_016452563.1	False	False	1.00
Ref	YbhB/YbcL family Raf kinase inhibitor-like protein	0.00	1.00	1.00	1.00	136.00	19.00	GC_00002648, GC_00004154, GC_00005055, GC_00024159	PRJNA493516:D7222_32150	True	True	1.00
Ref	hydroxyisourate hydrolase	0.00	1.00	1.00	1.00	136.00	19.00	GC_00002002, GC_00013166, GC_00014528	WP_011657188.1	True	True	1.00
Ref	restriction alleviation protein, Lar family	0.00	1.00	0.02	0.00	3.00	0.00	GC_00016366, GC_00018773	WP_081058729.1	False	False	1.00
Ref	ClbS/DfsB family four-helix bundle protein	0.00	1.00	0.01	0.00	2.00	0.00	GC_00015284	WP_060342242.1	False	False	1.00
Ref	type VI secretion system protein ImpK	0.00	1.00	0.01	0.00	2.00	0.00	GC_00016126	WP_081293564.1	False	False	1.00
Ref	MotA/TolQ/ExbB proton channel family protein	0.00	1.00	1.00	1.00	136.00	19.00	GC_00000058, GC_00000387, GC_00001677, GC_00006005, GC_00006206, GC_00007486, GC_00010730, GC_00018165	PRJNA493516:D7222_13600	True	True	1.00
Ref	DUF2000 domain-containing protein	0.00	1.00	0.96	1.00	131.00	19.00	GC_00000542	PRJNA493516:D7222_23195	False	False	1.00
Ref	non-heme iron oxygenase ferredoxin subunit	0.00	1.00	1.00	1.00	136.00	19.00	GC_00000999, GC_00001523, GC_00006878, GC_00009766, GC_00019343, GC_00020399, GC_00022915, GC_00022918	PRJNA493516:D7222_20770	True	True	1.00
Ref	adenylyl-sulfate kinase (cysC)	0.00	1.00	0.02	0.00	3.00	0.00	GC_00014934, GC_00022056	WP_124919382.1	False	False	1.00
Ref	DUF2863 domain-containing protein	0.00	1.00	0.99	1.00	134.00	19.00	GC_00003739	WP_111942564.1	False	False	1.00
Ref	argininosuccinate synthase	0.00	1.00	1.00	1.00	136.00	19.00	GC_00000520, GC_00005168	PRJNA493516:D7222_40515	True	True	1.00
Ref	apolipoprotein N-acyltransferase	0.00	1.00	1.00	1.00	136.00	19.00	GC_00002369	PRJNA493516:D7222_11295	True	True	1.00
Ref	Vi polysaccharide biosynthesis UDP-N-acetylglucosaminuronic acid C-4 epimerase TviC	0.00	1.00	0.01	0.00	1.00	0.00	GC_00017313	WP_069269485.1	False	False	1.00
Ref	4'-phosphopantetheinyl transferase	0.00	1.00	1.00	1.00	136.00	19.00	GC_00002866	WP_111999081.1	True	True	1.00
Ref	molybdopterin adenylyltransferase	0.00	1.00	1.00	1.00	136.00	19.00	GC_00000652	PRJNA493516:D7222_27050	True	True	1.00
Ref	deoxycytidylate deaminase	0.00	1.00	0.01	0.00	1.00	0.00	GC_00019349	WP_105391593.1	False	False	1.00
Ref	50S ribosomal protein L5	0.00	1.00	1.00	1.00	136.00	19.00	GC_00000902	PRJNA493516:D7222_31810	True	True	1.00
Ref	HlyD family efflux transporter periplasmic adaptor subunit	0.00	1.00	1.00	1.00	136.00	19.00	GC_00000251, GC_00003125, GC_00007493	PRJNA493516:D7222_00220	True	True	1.00
Ref	RNase adapter RapZ	0.00	1.00	1.00	1.00	136.00	19.00	GC_00001074	WP_021162602.1	True	True	1.00
Ref	dioxygenase	0.00	1.00	1.00	1.00	136.00	19.00	GC_00002126, GC_00014828, GC_00021067, GC_00025203	PRJNA493516:D7222_30095	True	True	1.00
Ref	putative lipoprotein	0.00	1.00	0.01	0.00	1.00	0.00	GC_00024831	WP_006482288.1	False	False	1.00
Ref	cytochrome d ubiquinol oxidase subunit II	0.00	1.00	1.00	1.00	136.00	19.00	GC_00001900, GC_00002480, GC_00004020, GC_00012547, GC_00016769	WP_069272973.1	True	True	1.00
Ref	zf-HC2 domain-containing protein	0.00	1.00	1.00	1.00	136.00	19.00	GC_00000676, GC_00008894	PRJNA493516:D7222_30605	True	True	1.00
Ref	DUF1788 domain-containing protein	0.00	1.00	0.04	0.00	5.00	0.00	GC_00013666, GC_00014749	WP_111998986.1	False	False	1.00
Ref	DUF4239 domain-containing protein	0.00	1.00	0.01	0.00	2.00	0.00	GC_00015910	WP_059851629.1	False	False	1.00
Ref	TIGR01777 family protein	0.00	1.00	0.98	1.00	133.00	19.00	GC_00004159	PRJNA493516:D7222_06290	False	False	1.00
Ref	7-carboxy-7-deazaguanine synthase	0.00	1.00	1.00	1.00	136.00	19.00	GC_00001188	WP_021163976.1	True	True	1.00
Ref	FGGY-family carbohydrate kinase	0.00	1.00	0.96	1.00	131.00	19.00	GC_00004342	WP_027781088.1	False	False	1.00
Ref	bifunctional nicotinamidase/pyrazinamidase	0.00	1.00	1.00	1.00	136.00	19.00	GC_00001898	PRJNA493516:D7222_13295	True	True	1.00
Ref	DUF979 domain-containing protein	0.00	1.00	0.99	1.00	135.00	19.00	GC_00003356	PRJNA493516:D7222_02395	False	False	1.00
Ref	type II secretion system protein GspD	0.00	1.00	1.00	1.00	136.00	19.00	GC_00002559	WP_069272212.1	True	True	1.00
Ref	N-acetylmuramoyl-L-alanine amidase	0.00	1.00	1.00	1.00	136.00	19.00	GC_00001910, GC_00002501, GC_00013120, GC_00014112, GC_00021302	PRJNA493516:D7222_26785	True	True	1.00
Ref	TIGR02678 family protein	0.00	1.00	0.01	0.00	1.00	0.00	GC_00023073	WP_124923295.1	False	False	1.00
Ref	D-amino acid dehydrogenase	0.00	1.00	0.97	1.00	132.00	19.00	GC_00004363, GC_00008997, GC_00016978, GC_00021251	PRJNA493516:D7222_27840	False	False	1.00
Ref	triphosphoribosyl-dephospho-CoA synthase MdcB	0.00	1.00	0.99	1.00	134.00	19.00	GC_00003970	WP_069272731.1	False	False	1.00
Ref	nuclear transport factor 2 family protein	0.00	1.00	1.00	1.00	136.00	19.00	GC_00001045, GC_00001077, GC_00003521, GC_00003795, GC_00004001, GC_00004422, GC_00004544, GC_00004566, GC_00004746, GC_00004786, GC_00005378, GC_00005921, GC_00006044, GC_00006186, GC_00006587, GC_00006842, GC_00006886, GC_00008537, GC_00012100, GC_00013201, GC_00013692, GC_00013760, GC_00014451, GC_00016724, GC_00017141, GC_00018488, GC_00018836, GC_00018976, GC_00019106, GC_00019944, GC_000201…	PRJNA493516:D7222_28480	True	True	1.00
Ref	DUF3318 domain-containing protein	0.00	1.00	1.00	1.00	136.00	19.00	GC_00001665	PRJNA493516:D7222_25990	True	True	1.00
Ref	amidohydrolase	0.00	1.00	1.00	1.00	136.00	19.00	GC_00000276, GC_00000460, GC_00000480, GC_00002913, GC_00003455, GC_00004041, GC_00004534, GC_00004705, GC_00004834, GC_00004842, GC_00004920, GC_00005007, GC_00005388, GC_00005505, GC_00005752, GC_00005999, GC_00006048, GC_00006318, GC_00006434, GC_00007434, GC_00008427, GC_00008479, GC_00008484, GC_00008498, GC_00008775, GC_00008828, GC_00008923, GC_00008933, GC_00009967, GC_00010738, GC_000113…	WP_105391179.1	True	True	1.00
Ref	EthD domain-containing protein	0.00	1.00	0.96	1.00	131.00	19.00	GC_00004503	WP_027791672.1	False	False	1.00
Ref	gamma-aminobutyraldehyde dehydrogenase	0.00	1.00	0.01	0.00	1.00	0.00	GC_00024856	WP_081052158.1	False	False	1.00
Ref	type II 3-dehydroquinate dehydratase	0.00	1.00	1.00	1.00	136.00	19.00	GC_00000490, GC_00000933, GC_00004760	WP_021159313.1	True	True	1.00
Ref	ABC transporter permease	0.00	1.00	1.00	1.00	136.00	19.00	GC_00000112, GC_00000113, GC_00000130, GC_00000149, GC_00000455, GC_00000546, GC_00000758, GC_00000773, GC_00000952, GC_00001014, GC_00001091, GC_00001215, GC_00001648, GC_00001808, GC_00002188, GC_00002642, GC_00002944, GC_00002967, GC_00003122, GC_00003205, GC_00003241, GC_00003498, GC_00003533, GC_00003595, GC_00003759, GC_00004005, GC_00004051, GC_00004071, GC_00004281, GC_00004288, GC_000043…	WP_111999162.1	True	True	1.00
Ref	sulfonate ABC transporter permease	0.00	1.00	0.99	1.00	134.00	19.00	GC_00004642, GC_00005483, GC_00006263	WP_105392924.1	False	False	1.00
Ref	transcription elongation factor GreA	0.00	1.00	1.00	1.00	136.00	19.00	GC_00000980	WP_021163362.1	True	True	1.00
Ref	2-aminoethylphosphonate--pyruvate transaminase	0.00	1.00	1.00	1.00	136.00	19.00	GC_00002613, GC_00006363	PRJNA493516:D7222_05485	True	True	1.00
Ref	peptidase, S8/S53 family	0.00	1.00	0.01	0.00	1.00	0.00	GC_00020917	WP_006484597.1	False	False	1.00
Ref	precorrin-3B C(17)-methyltransferase	0.00	1.00	0.99	1.00	135.00	19.00	GC_00003568	WP_069272932.1	False	False	1.00
Ref	aquaporin family protein	0.00	1.00	1.00	1.00	136.00	19.00	GC_00001057	PRJNA493516:D7222_11235	True	True	1.00
Ref	type II secretion system protein GspH	0.00	1.00	1.00	1.00	136.00	19.00	GC_00001798, GC_00006854	WP_069272211.1	True	True	1.00
Ref	myo-inosose-2 dehydratase	0.00	1.00	1.00	1.00	136.00	19.00	GC_00002579	WP_069272803.1	True	True	1.00
Ref	DUF4297 domain-containing protein	0.00	1.00	0.03	0.00	4.00	0.00	GC_00016866, GC_00021889, GC_00024294	WP_060274990.1	False	False	1.00
Ref	DUF4438 domain-containing protein	0.00	1.00	0.01	0.00	1.00	0.00	GC_00021399	WP_060138923.1	False	False	1.00
Ref	2'-5' RNA ligase	0.00	1.00	0.05	0.00	7.00	0.00	GC_00011318	WP_105390527.1	False	False	1.00
Ref	transcriptional regulator GcvA	0.00	1.00	1.00	1.00	136.00	19.00	GC_00000718, GC_00001369, GC_00004118, GC_00004275, GC_00004764, GC_00005225, GC_00012459, GC_00013682, GC_00016752	WP_021157034.1	True	True	1.00
Ref	type III pantothenate kinase	0.00	1.00	1.00	1.00	136.00	19.00	GC_00002435	PRJNA493516:D7222_24970	True	True	1.00
Ref	bifunctional phosphopantothenoylcysteine decarboxylase/phosphopantothenate--cysteine ligase CoaBC	0.00	1.00	0.99	1.00	135.00	19.00	GC_00003374	WP_069273331.1	False	False	1.00
Ref	N-acetylmuramic acid 6-phosphate etherase	0.00	1.00	0.04	0.00	5.00	0.00	GC_00012281	WP_059886598.1	False	False	1.00
Ref	alpha-D-glucose phosphate-specific phosphoglucomutase	0.00	1.00	0.01	0.00	1.00	0.00	GC_00021554	WP_146254764.1	False	False	1.00
Ref	chorismate lyase	0.00	1.00	1.00	1.00	136.00	19.00	GC_00002250	PRJNA493516:D7222_14295	True	True	1.00
Ref	pyoverdine biosynthesis protein PvcA	0.00	1.00	0.01	0.00	1.00	0.00	GC_00017678	WP_069269455.1	False	False	1.00
Ref	cytochrome ubiquinol oxidase subunit I	0.00	1.00	0.99	1.00	134.00	19.00	GC_00001814, GC_00003694, GC_00016444, GC_00018067	PRJNA493516:D7222_15725	False	False	1.00
Ref	nucleoside hydrolase	0.00	1.00	0.99	1.00	134.00	19.00	GC_00003859	PRJNA493516:D7222_21295	False	False	1.00
Ref	sigma-70 family RNA polymerase sigma factor	0.00	1.00	1.00	1.00	136.00	19.00	GC_00003755, GC_00005793, GC_00009021, GC_00009702, GC_00010294, GC_00010974, GC_00015761, GC_00017883, GC_00025173	PRJNA493516:D7222_06675	True	True	1.00
Ref	esterase family protein	0.00	1.00	1.00	1.00	136.00	19.00	GC_00001374, GC_00002581	PRJNA493516:D7222_18625	True	True	1.00
Ref	DUF1800 domain-containing protein	0.00	1.00	1.00	1.00	136.00	19.00	GC_00002842, GC_00004182	PRJNA493516:D7222_13110	True	True	1.00
Ref	DNA internalization-related competence protein ComEC/Rec2	0.00	1.00	0.98	1.00	133.00	19.00	GC_00004197	PRJNA493516:D7222_19640	False	False	1.00
Ref	modification methylase	0.00	1.00	0.01	0.00	2.00	0.00	GC_00020226, GC_00025303	WP_124536336.1	False	False	1.00
Ref	hydrolase	0.00	1.00	1.00	1.00	136.00	19.00	GC_00000041, GC_00001696, GC_00001749, GC_00003232, GC_00005257, GC_00005780, GC_00005902, GC_00006235, GC_00007376, GC_00011062, GC_00016325, GC_00016511, GC_00016605, GC_00016773, GC_00016775, GC_00017632, GC_00022235, GC_00022635, GC_00023981, GC_00024769	PRJNA493516:D7222_06915	True	True	1.00
Ref	cell envelope biogenesis protein OmpA	0.00	1.00	0.01	0.00	2.00	0.00	GC_00014694	WP_059551951.1	False	False	1.00
Ref	5-carboxymethyl-2-hydroxymuconate semialdehyde dehydrogenase	0.00	1.00	1.00	1.00	136.00	19.00	GC_00000379	WP_069274515.1	True	True	1.00
Ref	DUF2278 domain-containing protein	0.00	1.00	0.99	1.00	135.00	19.00	GC_00003449	WP_034178804.1	False	False	1.00
Ref	DUF2829 domain-containing protein	0.00	1.00	0.01	0.00	2.00	0.00	GC_00018936, GC_00024037	WP_059858213.1	False	False	1.00
Ref	phosphoribosyltransferase	0.00	1.00	1.00	1.00	136.00	19.00	GC_00001046, GC_00023359	PRJNA493516:D7222_17340	True	True	1.00
Ref	ribokinase	0.00	1.00	1.00	1.00	136.00	19.00	GC_00002637, GC_00005255, GC_00005342	WP_069272904.1	True	True	1.00
Ref	pirin family protein	0.00	1.00	1.00	1.00	136.00	19.00	GC_00001352, GC_00002450, GC_00003493, GC_00003746, GC_00004061, GC_00005126, GC_00006510, GC_00012074, GC_00015675, GC_00019704, GC_00022108	PRJNA493516:D7222_30805	True	True	1.00
Ref	formate hydrogenlyase	0.00	1.00	0.04	0.00	6.00	0.00	GC_00013043, GC_00013080, GC_00013091, GC_00015187	WP_124545371.1	False	False	1.00
Ref	beta-ketoacyl-ACP reductase	0.00	1.00	1.00	1.00	136.00	19.00	GC_00000215, GC_00002963, GC_00005600	PRJNA493516:D7100_28405	True	True	1.00
Ref	conjugal transfer protein TraU	0.00	1.00	0.01	0.00	2.00	0.00	GC_00015601	WP_049096397.1	False	False	1.00
Ref	DUF4863 family protein	0.00	1.00	0.01	0.00	1.00	0.00	GC_00021525	WP_006767497.1	False	False	1.00
Ref	ThiJ/PfpI family protein	0.00	1.00	1.00	1.00	136.00	19.00	GC_00001178	WP_021161332.1	True	True	1.00
Ref	3-deoxy-D-manno-octulosonic acid transferase	0.00	1.00	1.00	1.00	136.00	19.00	GC_00002664	PRJNA493516:D7222_03575	True	True	1.00
Ref	YajQ family cyclic di-GMP-binding protein	0.00	1.00	1.00	1.00	136.00	19.00	GC_00000979	PRJNA493516:D7222_26825	True	True	1.00
Ref	TIGR02099 family protein	0.00	1.00	0.99	1.00	135.00	19.00	GC_00003600	PRJNA493516:D7222_28230	False	False	1.00
Ref	NAD(+)--rifampin ADP-ribosyltransferase	0.00	1.00	0.95	1.00	129.00	19.00	GC_00004758	WP_048024889.1	False	False	1.00
Ref	GMP synthase	0.00	1.00	0.01	0.00	1.00	0.00	GC_00020448	WP_014897520.1	False	False	1.00
Ref	molecular chaperone HtpG	0.00	1.00	1.00	1.00	136.00	19.00	GC_00002662	WP_059486340.1	True	True	1.00
Ref	aspartate carbamoyltransferase	0.00	1.00	1.00	1.00	136.00	19.00	GC_00000668, GC_00001084, GC_00008678	PRJNA493516:D7222_15645	True	True	1.00
Ref	TraK protein	0.00	1.00	0.02	0.00	3.00	0.00	GC_00014125	WP_060311599.1	False	False	1.00
Ref	bifunctional DNA-formamidopyrimidine glycosylase/DNA-(apurinic or apyrimidinic site) lyase	0.00	1.00	1.00	1.00	136.00	19.00	GC_00002396	PRJNA493516:D7222_28560	True	True	1.00
Ref	alcohol dehydrogenase	0.00	1.00	1.00	1.00	136.00	19.00	GC_00000199, GC_00000233, GC_00000463, GC_00003836, GC_00004152, GC_00005550, GC_00006070, GC_00006911, GC_00009165, GC_00009410, GC_00011304, GC_00012357, GC_00012691, GC_00012748, GC_00012886, GC_00013081, GC_00013461, GC_00013676, GC_00016078, GC_00016736, GC_00017699, GC_00018220, GC_00018804	WP_111943643.1	True	True	1.00
Ref	glycogen/starch/alpha-glucan phosphorylase	0.00	1.00	0.01	0.00	1.00	0.00	GC_00018234	WP_060321497.1	False	False	1.00
Ref	thiolase	0.00	1.00	0.03	0.00	4.00	0.00	GC_00012690	WP_059623667.1	False	False	1.00
Ref	autotransporter domain-containing protein	0.00	1.00	0.01	0.00	1.00	0.00	GC_00018222	WP_124625664.1	False	False	1.00
Ref	signal transduction protein	0.00	1.00	0.01	0.00	2.00	0.00	GC_00016258	WP_043184541.1	False	False	1.00
Ref	NAD-dependent dehydratase	0.00	1.00	1.00	1.00	136.00	19.00	GC_00000691, GC_00003407, GC_00003581, GC_00003631, GC_00003898, GC_00010593, GC_00013873	WP_034181597.1	True	True	1.00
Ref	carbon storage regulator	0.00	1.00	0.01	0.00	1.00	0.00	GC_00022261	WP_069270326.1	False	False	1.00
Ref	FliM/FliN family flagellar motor switch protein	0.00	1.00	0.01	0.00	2.00	0.00	GC_00022273, GC_00025154	WP_006766926.1	False	False	1.00
Ref	DUF3817 domain-containing protein	0.00	1.00	0.98	1.00	133.00	19.00	GC_00004054, GC_00019924	PRJNA493516:D7222_06135	False	False	1.00
Ref	N-alpha-acetyl diaminobutyric acid deacetylase DoeB	0.00	1.00	0.04	0.00	6.00	0.00	GC_00011939	WP_006489637.1	False	False	1.00
Ref	DUF1097 domain-containing protein	0.00	1.00	0.01	0.00	1.00	0.00	GC_00017645	WP_043184119.1	False	False	1.00
Ref	citryl-CoA lyase	0.00	1.00	0.01	0.00	2.00	0.00	GC_00016844	WP_124672111.1	False	False	1.00
Ref	molybdopterin molybdenumtransferase MoeA	0.00	1.00	1.00	1.00	136.00	19.00	GC_00000812, GC_00002539, GC_00005438	PRJNA493516:D7222_27195	True	True	1.00
Ref	sugar phosphate isomerase/epimerase	0.00	1.00	1.00	1.00	136.00	19.00	GC_00005068, GC_00006158, GC_00010152, GC_00013576, GC_00014279, GC_00014333, GC_00015323, GC_00016440, GC_00017712, GC_00020520, GC_00021603, GC_00021976, GC_00022297, GC_00024310	PRJNA493516:D7222_07110	True	True	1.00
Ref	sulfotransferase	0.00	1.00	0.96	1.00	130.00	19.00	GC_00004687, GC_00009839, GC_00012720, GC_00013718	PRJNA493516:D7222_32345	False	False	1.00
Ref	peptidase m15a	0.00	1.00	0.01	0.00	1.00	0.00	GC_00020860	WP_014895639.1	False	False	1.00
Ref	aminodeoxychorismate/anthranilate synthase component II	0.00	1.00	0.01	0.00	1.00	0.00	GC_00024061	WP_124544416.1	False	False	1.00
Ref	phosphoenolpyruvate mutase	0.00	1.00	1.00	1.00	136.00	19.00	GC_00000564	WP_059530196.1	True	True	1.00
Ref	protein kinase	0.00	1.00	0.99	1.00	135.00	19.00	GC_00003559, GC_00020647	PRJNA493516:D7222_23075	False	False	1.00
Ref	DNA polymerase family X	0.00	1.00	1.00	1.00	136.00	19.00	GC_00000204	WP_021162072.1	True	True	1.00
Ref	phage terminase small subunit	0.00	1.00	0.01	0.00	2.00	0.00	GC_00014847	WP_012328248.1	False	False	1.00
Ref	thioredoxin family protein	0.00	1.00	1.00	1.00	136.00	19.00	GC_00002813, GC_00009456	PRJNA493516:D7222_15985	True	True	1.00
Ref	adenosylcobinamide-GDP ribazoletransferase	0.00	1.00	0.99	1.00	135.00	19.00	GC_00003108	PRJNA493516:D7222_19025	False	False	1.00
Ref	nitrate/nitrite transporter	0.00	1.00	0.01	0.00	1.00	0.00	GC_00020874	WP_111939296.1	False	False	1.00
Ref	methionine--tRNA ligase	0.00	1.00	0.99	1.00	135.00	19.00	GC_00000748, GC_00011805	PRJNA493516:D7222_18950	False	False	1.00
Ref	DUF721 domain-containing protein	0.00	1.00	0.99	1.00	134.00	19.00	GC_00003632	PRJNA493516:D7222_30365	False	False	1.00
Ref	methanesulfonate monooxygenase hydroxylase subunit beta	0.00	1.00	0.01	0.00	1.00	0.00	GC_00020664	WP_014900948.1	False	False	1.00
Ref	GlsB/YeaQ/YmgE family stress response membrane protein	0.00	1.00	1.00	1.00	136.00	19.00	GC_00000043, GC_00001552	PRJNA493516:D7222_01805	True	True	1.00
Ref	flagellar biosynthetic protein FliP	0.00	1.00	1.00	1.00	136.00	19.00	GC_00001163, GC_00012793	WP_027788754.1	True	True	1.00
Ref	Fe(2+)-trafficking protein	0.00	1.00	1.00	1.00	136.00	19.00	GC_00000853	PRJNA493516:D7222_19880	True	True	1.00
Ref	nitroreductase family protein	0.00	1.00	0.05	0.00	7.00	0.00	GC_00011696	WP_124532995.1	False	False	1.00
Ref	A/G-specific adenine glycosylase	0.00	1.00	1.00	1.00	136.00	19.00	GC_00002600	WP_069273475.1	True	True	1.00
Ref	NcrB	0.00	1.00	0.04	0.00	6.00	0.00	GC_00011955	WP_019396551.1	False	False	1.00
Ref	FAH family protein	0.00	1.00	0.01	0.00	1.00	0.00	GC_00021449	WP_080002288.1	False	False	1.00
Ref	septal ring lytic transglycosylase RlpA family protein	0.00	1.00	1.00	1.00	136.00	19.00	GC_00001114, GC_00011466, GC_00024081	PRJNA493516:D7222_32010	True	True	1.00
Ref	glucose-6-phosphate isomerase	0.00	1.00	1.00	1.00	136.00	19.00	GC_00001826, GC_00001952	PRJNA493516:D7222_20505	True	True	1.00
Ref	exonuclease	0.00	1.00	1.00	1.00	136.00	19.00	GC_00001840, GC_00023382	PRJNA493516:D7222_31995	True	True	1.00
Ref	low-specificity L-threonine aldolase	0.00	1.00	1.00	1.00	136.00	19.00	GC_00001999	PRJNA493516:D7222_15710	True	True	1.00
Ref	protocatechuate 3,4-dioxygenase subunit alpha	0.00	1.00	0.99	1.00	135.00	19.00	GC_00003203	WP_059732799.1	False	False	1.00
Ref	nuclease PIN	0.00	1.00	0.01	0.00	1.00	0.00	GC_00019626	WP_124917521.1	False	False	1.00
Ref	ketosteroid isomerase	0.00	1.00	0.01	0.00	2.00	0.00	GC_00014744	WP_034203573.1	False	False	1.00
Ref	DUF3742 domain-containing protein	0.00	1.00	0.02	0.00	3.00	0.00	GC_00015171, GC_00021264	WP_081064841.1	False	False	1.00
Ref	2,5-didehydrogluconate reductase DkgB	0.00	1.00	1.00	1.00	136.00	19.00	GC_00002777	WP_059590975.1	True	True	1.00
Ref	cytochrome B6	0.00	1.00	1.00	1.00	136.00	19.00	GC_00002953	PRJNA493516:D7222_38810	True	True	1.00
Ref	membrane protein	0.00	1.00	1.00	1.00	136.00	19.00	GC_00000191, GC_00000640, GC_00000664, GC_00001075, GC_00001102, GC_00001156, GC_00001181, GC_00001597, GC_00001621, GC_00001674, GC_00001760, GC_00001770, GC_00001821, GC_00001838, GC_00002059, GC_00002076, GC_00002084, GC_00002138, GC_00002381, GC_00002627, GC_00002650, GC_00003206, GC_00003237, GC_00003269, GC_00003457, GC_00003621, GC_00003636, GC_00003686, GC_00003714, GC_00003805, GC_000039…	WP_027789645.1	True	True	1.00
Ref	2-oxoglutarate dehydrogenase E1 component	0.00	1.00	1.00	1.00	136.00	19.00	GC_00000313	PRJNA493516:D7222_00245	True	True	1.00
Ref	phenylacetic acid degradation protein PaaN	0.00	1.00	1.00	1.00	136.00	19.00	GC_00002367	WP_069272366.1	True	True	1.00
Ref	DUF2778 domain-containing protein	0.00	1.00	0.01	0.00	1.00	0.00	GC_00016348, GC_00019495, GC_00019989	WP_035971422.1	False	False	1.00
Ref	Ni/Fe hydrogenase subunit gamma	0.00	1.00	0.01	0.00	1.00	0.00	GC_00019715	WP_059856899.1	False	False	1.00
Ref	iron dicitrate transport regulator FecR	0.00	1.00	0.99	1.00	134.00	19.00	GC_00004194, GC_00006865	WP_111939746.1	False	False	1.00
Ref	N-acetylglucosamine-1-phosphate uridyltransferase	0.00	1.00	0.05	0.00	7.00	0.00	GC_00011793	WP_035975530.1	False	False	1.00
Ref	DUF1259 domain-containing protein	0.00	1.00	0.01	0.00	1.00	0.00	GC_00018636	WP_124819070.1	False	False	1.00
Ref	phosphoribosyl-ATP pyrophosphatase	0.00	1.00	1.00	1.00	136.00	19.00	GC_00000503	PRJNA493516:D7222_27980	True	True	1.00
Ref	DUF1289 domain-containing protein	0.00	1.00	1.00	1.00	136.00	19.00	GC_00000121, GC_00000266, GC_00001948, GC_00010252, GC_00010390	PRJNA493516:D7222_33360	True	True	1.00
Ref	RND transporter	0.00	1.00	1.00	1.00	136.00	19.00	GC_00000474, GC_00000789, GC_00001837, GC_00002523, GC_00002589, GC_00003512, GC_00003548, GC_00003560, GC_00003586, GC_00003608, GC_00003754, GC_00003835, GC_00004200, GC_00005309, GC_00005326, GC_00005746, GC_00005830, GC_00005872, GC_00005876, GC_00006068, GC_00006073, GC_00006358, GC_00006918, GC_00007012, GC_00008140, GC_00014107, GC_00018232, GC_00018833, GC_00019231, GC_00019734, GC_000231…	WP_111997297.1	True	True	1.00
Ref	peptidase M23	0.00	1.00	1.00	1.00	136.00	19.00	GC_00002345	WP_111997511.1	True	True	1.00
Ref	phosphonoacetaldehyde dehydrogenase	0.00	1.00	0.99	1.00	135.00	19.00	GC_00003511, GC_00006871	WP_069274920.1	False	False	1.00
Ref	FHA domain-containing protein	0.00	1.00	0.96	1.00	130.00	19.00	GC_00004669, GC_00017768	PRJNA493516:D7222_11925	False	False	1.00
Ref	quinohemoprotein amine dehydrogenase maturation protein	0.00	1.00	0.02	0.00	3.00	0.00	GC_00013198	WP_060278438.1	False	False	1.00
Ref	acyl-homoserine-lactone synthase	0.00	1.00	1.00	1.00	136.00	19.00	GC_00001522	WP_105392088.1	True	True	1.00
Ref	GMC family oxidoreductase	0.00	1.00	1.00	1.00	136.00	19.00	GC_00000687, GC_00001236, GC_00003081, GC_00004446, GC_00006655, GC_00006963, GC_00007546, GC_00012685, GC_00013775, GC_00014058, GC_00015566, GC_00018988, GC_00023022, GC_00025167	PRJNA493516:D7222_16880	True	True	1.00
Ref	protease HtpX	0.00	1.00	1.00	1.00	136.00	19.00	GC_00000988	PRJNA493516:D7222_16570	True	True	1.00
Ref	Tet(A)/Tet(B)/Tet(C) family tetracycline efflux MFS transporter	0.00	1.00	0.98	1.00	133.00	19.00	GC_00000243	WP_069272451.1	False	False	1.00
Ref	acetyl/propionyl-CoA carboxylase subunit alpha	0.00	1.00	0.01	0.00	1.00	0.00	GC_00019855	WP_060067750.1	False	False	1.00
Ref	TIGR01244 family phosphatase	0.00	1.00	1.00	1.00	136.00	19.00	GC_00000797	PRJNA493516:D7222_02060	True	True	1.00
Ref	xanthine dehydrogenase accessory protein XdhC	0.00	1.00	1.00	1.00	136.00	19.00	GC_00000774, GC_00003769	WP_069272485.1	True	True	1.00
Ref	type II secretion system protein M	0.00	1.00	0.99	1.00	135.00	19.00	GC_00002999, GC_00014200	PRJNA493516:D7222_07415	False	False	1.00
Ref	peptidase S53	0.00	1.00	1.00	1.00	136.00	19.00	GC_00000800, GC_00002527, GC_00003793, GC_00005131, GC_00014164	PRJNA493516:D7222_03145	True	True	1.00
Ref	ethanolamine ammonia-lyase subunit EutC	0.00	1.00	1.00	1.00	136.00	19.00	GC_00001330	WP_021164100.1	True	True	1.00
Ref	pilus assembly protein	0.00	1.00	1.00	1.00	136.00	19.00	GC_00000720, GC_00002377, GC_00003965, GC_00004457, GC_00005207, GC_00005222, GC_00005261, GC_00005598, GC_00005631, GC_00006797, GC_00007134, GC_00007212, GC_00007270, GC_00008160, GC_00010079, GC_00010522, GC_00016523, GC_00017023, GC_00017062, GC_00019459, GC_00020453, GC_00021747	PRJNA493516:D7222_00340	True	True	1.00
Ref	flagellar basal-body rod protein FlgF	0.00	1.00	1.00	1.00	136.00	19.00	GC_00001425	WP_069273594.1	True	True	1.00
Ref	PilZ domain-containing protein	0.00	1.00	0.98	1.00	133.00	19.00	GC_00004202	PRJNA493516:D7222_10675	False	False	1.00
Ref	Glu/Leu/Phe/Val dehydrogenase	0.00	1.00	1.00	1.00	136.00	19.00	GC_00001070	PRJNA493516:D7222_26185	True	True	1.00
Ref	glycine C-acetyltransferase	0.00	1.00	1.00	1.00	136.00	19.00	GC_00002259, GC_00020298	PRJNA493516:D7222_30665	True	True	1.00
Ref	lipid A biosynthesis lauroyl acyltransferase	0.00	1.00	1.00	1.00	136.00	19.00	GC_00000359	PRJNA493516:D7222_16805	True	True	1.00
Ref	L-arabinose ABC transporter ATP-binding protein AraG (araG)	0.00	1.00	0.99	1.00	134.00	19.00	GC_00003388, GC_00003877	WP_111938682.1	False	False	1.00
Ref	cupin domain-containing protein	0.00	1.00	1.00	1.00	136.00	19.00	GC_00000049, GC_00000226, GC_00000726, GC_00000733, GC_00001082, GC_00002569, GC_00003231, GC_00003630, GC_00003641, GC_00003756, GC_00003989, GC_00004235, GC_00004280, GC_00004382, GC_00004426, GC_00005027, GC_00005546, GC_00005616, GC_00005772, GC_00006699, GC_00007008, GC_00007071, GC_00007072, GC_00007588, GC_00011662, GC_00011755, GC_00013045, GC_00013999, GC_00014614, GC_00014920, GC_000165…	PRJNA493516:D7222_05940	True	True	1.00
Ref	rhizopine-binding protein	0.00	1.00	0.99	1.00	135.00	19.00	GC_00003002	WP_034183372.1	False	False	1.00
Ref	Tat pathway signal protein	0.00	1.00	0.99	1.00	134.00	19.00	GC_00004185, GC_00023807	PRJNA493516:D7222_03000	False	False	1.00
Ref	formaldehyde-activating enzyme	0.00	1.00	0.96	1.00	130.00	19.00	GC_00004590	WP_069273927.1	False	False	1.00
Ref	hydroxyquinol 1,2-dioxygenase	0.00	1.00	0.98	1.00	133.00	19.00	GC_00004120, GC_00004243, GC_00004282	PRJNA493516:D7222_06600	False	False	1.00
Ref	pilin	0.00	1.00	1.00	1.00	136.00	19.00	GC_00002456, GC_00015880	PRJNA493516:D7222_11000	True	True	1.00
Ref	NAD-dependent phenylacetaldehyde dehydrogenase	0.00	1.00	1.00	1.00	136.00	19.00	GC_00000744, GC_00012473	WP_111998502.1	True	True	1.00
Ref	YnfA family protein	0.00	1.00	0.99	1.00	135.00	19.00	GC_00003228	PRJNA493516:D7222_13875	False	False	1.00
Ref	trypsin	0.00	1.00	0.01	0.00	1.00	0.00	GC_00020373	WP_069270759.1	False	False	1.00
Ref	molybdenum ABC transporter substrate-binding protein	0.00	1.00	0.99	1.00	134.00	19.00	GC_00003735, GC_00010802	WP_034184472.1	False	False	1.00
Ref	aldehyde-activating protein	0.00	1.00	0.99	1.00	134.00	19.00	GC_00003825	PRJNA493516:D7222_21190	False	False	1.00
Ref	D-glycero-beta-D-manno-heptose-7-phosphate kinase	0.00	1.00	1.00	1.00	136.00	19.00	GC_00000286	WP_069269935.1	True	True	1.00
Ref	type VI secretion system contractile sheath large subunit	0.00	1.00	1.00	1.00	136.00	19.00	GC_00000105, GC_00005450, GC_00007010, GC_00010814	WP_069271964.1	True	True	1.00
Ref	peptidase C39	0.00	1.00	0.01	0.00	2.00	0.00	GC_00015740, GC_00022733, GC_00022981	WP_059657422.1	False	False	1.00
Ref	cold-shock protein	0.00	1.00	1.00	1.00	136.00	19.00	GC_00000001	PRJNA493516:D7222_35390	True	True	1.00
Ref	metallophosphoesterase	0.00	1.00	1.00	1.00	136.00	19.00	GC_00001965, GC_00002471, GC_00002496, GC_00003383, GC_00003820, GC_00009010	PRJNA493516:D7222_29300	True	True	1.00
Ref	DUF1801 domain-containing protein	0.00	1.00	1.00	1.00	136.00	19.00	GC_00002668	PRJNA493516:D7222_03125	True	True	1.00
Ref	type III secretion protein HrpB4	0.00	1.00	0.01	0.00	1.00	0.00	GC_00025146	WP_069271638.1	False	False	1.00
Ref	inositol phosphatase	0.00	1.00	0.02	0.00	3.00	0.00	GC_00013757	WP_059708616.1	False	False	1.00
Ref	cellulose biosynthesis protein BcsE	0.00	1.00	0.99	1.00	135.00	19.00	GC_00002959	WP_069272775.1	False	False	1.00
Ref	putative mandelate racemase/muconate lactonizing enzyme	0.00	1.00	0.01	0.00	1.00	0.00	GC_00020365	WP_012493001.1	False	False	1.00
Ref	L-rhamnose mutarotase	0.00	1.00	0.04	0.00	5.00	0.00	GC_00012420	WP_060085000.1	False	False	1.00
Ref	DUF2236 domain-containing protein	0.00	1.00	0.99	1.00	134.00	19.00	GC_00003905, GC_00009669	PRJNA493516:D7222_31510	False	False	1.00
Ref	2-aminoethylphosphonate aminotransferase	0.00	1.00	1.00	1.00	136.00	19.00	GC_00002616	PRJNA493516:D7222_39010	True	True	1.00
Ref	outer membrane insertion signal protein	0.00	1.00	0.04	0.00	6.00	0.00	GC_00012024	WP_034201373.1	False	False	1.00
Ref	stress responsive protein	0.00	1.00	1.00	1.00	136.00	19.00	GC_00001013, GC_00004469	WP_069273070.1	True	True	1.00
Ref	phosphate ABC transporter permease PstC (pstC)	0.00	1.00	1.00	1.00	136.00	19.00	GC_00000164	PRJNA493516:D7222_13975	True	True	1.00
Ref	paraquat-inducible protein A	0.00	1.00	1.00	1.00	136.00	19.00	GC_00000060, GC_00000084, GC_00007877, GC_00007878, GC_00012542	PRJNA493516:D7222_31635	True	True	1.00
Ref	adenosylmethionine decarboxylase	0.00	1.00	0.96	1.00	131.00	19.00	GC_00004529, GC_00025331	WP_059485463.1	False	False	1.00
Ref	haloacid dehalogenase type II	0.00	1.00	1.00	1.00	136.00	19.00	GC_00001290, GC_00003816, GC_00004870, GC_00008930, GC_00009343, GC_00013220, GC_00019777	PRJNA493516:D7222_12525	True	True	1.00
Ref	glycoside hydrolase family 31 protein	0.00	1.00	0.99	1.00	134.00	19.00	GC_00006525, GC_00008219, GC_00009892, GC_00010128	PRJNA493516:D7222_38780	False	False	1.00
Ref	XdhC family protein	0.00	1.00	1.00	1.00	136.00	19.00	GC_00000432	PRJNA493516:D7222_16950	True	True	1.00
Ref	2-dehydro-3-deoxy-6-phosphogalactonate aldolase	0.00	1.00	1.00	1.00	136.00	19.00	GC_00002540	PRJNA493516:D7222_26465	True	True	1.00
Ref	AsmA family protein	0.00	1.00	1.00	1.00	136.00	19.00	GC_00000349, GC_00000811, GC_00005884	PRJNA493516:D7222_02185	True	True	1.00
Ref	FAD-binding oxidoreductase	0.00	1.00	1.00	1.00	136.00	19.00	GC_00000644, GC_00000775, GC_00002634, GC_00002729, GC_00002803, GC_00002916, GC_00002947, GC_00003071, GC_00003514, GC_00003918, GC_00004126, GC_00004335, GC_00004486, GC_00004741, GC_00004904, GC_00004938, GC_00004990, GC_00005014, GC_00005273, GC_00005522, GC_00005621, GC_00005881, GC_00006499, GC_00006548, GC_00006714, GC_00007301, GC_00007514, GC_00009291, GC_00009513, GC_00009557, GC_000105…	PRJNA493516:D7222_25555	True	True	1.00
Ref	phosphoesterase	0.00	1.00	0.96	1.00	131.00	19.00	GC_00004507, GC_00010829, GC_00011571, GC_00023327	PRJNA493516:D7222_37280	False	False	1.00
Ref	peptidoglycan-binding protein LysM	0.00	1.00	1.00	1.00	136.00	19.00	GC_00001061	WP_021162125.1	True	True	1.00
Ref	alpha,alpha-trehalose-phosphate synthase (UDP-forming)	0.00	1.00	1.00	1.00	136.00	19.00	GC_00003124, GC_00003285, GC_00004279	WP_021162139.1	True	True	1.00
Ref	preprotein translocase subunit SecY	0.00	1.00	1.00	1.00	136.00	19.00	GC_00000900	WP_006482915.1	True	True	1.00
Ref	3-oxoacyl-ACP reductase FabG	0.00	1.00	0.99	1.00	135.00	19.00	GC_00003152, GC_00010360, GC_00010490, GC_00016168, GC_00025088	WP_060059235.1	False	False	1.00
Ref	DUF4405 domain-containing protein	0.00	1.00	0.99	1.00	135.00	19.00	GC_00000182	PRJNA493516:D7222_36330	False	False	1.00
Ref	3-hydroxybutyryl-CoA dehydrogenase	0.00	1.00	0.99	1.00	135.00	19.00	GC_00004553, GC_00005121, GC_00008408	PRJNA493516:D7222_21640	False	False	1.00
Ref	NIPSNAP domain containing protein	0.00	1.00	0.01	0.00	2.00	0.00	GC_00016275	WP_124672108.1	False	False	1.00
Ref	Panthothenate synthetase	0.00	1.00	0.95	1.00	129.00	19.00	GC_00004749	WP_021159202.1	False	False	1.00
Ref	glycosyltransferase	0.00	1.00	1.00	1.00	136.00	19.00	GC_00001936, GC_00002432, GC_00003542, GC_00004149, GC_00004186, GC_00004460, GC_00005193, GC_00006114, GC_00006809, GC_00006968, GC_00007108, GC_00007220, GC_00007786, GC_00007805, GC_00008056, GC_00009649, GC_00010187, GC_00010506, GC_00012119, GC_00012209, GC_00012255, GC_00012295, GC_00012674, GC_00012994, GC_00013029, GC_00013595, GC_00014532, GC_00014557, GC_00015816, GC_00015882, GC_000159…	PRJNA493516:D7222_03545	True	True	1.00
Ref	uridylyltransferase	0.00	1.00	0.03	0.00	4.00	0.00	GC_00012855	WP_006489799.1	False	False	1.00
Ref	formate acetyltransferase	0.00	1.00	0.01	0.00	1.00	0.00	GC_00021544	WP_048250585.1	False	False	1.00
Ref	DNA-directed RNA polymerase subunit beta'	0.00	1.00	1.00	1.00	136.00	19.00	GC_00000509	WP_059522251.1	True	True	1.00
Ref	metalloprotease PmbA (pmbA)	0.00	1.00	0.01	0.00	1.00	0.00	GC_00020487	WP_124545735.1	False	False	1.00
Ref	exodeoxyribonuclease III	0.00	1.00	1.00	1.00	136.00	19.00	GC_00000621, GC_00001104	WP_048024087.1	True	True	1.00
Ref	16S rRNA (cytosine(967)-C(5))-methyltransferase RsmB	0.00	1.00	1.00	1.00	136.00	19.00	GC_00002696	WP_021163981.1	True	True	1.00
Ref	CbtB-domain containing protein	0.00	1.00	0.97	1.00	132.00	19.00	GC_00004206	PRJNA493516:D7222_21440	False	False	1.00
Ref	gamma-glutamyltransferase family protein	0.00	1.00	1.00	1.00	136.00	19.00	GC_00003424, GC_00005346, GC_00008842, GC_00020621	PRJNA493516:D7222_11200	True	True	1.00
Ref	transferase hexapeptide repeat family protein	0.00	1.00	0.97	1.00	132.00	19.00	GC_00004038	PRJNA493516:D7222_37215	False	False	1.00
Ref	cell division protein ZapA	0.00	1.00	1.00	1.00	136.00	19.00	GC_00000913	WP_011352906.1	True	True	1.00
Ref	copper transporter	0.00	1.00	0.01	0.00	1.00	0.00	GC_00020114	WP_048248586.1	False	False	1.00
Ref	tetraacyldisaccharide 4'-kinase	0.00	1.00	0.98	1.00	133.00	19.00	GC_00004127	PRJNA493516:D7222_26885	False	False	1.00
Ref	pilus assembly protein FimV	0.00	1.00	1.00	1.00	136.00	19.00	GC_00002933	PRJNA493516:D7222_02955	True	True	1.00
Ref	elongation factor G	0.00	1.00	0.99	1.00	134.00	19.00	GC_00000027	WP_069273335.1	False	False	1.00
Ref	DNA helicase UvrD	0.00	1.00	0.05	0.00	7.00	0.00	GC_00013902, GC_00014814, GC_00017124, GC_00021052	WP_081064601.1	False	False	1.00
Ref	malonate transporter subunit MadL	0.00	1.00	1.00	1.00	136.00	19.00	GC_00001167	WP_034186756.1	True	True	1.00
Ref	AGE family epimerase/isomerase	0.00	1.00	1.00	1.00	136.00	19.00	GC_00001467, GC_00020849	PRJNA493516:D7222_27475	True	True	1.00
Ref	cobalamin biosynthesis protein	0.00	1.00	1.00	1.00	136.00	19.00	GC_00002415, GC_00011333	PRJNA493516:D7222_19005	True	True	1.00
Ref	deoxyribonuclease HsdR	0.00	1.00	0.01	0.00	1.00	0.00	GC_00018657	WP_069270368.1	False	False	1.00
Ref	tRNA lysidine(34) synthetase TilS	0.00	1.00	0.99	1.00	135.00	19.00	GC_00003549	WP_069273769.1	False	False	1.00
Ref	DUF1835 domain-containing protein	0.00	1.00	1.00	1.00	136.00	19.00	GC_00002422, GC_00022835	PRJNA493516:D7222_32195	True	True	1.00
Ref	funZ protein	0.00	1.00	0.01	0.00	1.00	0.00	GC_00018150	WP_146252901.1	False	False	1.00
Ref	phosphorylase	0.00	1.00	1.00	1.00	136.00	19.00	GC_00002757, GC_00018283	PRJNA493516:D7222_30545	True	True	1.00
Ref	RNA polymerase sigma factor FliA	0.00	1.00	1.00	1.00	136.00	19.00	GC_00000492	PRJNA493516:D7222_08125	True	True	1.00
Ref	topoisomerase IV	0.00	1.00	0.97	1.00	132.00	19.00	GC_00004303	PRJNA493516:D7222_06760	False	False	1.00
Ref	alpha/beta fold hydrolase	0.00	1.00	0.99	1.00	135.00	19.00	GC_00003341, GC_00004173, GC_00005985, GC_00007791, GC_00008057, GC_00008429, GC_00008702, GC_00009241, GC_00009999, GC_00010292, GC_00012764, GC_00014805, GC_00014895	PRJNA493516:D7222_06785	False	False	1.00
Ref	patatin	0.00	1.00	1.00	1.00	136.00	19.00	GC_00000693, GC_00003510, GC_00007436, GC_00009668, GC_00012525, GC_00012960, GC_00014449, GC_00018401, GC_00024553	WP_048023862.1	True	True	1.00
Ref	urea ABC transporter ATP-binding subunit UrtE	0.00	1.00	1.00	1.00	136.00	19.00	GC_00002795	WP_069272532.1	True	True	1.00
Ref	tRNA (adenosine(37)-N6)-threonylcarbamoyltransferase complex dimerization subunit type 1 TsaB	0.00	1.00	1.00	1.00	136.00	19.00	GC_00002796	WP_069273123.1	True	True	1.00
Ref	peptidase	0.00	1.00	1.00	1.00	136.00	19.00	GC_00001311, GC_00001809, GC_00002048, GC_00002281, GC_00003277, GC_00003396, GC_00005694, GC_00006838, GC_00007508, GC_00010558, GC_00013915, GC_00016391, GC_00016645, GC_00016938, GC_00022290, GC_00022642, GC_00022718	WP_011353057.1	True	True	1.00
Ref	propionate catabolism operon regulatory protein PrpR	0.00	1.00	1.00	1.00	136.00	19.00	GC_00002945	WP_069275022.1	True	True	1.00
Ref	ATP synthase subunit alpha	0.00	1.00	1.00	1.00	136.00	19.00	GC_00001461	PRJNA493516:D7222_07670	True	True	1.00
Ref	peroxide stress protein YaaA	0.00	1.00	1.00	1.00	136.00	19.00	GC_00002035	WP_021162829.1	True	True	1.00
Ref	O-methyltransferase	0.00	1.00	1.00	1.00	136.00	19.00	GC_00003472, GC_00004276	PRJNA493516:D7222_40650	True	True	1.00
Ref	ROK family transcriptional regulator	0.00	1.00	0.01	0.00	1.00	0.00	GC_00018411	WP_082163792.1	False	False	1.00
Ref	lipoyl synthase	0.00	1.00	1.00	1.00	136.00	19.00	GC_00003020, GC_00003642	WP_069273516.1	True	True	1.00
Ref	NAD-dependent alcohol dehydrogenase	0.00	1.00	0.04	0.00	6.00	0.00	GC_00011959	WP_060064250.1	False	False	1.00
Ref	squalene synthase HpnD	0.00	1.00	1.00	1.00	136.00	19.00	GC_00001796, GC_00003267	WP_059901740.1	True	True	1.00
Ref	flagellar protein FlgN	0.00	1.00	1.00	1.00	136.00	19.00	GC_00001327, GC_00018306, GC_00020047	PRJNA493516:D7222_17130	True	True	1.00
Ref	Flp family type IVb pilin	0.00	1.00	1.00	1.00	136.00	19.00	GC_00005026, GC_00005356, GC_00005372, GC_00005602, GC_00006479, GC_00014578, GC_00022793	PRJNA493516:D7222_39655	True	True	1.00
Ref	50S ribosomal protein L3 N(5)-glutamine methyltransferase	0.00	1.00	1.00	1.00	136.00	19.00	GC_00001762	PRJNA493516:D7222_12615	True	True	1.00
Ref	dihydroorotase	0.00	1.00	1.00	1.00	136.00	19.00	GC_00001970, GC_00002851, GC_00004688	PRJNA493516:D7222_31445	True	True	1.00
Ref	copper chaperone	0.00	1.00	1.00	1.00	136.00	19.00	GC_00001440, GC_00015055	PRJNA493516:D7222_27390	True	True	1.00
Ref	site-2 protease family protein	0.00	1.00	1.00	1.00	136.00	19.00	GC_00000579, GC_00003055	PRJNA493516:D7222_19575	True	True	1.00
Ref	aminopeptidase	0.00	1.00	1.00	1.00	136.00	19.00	GC_00002273, GC_00004196	PRJNA493516:D7222_38735	True	True	1.00
Ref	bifunctional [glutamate--ammonia ligase]-adenylyl-L-tyrosine phosphorylase/[glutamate--ammonia-ligase] adenylyltransferase	0.00	1.00	0.99	1.00	135.00	19.00	GC_00003574	PRJNA493516:D7222_28235	False	False	1.00
Ref	ring-hydroxylating dioxygenase subunit beta	0.00	1.00	0.01	0.00	1.00	0.00	GC_00018873	WP_059242201.1	False	False	1.00
Ref	serine O-acetyltransferase	0.00	1.00	1.00	1.00	136.00	19.00	GC_00001886	WP_059532128.1	True	True	1.00
Ref	glucose-6-phosphate dehydrogenase	0.00	1.00	1.00	1.00	136.00	19.00	GC_00000441, GC_00001850	WP_069270119.1	True	True	1.00
Ref	DUF3022 domain-containing protein	0.00	1.00	1.00	1.00	136.00	19.00	GC_00000064, GC_00001533, GC_00005473, GC_00023664	WP_034209241.1	True	True	1.00
Ref	(p)ppGpp synthetase	0.00	1.00	0.01	0.00	2.00	0.00	GC_00015493	WP_060286251.1	False	False	1.00
Ref	replicative DNA helicase	0.00	1.00	1.00	1.00	136.00	19.00	GC_00000277	PRJNA493516:D7222_17705	True	True	1.00
Ref	nitrogen regulation protein NR(I)	0.00	1.00	1.00	1.00	136.00	19.00	GC_00001969	WP_069273176.1	True	True	1.00
Ref	5,6-dimethylbenzimidazole synthase	0.00	1.00	0.99	1.00	134.00	19.00	GC_00003950	WP_069272478.1	False	False	1.00
Ref	mannonate dehydratase	0.00	1.00	0.97	1.00	132.00	19.00	GC_00004377, GC_00017950	WP_069255173.1	False	False	1.00
Ref	type IV secretory protein VirD4	0.00	1.00	0.01	0.00	2.00	0.00	GC_00014649	WP_049096346.1	False	False	1.00
Ref	polyphosphate kinase 2	0.00	1.00	1.00	1.00	136.00	19.00	GC_00001567	WP_069274539.1	True	True	1.00
Ref	peptidase M14	0.00	1.00	1.00	1.00	136.00	19.00	GC_00002240	WP_021162831.1	True	True	1.00
Ref	P-type DNA transfer protein VirB5 (virB5)	0.00	1.00	0.01	0.00	1.00	0.00	GC_00024612	WP_105393230.1	False	False	1.00
Ref	Cu(I)-responsive transcriptional regulator (cueR)	0.00	1.00	0.99	1.00	135.00	19.00	GC_00000083	PRJNA493516:D7222_36145	False	False	1.00
Ref	endonuclease V	0.00	1.00	0.01	0.00	1.00	0.00	GC_00022124	WP_048250076.1	False	False	1.00
Ref	NADH-quinone oxidoreductase subunit NuoE	0.00	1.00	1.00	1.00	136.00	19.00	GC_00001859	WP_006478266.1	True	True	1.00
Ref	amino-acid N-acetyltransferase	0.00	1.00	1.00	1.00	136.00	19.00	GC_00001876	PRJNA493516:D7222_19875	True	True	1.00
Ref	HAF repeat-containing protein	0.00	1.00	0.01	0.00	1.00	0.00	GC_00019577	WP_043182884.1	False	False	1.00
Ref	prolyl aminopeptidase	0.00	1.00	1.00	1.00	136.00	19.00	GC_00002311, GC_00004945	WP_069274590.1	True	True	1.00
Ref	ionic transporter y4hA	0.00	1.00	0.99	1.00	135.00	19.00	GC_00001309	PRJNA493516:D7222_37860	False	False	1.00
Ref	S9 family peptidase	0.00	1.00	1.00	1.00	136.00	19.00	GC_00002905, GC_00006912	PRJNA493516:D7222_19825	True	True	1.00
Ref	type II toxin-antitoxin system prevent-host-death family antitoxin	0.00	1.00	0.96	1.00	130.00	19.00	GC_00005605, GC_00006404, GC_00007853, GC_00014209, GC_00020187	PRJNA493516:D7222_15875	False	False	1.00
Ref	30S ribosomal protein S1	0.00	1.00	1.00	1.00	136.00	19.00	GC_00001103	PRJNA493516:D7222_04410	True	True	1.00
Ref	fused response regulator/phosphatase	0.00	1.00	0.01	0.00	1.00	0.00	GC_00022776	WP_060321503.1	False	False	1.00
Ref	arginine deiminase	0.00	1.00	0.02	0.00	3.00	0.00	GC_00014239	WP_124625968.1	False	False	1.00
Ref	arylformamidase	0.00	1.00	1.00	1.00	136.00	19.00	GC_00002362	WP_059531573.1	True	True	1.00
Ref	nucleotidyltransferase domain-containing protein	0.00	1.00	1.00	1.00	136.00	19.00	GC_00001531, GC_00004890, GC_00008388, GC_00019331	WP_034179415.1	True	True	1.00
Ref	aminotransferase class V-fold PLP-dependent enzyme	0.00	1.00	0.95	1.00	129.00	19.00	GC_00005123, GC_00010217, GC_00019099, GC_00021343	PRJNA493516:D7222_12255	False	False	1.00
Ref	23S rRNA (pseudouridine(1915)-N(3))-methyltransferase RlmH	0.00	1.00	1.00	1.00	136.00	19.00	GC_00000021	WP_006484265.1	True	True	1.00
Ref	50S ribosomal protein L25	0.00	1.00	1.00	1.00	136.00	19.00	GC_00001446	PRJNA493516:D7222_28530	True	True	1.00
Ref	cyclic pyranopterin monophosphate synthase MoaC	0.00	1.00	1.00	1.00	136.00	19.00	GC_00000654	WP_069273394.1	True	True	1.00
Ref	glycine--tRNA ligase subunit beta	0.00	1.00	1.00	1.00	136.00	19.00	GC_00002643	PRJNA493516:D7222_11310	True	True	1.00
Ref	30S ribosomal protein S9	0.00	1.00	1.00	1.00	136.00	19.00	GC_00000968	PRJNA493516:D7222_31475	True	True	1.00
Ref	nicotinate-nucleotide adenylyltransferase	0.00	1.00	0.99	1.00	135.00	19.00	GC_00003442	PRJNA493516:D7222_14555	False	False	1.00
Ref	Methyl-accepting chemotaxis protein IV (tap_3)	0.00	1.00	0.02	0.00	3.00	0.00	GC_00012934	POM13959.1	False	False	1.00
Ref	SMC-Scp complex subunit ScpB	0.00	1.00	1.00	1.00	136.00	19.00	GC_00002260	WP_069272839.1	True	True	1.00
Ref	exopolysaccharide biosynthesis protein	0.00	1.00	1.00	1.00	136.00	19.00	GC_00000625	PRJNA493516:D7222_20525	True	True	1.00
Ref	protein translocase subunit SecF	0.00	1.00	1.00	1.00	136.00	19.00	GC_00001436	WP_021163787.1	True	True	1.00
Ref	ATP-dependent zinc metalloprotease FtsH	0.00	1.00	1.00	1.00	136.00	19.00	GC_00002994, GC_00004204, GC_00005987	WP_069272742.1	True	True	1.00
Ref	zinc transporter ZitB	0.00	1.00	0.01	0.00	2.00	0.00	GC_00014939	WP_008786738.1	False	False	1.00
Ref	glycine cleavage system protein T	0.00	1.00	1.00	1.00	136.00	19.00	GC_00002360	WP_059528044.1	True	True	1.00
Ref	protein translocase subunit SecD	0.00	1.00	1.00	1.00	136.00	19.00	GC_00001393	WP_069272437.1	True	True	1.00
Ref	thiamine phosphate synthase	0.00	1.00	1.00	1.00	136.00	19.00	GC_00002744, GC_00003553, GC_00019476	PRJNA493516:D7222_29275	True	True	1.00
Ref	nitrite reductase	0.00	1.00	0.98	1.00	133.00	19.00	GC_00004849, GC_00004880, GC_00013248	PRJNA493516:D7222_40645	False	False	1.00
Ref	glucosaminidase	0.00	1.00	0.04	0.00	6.00	0.00	GC_00011995	WP_124842979.1	False	False	1.00
Ref	sulfur reduction protein DsrE	0.00	1.00	0.01	0.00	2.00	0.00	GC_00016406	WP_048248401.1	False	False	1.00
Ref	HAMP domain-containing histidine kinase	0.00	1.00	0.01	0.00	2.00	0.00	GC_00016338, GC_00019116	WP_035975608.1	False	False	1.00
Ref	flagellar L-ring protein FlgH	0.00	1.00	1.00	1.00	136.00	19.00	GC_00001486	WP_021164161.1	True	True	1.00
Ref	DUF1833 domain-containing protein	0.00	1.00	0.02	0.00	3.00	0.00	GC_00014693, GC_00021636	WP_060206302.1	False	False	1.00
Ref	5-hydroxyisourate hydrolase	0.00	1.00	0.01	0.00	1.00	0.00	GC_00018324	WP_124819715.1	False	False	1.00
Ref	type 1 fimbrial protein	0.00	1.00	1.00	1.00	136.00	19.00	GC_00001680, GC_00006595, GC_00006602, GC_00006690, GC_00007536, GC_00007910, GC_00008175, GC_00008181, GC_00008195, GC_00008671, GC_00008850, GC_00009121, GC_00009417, GC_00009423, GC_00011839, GC_00012052, GC_00012750, GC_00013257, GC_00013843, GC_00014493, GC_00015502, GC_00015847, GC_00016145, GC_00016341, GC_00017924, GC_00018447, GC_00018561, GC_00019049, GC_00019072, GC_00019123, GC_000193…	PRJNA493516:D7222_38225	True	True	1.00
Ref	phosphatidylinositol diacylglycerol-lyase	0.00	1.00	0.99	1.00	134.00	19.00	GC_00003866	WP_111998520.1	False	False	1.00
Ref	antibiotic synthesis protein MbtH	0.00	1.00	0.01	0.00	2.00	0.00	GC_00016820	WP_048244827.1	False	False	1.00
Ref	30S ribosomal protein S2	0.00	1.00	1.00	1.00	136.00	19.00	GC_00000489	WP_006483818.1	True	True	1.00
Ref	fumarate/nitrate reduction transcriptional regulator Fnr	0.00	1.00	1.00	1.00	136.00	19.00	GC_00001570, GC_00005458	PRJNA493516:D7222_12030	True	True	1.00
Ref	NADH-dependent alcohol dehydrogenase	0.00	1.00	0.01	0.00	1.00	0.00	GC_00019867	WP_043182170.1	False	False	1.00
Ref	DUF2892 domain-containing protein	0.00	1.00	0.01	0.00	2.00	0.00	GC_00017111	WP_105392881.1	False	False	1.00
Ref	heme-degrading domain-containing protein	0.00	1.00	1.00	1.00	136.00	19.00	GC_00001786, GC_00003147	PRJNA493516:D7222_00520	True	True	1.00
Ref	SET domain-containing protein-lysine N-methyltransferase	0.00	1.00	1.00	1.00	136.00	19.00	GC_00002093, GC_00011474	PRJNA493516:D7222_07520	True	True	1.00
Ref	NO-inducible flavohemoprotein	0.00	1.00	1.00	1.00	136.00	19.00	GC_00000729, GC_00015215, GC_00024742	PRJNA493516:D7222_28200	True	True	1.00
Ref	IS701 family transposase	0.00	1.00	0.01	0.00	2.00	0.00	GC_00016230	WP_124544426.1	False	False	1.00
Ref	PH domain-containing protein	0.00	1.00	0.05	0.00	7.00	0.00	GC_00011386	WP_134257999.1	False	False	1.00
Ref	RepA replication protein	0.00	1.00	0.03	0.00	4.00	0.00	GC_00011972	WP_059529430.1	False	False	1.00
Ref	toxin A	0.00	1.00	0.01	0.00	2.00	0.00	GC_00017165	WP_048250894.1	False	False	1.00
Ref	ABC transporter permease (rbsC)	0.00	1.00	0.01	0.00	2.00	0.00	GC_00014535	WP_043184186.1	False	False	1.00
Ref	acetamidase	0.00	1.00	0.01	0.00	1.00	0.00	GC_00024721	WP_043185622.1	False	False	1.00
Ref	cryptochrome/photolyase family protein	0.00	1.00	0.05	0.00	7.00	0.00	GC_00011800	WP_124629212.1	False	False	1.00
Ref	DUF1883 domain-containing protein	0.00	1.00	0.01	0.00	1.00	0.00	GC_00024188	WP_034207522.1	False	False	1.00
Ref	DUF393 domain-containing protein	0.00	1.00	0.98	1.00	133.00	19.00	GC_00006685, GC_00007276, GC_00010823	PRJNA493516:D7222_06295	False	False	1.00
Ref	50S ribosomal protein L22	0.00	1.00	1.00	1.00	136.00	19.00	GC_00000830	PRJNA493516:D7222_31845	True	True	1.00
Ref	short-chain dehydrogenase/reductase SDR	0.00	1.00	0.05	0.00	7.00	0.00	GC_00011751	WP_008642580.1	False	False	1.00
Ref	META domain-containing protein	0.00	1.00	0.96	1.00	131.00	19.00	GC_00004406	PRJNA493516:D7222_14425	False	False	1.00
Ref	gluconate 2-dehydrogenase	0.00	1.00	1.00	1.00	136.00	19.00	GC_00002199, GC_00006910, GC_00006993, GC_00013839	WP_105389907.1	True	True	1.00
Ref	DUF4209 domain-containing protein	0.00	1.00	0.02	0.00	3.00	0.00	GC_00013292	WP_124475832.1	False	False	1.00
Ref	periplasmic metal sensor NccX	0.00	1.00	0.01	0.00	1.00	0.00	GC_00023336	WP_024569855.1	False	False	1.00
Ref	LPS export ABC transporter permease LptG	0.00	1.00	1.00	1.00	136.00	19.00	GC_00001497	WP_059531803.1	True	True	1.00
Ref	FAA hydrolase family protein	0.00	1.00	1.00	1.00	136.00	19.00	GC_00002607, GC_00003094, GC_00003280, GC_00004769, GC_00005306, GC_00006174, GC_00007103, GC_00009244, GC_00009978, GC_00012137, GC_00015525, GC_00015868, GC_00017336, GC_00018615, GC_00021855, GC_00023995	PRJNA493516:D7222_33955	True	True	1.00
Ref	electron transfer flavoprotein subunit alpha/FixB family protein	0.00	1.00	1.00	1.00	136.00	19.00	GC_00000253, GC_00002799	WP_111442769.1	True	True	1.00
Ref	serine kinase	0.00	1.00	0.01	0.00	2.00	0.00	GC_00016552	WP_035973776.1	False	False	1.00
Ref	glutamate-1-semialdehyde-2,1-aminomutase	0.00	1.00	1.00	1.00	136.00	19.00	GC_00000712	WP_059529450.1	True	True	1.00
Ref	N-acetylglucosamine-6-phosphate deacetylase	0.00	1.00	1.00	1.00	136.00	19.00	GC_00002420	WP_059531348.1	True	True	1.00
Ref	ribonuclease P protein component	0.00	1.00	1.00	1.00	136.00	19.00	GC_00001263	WP_069273675.1	True	True	1.00
Ref	thiol peroxidase	0.00	1.00	1.00	1.00	136.00	19.00	GC_00001938	PRJNA493516:D7222_26555	True	True	1.00
Ref	Trm112 family protein	0.00	1.00	1.00	1.00	136.00	19.00	GC_00000891	PRJNA493516:D7222_26880	True	True	1.00
Ref	CTP synthetase (pyrG)	0.00	1.00	1.00	1.00	136.00	19.00	GC_00001101	WP_043190306.1	True	True	1.00
Ref	DUF1427 domain-containing protein	0.00	1.00	1.00	1.00	136.00	19.00	GC_00000035, GC_00000422, GC_00005757, GC_00005889	WP_034183346.1	True	True	1.00
Ref	Co2+/Mg2+ efflux protein ApaG	0.00	1.00	1.00	1.00	136.00	19.00	GC_00000972	WP_011350820.1	True	True	1.00
Ref	nitrate reductase	0.00	1.00	1.00	1.00	136.00	19.00	GC_00002728, GC_00003782, GC_00004314, GC_00005325	WP_034181154.1	True	True	1.00
Ref	DeoR family transcriptional regulator	0.00	1.00	1.00	1.00	136.00	19.00	GC_00002897, GC_00014049	WP_027788997.1	True	True	1.00
Ref	DUF4113 domain-containing protein	0.00	1.00	0.01	0.00	1.00	0.00	GC_00021038	WP_006405725.1	False	False	1.00
Ref	phosphoglucosamine mutase	0.00	1.00	1.00	1.00	136.00	19.00	GC_00000556	PRJNA493516:D7222_13960	True	True	1.00
Ref	anhydro-N-acetylmuramic acid kinase	0.00	1.00	1.00	1.00	136.00	19.00	GC_00002826	PRJNA493516:D7222_31485	True	True	1.00
Ref	general secretion pathway protein GspC	0.00	1.00	1.00	1.00	136.00	19.00	GC_00000954, GC_00006915	PRJNA493516:D7222_07450	True	True	1.00
Ref	30S ribosomal protein S19	0.00	1.00	1.00	1.00	136.00	19.00	GC_00000820	PRJNA493516:D7222_31850	True	True	1.00
Ref	Baseplate J family protein	0.00	1.00	0.01	0.00	2.00	0.00	GC_00017205	WP_081066241.1	False	False	1.00
Ref	acetoin dehydrogenase dihydrolipoyllysine-residue acetyltransferase subunit	0.00	1.00	0.99	1.00	134.00	19.00	GC_00003929, GC_00017714, GC_00020196	PRJNA493516:D7222_17540	False	False	1.00
Ref	ribose-phosphate pyrophosphokinase	0.00	1.00	1.00	1.00	136.00	19.00	GC_00001135, GC_00007665	PRJNA493516:D7222_28535	True	True	1.00
Ref	tyrosine--tRNA ligase	0.00	1.00	1.00	1.00	136.00	19.00	GC_00001427	PRJNA493516:D7222_31490	True	True	1.00
Ref	prolipoprotein diacylglyceryl transferase	0.00	1.00	1.00	1.00	136.00	19.00	GC_00001577	PRJNA493516:D7222_19070	True	True	1.00
Ref	tyrosine recombinase XerC	0.00	1.00	1.00	1.00	136.00	19.00	GC_00002045	WP_059731944.1	True	True	1.00
Ref	DUF559 domain-containing protein	0.00	1.00	0.01	0.00	1.00	0.00	GC_00023709	WP_146254088.1	False	False	1.00
Ref	HTH-type transcriptional regulator DmlR (dmlR_54)	0.00	1.00	0.01	0.00	2.00	0.00	GC_00015866	POM14693.1	False	False	1.00
Ref	biopolymer transporter ExbD	0.00	1.00	1.00	1.00	136.00	19.00	GC_00000006, GC_00000056, GC_00001228, GC_00002264, GC_00006189, GC_00006223, GC_00006856, GC_00007469, GC_00010723, GC_00016129	PRJNA493516:D7222_13595	True	True	1.00
Ref	lysine--tRNA ligase	0.00	1.00	1.00	1.00	136.00	19.00	GC_00001376	WP_059532068.1	True	True	1.00
Ref	DUF2934 domain-containing protein	0.00	1.00	0.04	0.00	6.00	0.00	GC_00012065	WP_035976173.1	False	False	1.00
Ref	glucose/quinate/shikimate family membrane-bound PQQ-dependent dehydrogenase	0.00	1.00	0.01	0.00	1.00	0.00	GC_00020963	WP_014898725.1	False	False	1.00
Ref	DUF1177 domain-containing protein	0.00	1.00	0.01	0.00	1.00	0.00	GC_00019215	WP_060349393.1	False	False	1.00
Ref	ThiF family adenylyltransferase	0.00	1.00	0.01	0.00	1.00	0.00	GC_00018920	WP_146255096.1	False	False	1.00
Ref	Putative xanthine dehydrogenase YagT iron-sulfur-binding subunit (yagT)	0.00	1.00	0.01	0.00	2.00	0.00	GC_00014721	POM14086.1	False	False	1.00
Ref	elongation factor G (fusA)	0.00	1.00	0.01	0.00	1.00	0.00	GC_00020527	WP_069270966.1	False	False	1.00
Ref	lipopolysaccharide heptosyltransferase II	0.00	1.00	0.99	1.00	135.00	19.00	GC_00002983	WP_059523421.1	False	False	1.00
Ref	DUF3158 domain-containing protein	0.00	1.00	0.02	0.00	3.00	0.00	GC_00013929	WP_069270314.1	False	False	1.00
Ref	4-aminobutyrate--2-oxoglutarate transaminase	0.00	1.00	1.00	1.00	136.00	19.00	GC_00000382	PRJNA493516:D7222_05835	True	True	1.00
Ref	acyl-CoA desaturase	0.00	1.00	0.01	0.00	1.00	0.00	GC_00018267	WP_069269487.1	False	False	1.00
Ref	30S ribosomal protein S18	0.00	1.00	1.00	1.00	136.00	19.00	GC_00000863	WP_006486248.1	True	True	1.00
Ref	ammonium transporter	0.00	1.00	1.00	1.00	136.00	19.00	GC_00000622, GC_00001841	WP_059489822.1	True	True	1.00
Ref	DNA polymerase III subunit gamma/tau	0.00	1.00	0.99	1.00	134.00	19.00	GC_00006574, GC_00007255	WP_027787225.1	False	False	1.00
Ref	urease subunit gamma	0.00	1.00	1.00	1.00	136.00	19.00	GC_00001226	PRJNA493516:D7222_03605	True	True	1.00
Ref	ATP synthase subunit beta	0.00	1.00	0.99	1.00	135.00	19.00	GC_00000132	PRJNA493516:D7222_07680	False	False	1.00
Ref	pilus assembly protein PapC	0.00	1.00	0.05	0.00	7.00	0.00	GC_00011730	WP_124839703.1	False	False	1.00
Ref	tryptophan synthase subunit alpha	0.00	1.00	0.99	1.00	135.00	19.00	GC_00003052	PRJNA493516:D7222_02930	False	False	1.00
Ref	DUF4212 domain-containing protein	0.00	1.00	1.00	1.00	136.00	19.00	GC_00000639	PRJNA493516:D7222_32225	True	True	1.00
Ref	UDP-N-acetylglucosamine 1-carboxyvinyltransferase	0.00	1.00	1.00	1.00	136.00	19.00	GC_00001256, GC_00003379	WP_059522283.1	True	True	1.00
Ref	FliA/WhiG family RNA polymerase sigma factor	0.00	1.00	0.01	0.00	2.00	0.00	GC_00016597	WP_006766958.1	False	False	1.00
Ref	purine permease	0.00	1.00	1.00	1.00	136.00	19.00	GC_00002181, GC_00002243, GC_00012294	PRJNA493516:D7222_02725	True	True	1.00
Ref	ATP-dependent exonuclease	0.00	1.00	0.01	0.00	1.00	0.00	GC_00022707	WP_060319119.1	False	False	1.00
Ref	ubiquinone biosynthesis O-methyltransferase	0.00	1.00	0.99	1.00	135.00	19.00	GC_00003190	WP_027788067.1	False	False	1.00
Ref	short-chain dehydrogenase/reductase	0.00	1.00	0.01	0.00	1.00	0.00	GC_00018845	WP_105391959.1	False	False	1.00
Ref	carboxypeptidase regulatory-like domain-containing protein	0.00	1.00	1.00	1.00	136.00	19.00	GC_00002342, GC_00005664, GC_00008490, GC_00017172, GC_00021283, GC_00024885	PRJNA493516:D7222_10865	True	True	1.00
Ref	SulP family inorganic anion transporter	0.00	1.00	1.00	1.00	136.00	19.00	GC_00000298, GC_00002725, GC_00003908, GC_00005826, GC_00017900, GC_00018404	PRJNA493516:D7222_14760	True	True	1.00
Ref	nucleotide pyrophosphatase	0.00	1.00	0.99	1.00	135.00	19.00	GC_00002926, GC_00018919	PRJNA493516:D7222_15795	False	False	1.00
Ref	type IV pilus biogenesis protein PilP	0.00	1.00	0.03	0.00	4.00	0.00	GC_00016652, GC_00019089, GC_00021058	WP_027782670.1	False	False	1.00
Ref	lactonase family protein	0.00	1.00	1.00	1.00	136.00	19.00	GC_00002472, GC_00022936, GC_00024622	PRJNA493516:D7222_14415	True	True	1.00
Ref	secretion protein HlyD	0.00	1.00	0.99	1.00	135.00	19.00	GC_00004686, GC_00012316	WP_111997228.1	False	False	1.00
Ref	toxin-antitoxin system YwqK family antitoxin	0.00	1.00	0.05	0.00	7.00	0.00	GC_00011807	WP_059667143.1	False	False	1.00
Ref	pilus assembly protein PilM	0.00	1.00	0.04	0.00	5.00	0.00	GC_00013231, GC_00021974	WP_035973756.1	False	False	1.00
Ref	DegQ family serine endoprotease	0.00	1.00	1.00	1.00	136.00	19.00	GC_00001743	PRJNA493516:D7222_27310	True	True	1.00
Ref	benzoylformate decarboxylase	0.00	1.00	0.99	1.00	135.00	19.00	GC_00000403, GC_00019978	PRJNA493516:D7222_38445	False	False	1.00
Ref	2-oxoglutarate dehydrogenase	0.00	1.00	0.99	1.00	135.00	19.00	GC_00003174	PRJNA493516:D7222_24235	False	False	1.00
Ref	photopexin A	0.00	1.00	0.99	1.00	134.00	19.00	GC_00000128	WP_021160613.1	False	False	1.00
Ref	tRNA-guanine(34) transglycosylase	0.00	1.00	0.99	1.00	135.00	19.00	GC_00003290	WP_027788335.1	False	False	1.00
Ref	phosphomethylpyrimidine synthase ThiC	0.00	1.00	0.99	1.00	135.00	19.00	GC_00003032	WP_048024440.1	False	False	1.00
Ref	proline/glycine betaine ABC transporter permease	0.00	1.00	0.95	1.00	129.00	19.00	GC_00004755	PRJNA493516:D7222_20075	False	False	1.00
Ref	lactate utilization protein	0.00	1.00	1.00	1.00	136.00	19.00	GC_00002039, GC_00016853	PRJNA493516:D7222_19735	True	True	1.00
Ref	dodecin domain-containing protein	0.00	1.00	1.00	1.00	136.00	19.00	GC_00001089	PRJNA493516:D7222_13015	True	True	1.00
Ref	flagellar biosynthesis protein FlhG	0.00	1.00	1.00	1.00	136.00	19.00	GC_00001834	WP_027788634.1	True	True	1.00
Ref	glycine/betaine ABC transporter substrate-binding protein	0.00	1.00	1.00	1.00	136.00	19.00	GC_00001560, GC_00004505, GC_00011717, GC_00023100	WP_021160639.1	True	True	1.00
Ref	DUF3375 domain-containing protein	0.00	1.00	0.04	0.00	6.00	0.00	GC_00012497, GC_00019323	WP_081082827.1	False	False	1.00
Ref	DUF4430 domain-containing protein	0.00	1.00	0.02	0.00	3.00	0.00	GC_00013956	WP_059240556.1	False	False	1.00
Ref	ammonia-dependent NAD(+) synthetase	0.00	1.00	1.00	1.00	136.00	19.00	GC_00001863	PRJNA493516:D7222_21385	True	True	1.00
Ref	adenylate/guanylate cyclase	0.00	1.00	0.04	0.00	5.00	0.00	GC_00012347	WP_060359327.1	False	False	1.00
Ref	MerR family DNA-binding transcriptional regulator	0.00	1.00	0.01	0.00	2.00	0.00	GC_00019655, GC_00023713	WP_124840992.1	False	False	1.00
Ref	S-(hydroxymethyl)glutathione dehydrogenase/class III alcohol dehydrogenase	0.00	1.00	0.99	1.00	135.00	19.00	GC_00000109	PRJNA493516:D7222_26590	False	False	1.00
Ref	barnase inhibitor	0.00	1.00	1.00	1.00	136.00	19.00	GC_00001036, GC_00006306, GC_00012942	PRJNA493516:D7222_26390	True	True	1.00
Ref	FAD-dependent oxidoreductase	0.00	1.00	1.00	1.00	136.00	19.00	GC_00000655, GC_00002628, GC_00002833, GC_00004105, GC_00004526, GC_00005409, GC_00005979, GC_00006012, GC_00006071, GC_00006366, GC_00006598, GC_00007161, GC_00007284, GC_00009104, GC_00009131, GC_00009776, GC_00012496, GC_00013044, GC_00013090, GC_00014034, GC_00015085, GC_00016263, GC_00016403, GC_00017087, GC_00018140, GC_00018831, GC_00019171, GC_00020054, GC_00020408, GC_00020622, GC_000230…	PRJNA493516:D7222_27865	True	True	1.00
Ref	30S ribosomal protein S20	0.00	1.00	1.00	1.00	136.00	19.00	GC_00000871	PRJNA493516:D7222_26850	True	True	1.00
Ref	sulfurtransferase FdhD	0.00	1.00	1.00	1.00	136.00	19.00	GC_00003886, GC_00005314	WP_059552901.1	True	True	1.00
Ref	transcriptional regulatory protein	0.00	1.00	0.96	1.00	131.00	19.00	GC_00000528	WP_021162732.1	False	False	1.00
Ref	DUF962 domain-containing protein	0.00	1.00	1.00	1.00	136.00	19.00	GC_00000525, GC_00002083	PRJNA493516:D7222_07265	True	True	1.00
Ref	recombination regulator RecX	0.00	1.00	0.99	1.00	135.00	19.00	GC_00006538, GC_00007275	WP_111997468.1	False	False	1.00
Ref	benzoate transporter	0.00	1.00	0.99	1.00	134.00	19.00	GC_00000262, GC_00005076	WP_111999481.1	False	False	1.00
Ref	DJ-1/PfpI family protein	0.00	1.00	1.00	1.00	136.00	19.00	GC_00002134, GC_00005426, GC_00006004, GC_00022305	PRJNA493516:D7222_11105	True	True	1.00
Ref	response regulator	0.00	1.00	1.00	1.00	136.00	19.00	GC_00000987, GC_00001044, GC_00001180, GC_00003088, GC_00003647, GC_00005898, GC_00007563, GC_00007872, GC_00008040, GC_00008055, GC_00008062, GC_00009208, GC_00010744, GC_00011987, GC_00012008, GC_00013163, GC_00015113, GC_00016243, GC_00019095, GC_00019356, GC_00020033, GC_00020344, GC_00020367, GC_00021414, GC_00022043, GC_00022057, GC_00022149, GC_00022677, GC_00023405, GC_00023473	PRJNA493516:D7222_08035	True	True	1.00
Ref	ethanolamine ammonia-lyase subunit EutB	0.00	1.00	1.00	1.00	136.00	19.00	GC_00001867	WP_059490289.1	True	True	1.00
Ref	EI24 domain-containing protein	0.00	1.00	1.00	1.00	136.00	19.00	GC_00002103	WP_146252891.1	True	True	1.00
Ref	thiamine pyrophosphate-binding protein	0.00	1.00	1.00	1.00	136.00	19.00	GC_00001844, GC_00003317, GC_00018733, GC_00020737, GC_00024971	PRJNA493516:D7222_05000	True	True	1.00
Ref	IS4/IS5 family transposase	0.00	1.00	0.01	0.00	2.00	0.00	GC_00015328	WP_020924943.1	False	False	1.00
Ref	dihydrolipoyllysine-residue succinyltransferase	0.00	1.00	1.00	1.00	136.00	19.00	GC_00001453	WP_034184037.1	True	True	1.00
Ref	cytochrome C	0.00	1.00	1.00	1.00	136.00	19.00	GC_00002031, GC_00002387, GC_00004242, GC_00004307, GC_00004715, GC_00006991, GC_00007300, GC_00007317, GC_00009058, GC_00009224, GC_00009331, GC_00012493, GC_00013042, GC_00021926, GC_00022962	PRJNA493516:D7222_19085	True	True	1.00
Ref	AbrB family transcriptional regulator	0.00	1.00	0.04	0.00	5.00	0.00	GC_00015397, GC_00016276, GC_00021431	WP_009876619.1	False	False	1.00
Ref	peptidase C45	0.00	1.00	1.00	1.00	136.00	19.00	GC_00002865, GC_00004551, GC_00016713, GC_00025381	PRJNA493516:D7222_39200	True	True	1.00
Ref	IpaD/SipD/SspD family type III secretion system needle tip protein	0.00	1.00	0.01	0.00	1.00	0.00	GC_00024311	WP_080971116.1	False	False	1.00
Ref	metal-dependent hydrolase	0.00	1.00	1.00	1.00	136.00	19.00	GC_00001542, GC_00003258, GC_00003661, GC_00003662, GC_00006144, GC_00007291, GC_00024818	PRJNA493516:D7222_27920	True	True	1.00
Ref	YaiI/YqxD family protein	0.00	1.00	1.00	1.00	136.00	19.00	GC_00001428	PRJNA493516:D7222_01115	True	True	1.00
Ref	Phospholipase D (pld_1)	0.00	1.00	1.00	1.00	136.00	19.00	GC_00002488	POM20798.1	True	True	1.00
Ref	paraquat-inducible membrane protein A	0.00	1.00	0.04	0.00	5.00	0.00	GC_00012317	WP_081070003.1	False	False	1.00
Ref	DUF2938 domain-containing protein	0.00	1.00	0.96	1.00	130.00	19.00	GC_00004495	PRJNA493516:D7222_38955	False	False	1.00
Ref	NYN domain-containing protein	0.00	1.00	1.00	1.00	136.00	19.00	GC_00002853, GC_00014788	PRJNA493516:D7222_13315	True	True	1.00
Ref	oxalate/formate MFS antiporter	0.00	1.00	0.01	0.00	1.00	0.00	GC_00021288	WP_060349388.1	False	False	1.00
Ref	siderophore-interacting protein	0.00	1.00	1.00	1.00	136.00	19.00	GC_00002765	PRJNA493516:D7222_11700	True	True	1.00
Ref	DNA repair protein RecO	0.00	1.00	1.00	1.00	136.00	19.00	GC_00001328	WP_021159687.1	True	True	1.00
Ref	23S rRNA (uracil(1939)-C(5))-methyltransferase RlmD	0.00	1.00	1.00	1.00	136.00	19.00	GC_00001432	WP_081052719.1	True	True	1.00
Ref	bifunctional transcriptional regulator/glucokinase	0.00	1.00	1.00	1.00	136.00	19.00	GC_00000273	PRJNA493516:D7222_03920	True	True	1.00
Ref	SMEK domain-containing protein	0.00	1.00	0.02	0.00	3.00	0.00	GC_00013200	WP_146255089.1	False	False	1.00
Ref	tetratricopeptide TPR_2 repeat protein	0.00	1.00	1.00	1.00	136.00	19.00	GC_00000322	WP_048025985.1	True	True	1.00
Ref	DUF1571 domain-containing protein	0.00	1.00	1.00	1.00	136.00	19.00	GC_00002185, GC_00002208	PRJNA493516:D7222_03355	True	True	1.00
Ref	PAS domain-containing protein	0.00	1.00	0.01	0.00	2.00	0.00	GC_00022790, GC_00024416	WP_080741552.1	False	False	1.00
Ref	aldo/keto reductase	0.00	1.00	1.00	1.00	136.00	19.00	GC_00000255, GC_00001503, GC_00002874, GC_00003366, GC_00003520, GC_00004605, GC_00005313, GC_00005581, GC_00005859, GC_00006316, GC_00006410, GC_00007599, GC_00008549, GC_00010596, GC_00011311, GC_00011821, GC_00017885, GC_00022482	PRJNA493516:D7222_37830	True	True	1.00
Ref	UTP--glucose-1-phosphate uridylyltransferase	0.00	1.00	0.99	1.00	134.00	19.00	GC_00000008	WP_059666237.1	False	False	1.00
Ref	bacterial membrane flanked domain protein	0.00	1.00	0.03	0.00	4.00	0.00	GC_00013126	WP_006487431.1	False	False	1.00
Ref	DUF3472 domain-containing protein	0.00	1.00	0.03	0.00	4.00	0.00	GC_00013192	WP_080485651.1	False	False	1.00
Ref	MafI family immunity protein	0.00	1.00	0.03	0.00	4.00	0.00	GC_00013222	WP_124546129.1	False	False	1.00
Ref	DUF485 domain-containing protein	0.00	1.00	1.00	1.00	136.00	19.00	GC_00003096, GC_00005098, GC_00006100, GC_00006830, GC_00009932, GC_00015468, GC_00016166	PRJNA493516:D7222_25115	True	True	1.00
Ref	DUF2165 domain-containing protein	0.00	1.00	0.03	0.00	4.00	0.00	GC_00012666	WP_006483693.1	False	False	1.00
Ref	7-cyano-7-deazaguanine synthase	0.00	1.00	1.00	1.00	136.00	19.00	GC_00001548, GC_00014823	PRJNA493516:D7222_16600	True	True	1.00
Ref	export protein FliQ family 3	0.00	1.00	0.01	0.00	1.00	0.00	GC_00020646	WP_105393723.1	False	False	1.00
Ref	thymidylate synthase	0.00	1.00	1.00	1.00	136.00	19.00	GC_00004077, GC_00010254, GC_00013465	PRJNA493516:D7222_27080	True	True	1.00
Ref	nucleoside-specific channel-forming protein Tsx	0.00	1.00	0.05	0.00	7.00	0.00	GC_00011743	WP_111940661.1	False	False	1.00
Ref	type VI secretion system tube protein Hcp	0.00	1.00	1.00	1.00	136.00	19.00	GC_00005449, GC_00006222, GC_00011259, GC_00011819, GC_00024392	WP_006477093.1	True	True	1.00
Ref	pyridoxal-5'-phosphate-dependent protein subunit beta	0.00	1.00	0.01	0.00	1.00	0.00	GC_00018257	WP_034205956.1	False	False	1.00
Ref	1,2-phenylacetyl-CoA epoxidase subunit A	0.00	1.00	1.00	1.00	136.00	19.00	GC_00001604	PRJNA493516:D7222_32220	True	True	1.00
Ref	bifunctional methylenetetrahydrofolate dehydrogenase/methenyltetrahydrofolate cyclohydrolase FolD	0.00	1.00	1.00	1.00	136.00	19.00	GC_00001496	WP_111999059.1	True	True	1.00
Ref	DNA polymerase I	0.00	1.00	1.00	1.00	136.00	19.00	GC_00001901, GC_00010250, GC_00021096	WP_059857250.1	True	True	1.00
Ref	signal recognition particle-docking protein FtsY	0.00	1.00	1.00	1.00	136.00	19.00	GC_00000685	WP_111998542.1	True	True	1.00
Ref	gfo/Idh/MocA family oxidoreductase	0.00	1.00	1.00	1.00	136.00	19.00	GC_00002068, GC_00002244, GC_00002801, GC_00003167, GC_00011330, GC_00017130, GC_00018057, GC_00018781, GC_00019553, GC_00020158, GC_00021232, GC_00021697, GC_00024111, GC_00024760	PRJNA493516:D7222_07125	True	True	1.00
Ref	inorganic diphosphatase	0.00	1.00	1.00	1.00	136.00	19.00	GC_00000311	PRJNA493516:D7222_18840	True	True	1.00
Ref	arsenical resistance protein ArsH (arsH)	0.00	1.00	0.96	1.00	131.00	19.00	GC_00000063	PRJNA493516:D7222_36900	False	False	1.00
Ref	OmpW family protein	0.00	1.00	1.00	1.00	136.00	19.00	GC_00000584, GC_00001534, GC_00001535, GC_00001763, GC_00005646, GC_00007690, GC_00007751, GC_00009896, GC_00012596, GC_00013914, GC_00020631, GC_00022341	PRJNA493516:D7222_27805	True	True	1.00
Ref	bifunctional cobalt-precorrin-7 (C(5))-methyltransferase/cobalt-precorrin-6B (C(15))-methyltransferase	0.00	1.00	0.99	1.00	135.00	19.00	GC_00003556	WP_027787407.1	False	False	1.00
Ref	DUF4236 domain-containing protein	0.00	1.00	0.03	0.00	4.00	0.00	GC_00015164, GC_00016958	WP_081063943.1	False	False	1.00
Ref	two-component system response regulator KdpE	0.00	1.00	1.00	1.00	136.00	19.00	GC_00000118	WP_027786844.1	True	True	1.00
Ref	tetratricopeptide repeat protein	0.00	1.00	1.00	1.00	136.00	19.00	GC_00000764, GC_00001771, GC_00002216, GC_00002877, GC_00004709, GC_00004821, GC_00005510, GC_00005739, GC_00006059, GC_00006703, GC_00006743, GC_00008335, GC_00008530, GC_00009105, GC_00011047, GC_00011328, GC_00012106, GC_00012621, GC_00013673, GC_00014145, GC_00015852, GC_00018349, GC_00018390, GC_00020875, GC_00024095, GC_00024508	PRJNA493516:D7222_04305	True	True	1.00
Ref	phosphoenolpyruvate carboxykinase (GTP)	0.00	1.00	1.00	1.00	136.00	19.00	GC_00002774	PRJNA493516:D7222_10005	True	True	1.00
Ref	plasmid maintenance system killer protein	0.00	1.00	0.04	0.00	5.00	0.00	GC_00012468	WP_080970989.1	False	False	1.00
Ref	DNA topoisomerase III	0.00	1.00	1.00	1.00	136.00	19.00	GC_00000686, GC_00009392	PRJNA493516:D7222_16540	True	True	1.00
Ref	type B 50S ribosomal protein L31	0.00	1.00	1.00	1.00	136.00	19.00	GC_00000951	PRJNA493516:D7222_17515	True	True	1.00
Ref	ribose ABC transporter substrate-binding protein	0.00	1.00	0.01	0.00	1.00	0.00	GC_00015875	WP_048028093.1	False	False	1.00
Ref	methylmalonyl-CoA decarboxylase	0.00	1.00	0.99	1.00	134.00	19.00	GC_00003688	PRJNA493516:D7222_03785	False	False	1.00
Ref	SURF1 family protein	0.00	1.00	1.00	1.00	136.00	19.00	GC_00001987	PRJNA493516:D7222_25285	True	True	1.00
Ref	cell wall anchor protein	0.00	1.00	0.02	0.00	3.00	0.00	GC_00015876, GC_00022047	WP_080971079.1	False	False	1.00
Ref	type VI secretion system-associated FHA domain protein TagH	0.00	1.00	0.96	1.00	131.00	19.00	GC_00004520, GC_00007334	WP_069274386.1	False	False	1.00
Ref	autotransporter outer membrane beta-barrel domain-containing protein	0.00	1.00	0.99	1.00	135.00	19.00	GC_00003604, GC_00006800, GC_00006835, GC_00007444, GC_00008147, GC_00010389, GC_00020653, GC_00024570	PRJNA493516:D7222_31435	False	False	1.00
Ref	DUF3501 domain-containing protein	0.00	1.00	1.00	1.00	136.00	19.00	GC_00002307	WP_111939179.1	True	True	1.00
Ref	signal peptide protein	0.00	1.00	1.00	1.00	136.00	19.00	GC_00002428	PRJNA493516:D7222_30720	True	True	1.00
Ref	peptide-methionine (R)-S-oxide reductase	0.00	1.00	1.00	1.00	136.00	19.00	GC_00001131, GC_00005214	WP_059532605.1	True	True	1.00
Ref	cytochrome d ubiquinol oxidase subunit I	0.00	1.00	1.00	1.00	136.00	19.00	GC_00002058	WP_021163035.1	True	True	1.00
Ref	biotin-independent malonate decarboxylase subunit beta	0.00	1.00	1.00	1.00	136.00	19.00	GC_00002661	PRJNA493516:D7222_13815	True	True	1.00
Ref	polysaccharide biosynthesis tyrosine autokinase	0.00	1.00	1.00	1.00	136.00	19.00	GC_00001907	PRJNA493516:D7222_20520	True	True	1.00
Ref	sugar ABC transporter ATP-binding protein	0.00	1.00	1.00	1.00	136.00	19.00	GC_00000659, GC_00002675, GC_00003761, GC_00003779, GC_00004535, GC_00005661, GC_00005980, GC_00006126, GC_00006344, GC_00009398, GC_00010221, GC_00011709, GC_00012079, GC_00012881, GC_00013791, GC_00014161, GC_00016352, GC_00016549, GC_00017396, GC_00023355	PRJNA493516:D7222_00425	True	True	1.00
Ref	transcription elongation factor GreB	0.00	1.00	1.00	1.00	136.00	19.00	GC_00001316	WP_021163929.1	True	True	1.00
Ref	type II secretion system protein GspF	0.00	1.00	1.00	1.00	136.00	19.00	GC_00002975, GC_00006810	WP_021160406.1	True	True	1.00
Ref	glucarate dehydratase	0.00	1.00	0.99	1.00	134.00	19.00	GC_00003216, GC_00004315	WP_069272673.1	False	False	1.00
Ref	DNA polymerase III subunit beta	0.00	1.00	1.00	1.00	136.00	19.00	GC_00001341	PRJNA493516:D7222_32820	True	True	1.00
Ref	DUF805 domain-containing protein	0.00	1.00	0.98	1.00	133.00	19.00	GC_00004866, GC_00004872, GC_00006425, GC_00021553, GC_00022762	PRJNA493516:D7222_08100	False	False	1.00
Ref	RNA polymerase sigma factor RpoE	0.00	1.00	1.00	1.00	136.00	19.00	GC_00000877	WP_006490873.1	True	True	1.00
Ref	molybdenum-binding oxidoreductase	0.00	1.00	0.01	0.00	2.00	0.00	GC_00015527	WP_080747270.1	False	False	1.00
Ref	electron transfer flavoprotein subunit beta/FixA family protein	0.00	1.00	1.00	1.00	136.00	19.00	GC_00000087, GC_00003336, GC_00005078, GC_00017304	PRJNA493516:D7222_04485	True	True	1.00
Ref	enolase	0.00	1.00	1.00	1.00	136.00	19.00	GC_00000328, GC_00009094	PRJNA493516:D7222_19620	True	True	1.00
Ref	ATP-dependent Clp protease ATP-binding subunit ClpA	0.00	1.00	1.00	1.00	136.00	19.00	GC_00002421	WP_059531693.1	True	True	1.00
Ref	CHAD domain-containing protein	0.00	1.00	1.00	1.00	136.00	19.00	GC_00002885	PRJNA493516:D7222_29245	True	True	1.00
Ref	plasmid replication protein	0.00	1.00	0.01	0.00	1.00	0.00	GC_00024830	WP_059694397.1	False	False	1.00
Ref	[acyl-carrier-protein] S-malonyltransferase (fabD)	0.00	1.00	0.01	0.00	2.00	0.00	GC_00017049	WP_105393825.1	False	False	1.00
Ref	acyl-CoA thioesterase	0.00	1.00	1.00	1.00	136.00	19.00	GC_00000053, GC_00000357, GC_00000607, GC_00001056, GC_00001206, GC_00010482, GC_00018198, GC_00021611, GC_00025379	PRJNA493516:D7222_01530	True	True	1.00
Ref	DUF815 domain-containing protein	0.00	1.00	1.00	1.00	136.00	19.00	GC_00000636, GC_00006400	WP_034182647.1	True	True	1.00
Ref	phosphate regulon sensor histidine kinase PhoR	0.00	1.00	1.00	1.00	136.00	19.00	GC_00002293	WP_069272744.1	True	True	1.00
Ref	flagellar basal body P-ring protein FlgI	0.00	1.00	1.00	1.00	136.00	19.00	GC_00002050, GC_00012980, GC_00016746	WP_042978316.1	True	True	1.00
Ref	50S ribosomal protein L20	0.00	1.00	1.00	1.00	136.00	19.00	GC_00000839	PRJNA493516:D7222_00080	True	True	1.00
Ref	NADH-quinone oxidoreductase subunit D	0.00	1.00	1.00	1.00	136.00	19.00	GC_00001053, GC_00022439	PRJNA493516:D7222_14830	True	True	1.00
Ref	Peptide chain release factor RF2 (prfB_2)	0.00	1.00	0.01	0.00	1.00	0.00	GC_00024799	POM21837.1	False	False	1.00
Ref	FAD-linked oxidase	0.00	1.00	1.00	1.00	136.00	19.00	GC_00000763	WP_111938867.1	True	True	1.00
Ref	tRNA threonylcarbamoyladenosine dehydratase	0.00	1.00	1.00	1.00	136.00	19.00	GC_00002351	PRJNA493516:D7222_26765	True	True	1.00
Ref	VWA domain-containing protein	0.00	1.00	1.00	1.00	136.00	19.00	GC_00001438, GC_00005504, GC_00017977, GC_00019877, GC_00021651	PRJNA493516:D7222_14350	True	True	1.00
Ref	shikimate kinase	0.00	1.00	1.00	1.00	136.00	19.00	GC_00005083, GC_00005860, GC_00005924, GC_00008990, GC_00011229	PRJNA493516:D7222_01520	True	True	1.00
Ref	RNA polymerase sigma factor	0.00	1.00	1.00	1.00	136.00	19.00	GC_00000561, GC_00001439, GC_00002453, GC_00006839, GC_00008866, GC_00010729, GC_00012476, GC_00016053, GC_00024585	WP_042976293.1	True	True	1.00
Ref	choline ABC transporter permease subunit	0.00	1.00	1.00	1.00	136.00	19.00	GC_00000530	WP_069271145.1	True	True	1.00
Ref	phosphoketolase	0.00	1.00	0.01	0.00	1.00	0.00	GC_00018839	WP_105390215.1	False	False	1.00
Ref	D-glycerate dehydrogenase	0.00	1.00	1.00	1.00	136.00	19.00	GC_00001402, GC_00003705, GC_00007612	PRJNA493516:D7222_27175	True	True	1.00
Ref	primosomal protein N'	0.00	1.00	0.99	1.00	134.00	19.00	GC_00003910	PRJNA493516:D7222_07710	False	False	1.00
Ref	copper-binding protein	0.00	1.00	0.01	0.00	1.00	0.00	GC_00017321	WP_059880212.1	False	False	1.00
Ref	ubiquinone biosynthesis protein	0.00	1.00	1.00	1.00	136.00	19.00	GC_00001960	WP_027788478.1	True	True	1.00
Ref	type III secretion protein HrpB7	0.00	1.00	0.01	0.00	1.00	0.00	GC_00023319	WP_069271640.1	False	False	1.00
Ref	transketolase	0.00	1.00	1.00	1.00	136.00	19.00	GC_00002229, GC_00008329, GC_00008332, GC_00015703, GC_00015938, GC_00016975, GC_00017992, GC_00022787	WP_069272403.1	True	True	1.00
Ref	peptide deformylase	0.00	1.00	1.00	1.00	136.00	19.00	GC_00000973, GC_00002165, GC_00020021	PRJNA493516:D7222_16555	True	True	1.00
Ref	conjugal transfer protein TrbD	0.00	1.00	0.04	0.00	6.00	0.00	GC_00010573	WP_059529503.1	False	False	1.00
Ref	bacteriocin-protection protein	0.00	1.00	0.96	1.00	131.00	19.00	GC_00004459	PRJNA493516:D7222_37145	False	False	1.00
Ref	aspartate-alanine antiporter (aspT)	0.00	1.00	0.01	0.00	1.00	0.00	GC_00017999	WP_006767405.1	False	False	1.00
Ref	flagellar basal-body rod protein FlgG	0.00	1.00	1.00	1.00	136.00	19.00	GC_00000959, GC_00015765	WP_021164160.1	True	True	1.00
Ref	flagellar export chaperone FliS	0.00	1.00	1.00	1.00	136.00	19.00	GC_00000990, GC_00016983	WP_069273624.1	True	True	1.00
Ref	UDP-N-acetylmuramate:L-alanyl-gamma-D-glutamyl- meso-diaminopimelate ligase	0.00	1.00	1.00	1.00	136.00	19.00	GC_00002426	WP_059728092.1	True	True	1.00
Ref	ribonuclease E inhibitor RraB	0.00	1.00	0.01	0.00	1.00	0.00	GC_00023360	WP_081066880.1	False	False	1.00
Ref	GatB/YqeY domain-containing protein	0.00	1.00	1.00	1.00	136.00	19.00	GC_00001076	PRJNA493516:D7222_29090	True	True	1.00
Ref	protein glxC	0.00	1.00	0.01	0.00	1.00	0.00	GC_00018085	WP_059590741.1	False	False	1.00
Ref	ATP-dependent DNA helicase RecQ	0.00	1.00	0.01	0.00	1.00	0.00	GC_00019862	WP_065228303.1	False	False	1.00
Ref	2-(1,2-epoxy-1,2-dihydrophenyl)acetyl-CoA isomerase	0.00	1.00	1.00	1.00	136.00	19.00	GC_00000557	PRJNA493516:D7222_29915	True	True	1.00
Ref	NADH-quinone oxidoreductase subunit M	0.00	1.00	1.00	1.00	136.00	19.00	GC_00000092, GC_00001158	PRJNA493516:D7222_19430	True	True	1.00
Ref	DUF1795 domain-containing protein	0.00	1.00	0.99	1.00	135.00	19.00	GC_00004956, GC_00007265, GC_00008713, GC_00012086, GC_00024429	PRJNA493516:D7222_18055	False	False	1.00
Ref	murein transglycosylase	0.00	1.00	1.00	1.00	136.00	19.00	GC_00001564	PRJNA493516:D7222_29930	True	True	1.00
Ref	hydrogenase formation protein HypD	0.00	1.00	0.01	0.00	1.00	0.00	GC_00021572	WP_059856905.1	False	False	1.00
Ref	general secretion pathway protein GspJ	0.00	1.00	1.00	1.00	136.00	19.00	GC_00001776	WP_111998230.1	True	True	1.00
Ref	DUF969 domain-containing protein	0.00	1.00	0.99	1.00	135.00	19.00	GC_00003073	PRJNA493516:D7222_02400	False	False	1.00
Ref	pentapeptide MXKDX repeat protein	0.00	1.00	0.95	1.00	129.00	19.00	GC_00005186, GC_00009318, GC_00015021, GC_00018049, GC_00018097, GC_00019979	PRJNA493516:D7222_13455	False	False	1.00
Ref	3-(cis-5,6-dihydroxycyclohexa-1, 3-dien-1-yl)propanoate dehydrogenase	0.00	1.00	0.01	0.00	1.00	0.00	GC_00018661	WP_059813097.1	False	False	1.00
Ref	DUF756 domain-containing protein	0.00	1.00	0.01	0.00	1.00	0.00	GC_00020868	WP_080970816.1	False	False	1.00
Ref	(2Fe-2S)-binding protein	0.00	1.00	1.00	1.00	136.00	19.00	GC_00000245, GC_00000246, GC_00000420, GC_00001152, GC_00002230, GC_00003532, GC_00004247, GC_00005195, GC_00010505, GC_00012409, GC_00016015, GC_00016686, GC_00018369, GC_00019236, GC_00020182, GC_00022077, GC_00024279, GC_00024300	PRJNA493516:D7222_15470	True	True	1.00
Ref	phosphoenolpyruvate carboxylase	0.00	1.00	1.00	1.00	136.00	19.00	GC_00000771	PRJNA493516:D7222_18890	True	True	1.00
Ref	acyl dehydratase	0.00	1.00	0.99	1.00	134.00	19.00	GC_00003778, GC_00008553	PRJNA493516:D7222_11785	False	False	1.00
Ref	DUF2288 domain-containing protein	0.00	1.00	1.00	1.00	136.00	19.00	GC_00001286	PRJNA493516:D7222_14060	True	True	1.00
Ref	glyoxylate/hydroxypyruvate reductase A	0.00	1.00	1.00	1.00	136.00	19.00	GC_00002665, GC_00004781, GC_00012276	PRJNA493516:D7222_27550	True	True	1.00
Ref	TonB-dependent receptor	0.00	1.00	1.00	1.00	136.00	19.00	GC_00000808, GC_00003926, GC_00004418, GC_00004572, GC_00004939, GC_00005090, GC_00005244, GC_00005689, GC_00006549, GC_00006831, GC_00007253, GC_00007523, GC_00007682, GC_00008422, GC_00008698, GC_00010726, GC_00014127, GC_00014339, GC_00016439, GC_00017794, GC_00018459, GC_00019636	PRJNA493516:D7222_40500	True	True	1.00
Ref	transporter	0.00	1.00	1.00	1.00	136.00	19.00	GC_00000870, GC_00004714, GC_00004977, GC_00006817, GC_00007079, GC_00012726, GC_00013858, GC_00013952, GC_00018180, GC_00018271, GC_00020296, GC_00023735, GC_00024527	PRJNA493516:D7222_00555	True	True	1.00
Ref	ATP:cob(I)alamin adenosyltransferase	0.00	1.00	0.99	1.00	135.00	19.00	GC_00003371	WP_069272444.1	False	False	1.00
Ref	cupin-like domain-containing protein	0.00	1.00	0.01	0.00	2.00	0.00	GC_00015960	WP_048244830.1	False	False	1.00
Ref	two-component sensor histidine kinase	0.00	1.00	1.00	1.00	136.00	19.00	GC_00001800, GC_00007991, GC_00008247, GC_00008563, GC_00010381, GC_00011757, GC_00012518, GC_00013822, GC_00014700, GC_00015674	PRJNA493516:D7222_15000	True	True	1.00
Ref	CYTH domain-containing protein	0.00	1.00	1.00	1.00	136.00	19.00	GC_00001501, GC_00002120	PRJNA493516:D7222_07555	True	True	1.00
Ref	anthranilate synthase component I	0.00	1.00	1.00	1.00	136.00	19.00	GC_00001700	PRJNA493516:D7222_29950	True	True	1.00
Ref	Not a Proline racemase nor 4-hydroxyproline epimerase	0.00	1.00	0.99	1.00	135.00	19.00	GC_00003191	WP_021159162.1	False	False	1.00
Ref	arsenate reductase (glutaredoxin)	0.00	1.00	1.00	1.00	136.00	19.00	GC_00002427	WP_059958977.1	True	True	1.00
Ref	L-carnitine dehydrogenase	0.00	1.00	0.99	1.00	135.00	19.00	GC_00003268	PRJNA493516:D7222_18200	False	False	1.00
Ref	cytochrome c family protein	0.00	1.00	0.01	0.00	1.00	0.00	GC_00017748	WP_069270342.1	False	False	1.00
Ref	macrolide transporter subunit MacA	0.00	1.00	0.99	1.00	134.00	19.00	GC_00003749	WP_059485166.1	False	False	1.00
Ref	polyamine aminopropyltransferase	0.00	1.00	1.00	1.00	136.00	19.00	GC_00002436	PRJNA493516:D7222_26360	True	True	1.00
Ref	tetratricopeptide repeat-containing protein	0.00	1.00	0.98	1.00	133.00	19.00	GC_00005271, GC_00006231, GC_00010759, GC_00012526, GC_00014158	WP_069254934.1	False	False	1.00
Ref	molecular chaperone	0.00	1.00	0.99	1.00	135.00	19.00	GC_00003410, GC_00004852, GC_00006545, GC_00006682, GC_00008108, GC_00008675, GC_00012640, GC_00014513, GC_00015673, GC_00018612, GC_00020982, GC_00021953, GC_00022562, GC_00024518	PRJNA493516:D7222_00935	False	False	1.00
Ref	mannose-1-phosphate guanylyltransferase/mannose-6-phosphate isomerase	0.00	1.00	1.00	1.00	136.00	19.00	GC_00002176, GC_00005629, GC_00006635, GC_00006822, GC_00008395	PRJNA493516:D7222_20545	True	True	1.00
Ref	esterase	0.00	1.00	1.00	1.00	136.00	19.00	GC_00001458, GC_00002764, GC_00004727, GC_00004982, GC_00006304, GC_00011334, GC_00013253, GC_00017264, GC_00019880	PRJNA493516:D7222_26510	True	True	1.00
Ref	TlpA family protein disulfide reductase	0.00	1.00	1.00	1.00	136.00	19.00	GC_00000173, GC_00001524, GC_00003784, GC_00009307, GC_00010774, GC_00011875	PRJNA493516:D7222_36295	True	True	1.00
Ref	copper chaperone PCu(A)C	0.00	1.00	1.00	1.00	136.00	19.00	GC_00001868, GC_00004091	PRJNA493516:D7222_30820	True	True	1.00
Ref	serine acetyltransferase	0.00	1.00	0.99	1.00	134.00	19.00	GC_00003991, GC_00004863, GC_00007207, GC_00022834	PRJNA493516:D7222_12050	False	False	1.00
Ref	inorganic phosphate transporter	0.00	1.00	1.00	1.00	136.00	19.00	GC_00000430, GC_00003362, GC_00006980, GC_00013867	PRJNA493516:D7222_17695	True	True	1.00
Ref	DUF2815 domain-containing protein	0.00	1.00	0.01	0.00	1.00	0.00	GC_00023589	WP_060315545.1	False	False	1.00
Ref	conjugal transfer protein TrbF	0.00	1.00	0.03	0.00	4.00	0.00	GC_00011997	WP_059529517.1	False	False	1.00
Ref	50S ribosomal protein L4	0.00	1.00	1.00	1.00	136.00	19.00	GC_00000890	PRJNA493516:D7222_31865	True	True	1.00
Ref	NADP-dependent isocitrate dehydrogenase	0.00	1.00	1.00	1.00	136.00	19.00	GC_00001004, GC_00002544	PRJNA493516:D7222_35370	True	True	1.00
Ref	bifunctional adenosylcobinamide kinase/adenosylcobinamide-phosphate guanylyltransferase	0.00	1.00	1.00	1.00	136.00	19.00	GC_00001904	PRJNA493516:D7222_19000	True	True	1.00
Ref	hydroxymethylbilane synthase	0.00	1.00	1.00	1.00	136.00	19.00	GC_00002313	PRJNA493516:D7222_18880	True	True	1.00
Ref	mechanosensitive ion channel family protein	0.00	1.00	1.00	1.00	136.00	19.00	GC_00002653, GC_00003788, GC_00003938	PRJNA493516:D7222_28370	True	True	1.00
Ref	anthranilate synthase component I family protein	0.00	1.00	0.01	0.00	1.00	0.00	GC_00024186	WP_124544417.1	False	False	1.00
Ref	UPF0016 domain-containing protein	0.00	1.00	1.00	1.00	136.00	19.00	GC_00001736	WP_048024328.1	True	True	1.00
Ref	YXWGXW repeat protein	0.00	1.00	0.99	1.00	134.00	19.00	GC_00003846	WP_048247262.1	False	False	1.00
Ref	peptidase M48	0.00	1.00	1.00	1.00	136.00	19.00	GC_00001538, GC_00003499, GC_00020907	WP_105391862.1	True	True	1.00
Ref	outer membrane protein assembly factor BamE	0.00	1.00	1.00	1.00	136.00	19.00	GC_00001939, GC_00004893, GC_00013401, GC_00016770	WP_059649678.1	True	True	1.00
Ref	type II secretion system protein N	0.00	1.00	1.00	1.00	136.00	19.00	GC_00001871	PRJNA493516:D7222_07410	True	True	1.00
Ref	NADH dehydrogenase	0.00	1.00	0.02	0.00	3.00	0.00	GC_00014838, GC_00020990	WP_060175036.1	False	False	1.00
Ref	RNA polymerase sigma factor RpoH	0.00	1.00	1.00	1.00	136.00	19.00	GC_00001654	WP_059531324.1	True	True	1.00
Ref	DoxX family membrane protein	0.00	1.00	0.01	0.00	2.00	0.00	GC_00016099	WP_048244943.1	False	False	1.00
Ref	3-deoxy-7-phosphoheptulonate synthase	0.00	1.00	1.00	1.00	136.00	19.00	GC_00000285, GC_00002182, GC_00005390, GC_00006923, GC_00014068, GC_00022653	PRJNA493516:D7222_28215	True	True	1.00
Ref	DUF3304 domain-containing protein	0.00	1.00	1.00	1.00	136.00	19.00	GC_00004030, GC_00006405, GC_00006419, GC_00009530, GC_00012123, GC_00012124, GC_00013978, GC_00016202, GC_00016949, GC_00024614	PRJNA493516:D7222_06660	True	True	1.00
Ref	NfeD family protein	0.00	1.00	1.00	1.00	136.00	19.00	GC_00002129	PRJNA493516:D7222_12780	True	True	1.00
Ref	bleomycin resistance protein	0.00	1.00	0.01	0.00	1.00	0.00	GC_00021903	WP_034182545.1	False	False	1.00
Ref	DNA polymerase III subunit delta	0.00	1.00	1.00	1.00	136.00	19.00	GC_00001310	PRJNA493516:D7222_26255	True	True	1.00
Ref	redox-regulated molecular chaperone Hsp33	0.00	1.00	1.00	1.00	136.00	19.00	GC_00001934	WP_034183574.1	True	True	1.00
Ref	16S rRNA (cytidine(1402)-2'-O)-methyltransferase	0.00	1.00	1.00	1.00	136.00	19.00	GC_00002285	WP_069272277.1	True	True	1.00
Ref	DUF1998 domain-containing protein	0.00	1.00	0.04	0.00	5.00	0.00	GC_00013429, GC_00018368, GC_00023886	WP_124475834.1	False	False	1.00
Ref	2-oxopent-4-enoate hydratase	0.00	1.00	0.96	1.00	131.00	19.00	GC_00000098	WP_021159451.1	False	False	1.00
Ref	P22 coat - protein 5 family protein	0.00	1.00	0.01	0.00	1.00	0.00	GC_00018674	WP_060126434.1	False	False	1.00
Ref	M48 family peptidase	0.00	1.00	1.00	1.00	136.00	19.00	GC_00002773, GC_00005096, GC_00010262, GC_00019975, GC_00024321	PRJNA493516:D7222_16685	True	True	1.00
Ref	RNA polymerase-binding protein DksA	0.00	1.00	0.99	1.00	135.00	19.00	GC_00002960	WP_006477498.1	False	False	1.00
Ref	MFS transporter (emrB)	0.00	1.00	1.00	1.00	136.00	19.00	GC_00001574, GC_00003078, GC_00005160, GC_00005866	WP_111998233.1	True	True	1.00
Ref	UPF0182 family protein	0.00	1.00	0.02	0.00	3.00	0.00	GC_00014115	WP_069271228.1	False	False	1.00
Ref	class V aminotransferase	0.00	1.00	1.00	1.00	136.00	19.00	GC_00000786	WP_111999388.1	True	True	1.00
Ref	Hcp1 family type VI secretion system effector	0.00	1.00	0.96	1.00	131.00	19.00	GC_00004381	WP_027791618.1	False	False	1.00
Ref	ROK family protein	0.00	1.00	0.99	1.00	135.00	19.00	GC_00003322	PRJNA493516:D7222_00430	False	False	1.00
Ref	diaminopimelate decarboxylase	0.00	1.00	1.00	1.00	136.00	19.00	GC_00002497	PRJNA493516:D7222_15370	True	True	1.00
Ref	formate dehydrogenase subunit gamma	0.00	1.00	1.00	1.00	136.00	19.00	GC_00001360	PRJNA493516:D7222_02800	True	True	1.00
Ref	23S rRNA (adenine(2030)-N(6))-methyltransferase RlmJ	0.00	1.00	1.00	1.00	136.00	19.00	GC_00001675	WP_059495753.1	True	True	1.00
Ref	glycosyltransferase family 1 protein	0.00	1.00	1.00	1.00	136.00	19.00	GC_00000190, GC_00000785, GC_00001137, GC_00001362, GC_00001410, GC_00004514, GC_00006118, GC_00006307, GC_00006312, GC_00006946, GC_00006948, GC_00008180, GC_00008462, GC_00008557, GC_00009020, GC_00010372, GC_00011172, GC_00011219, GC_00011926, GC_00012042, GC_00012288, GC_00012298, GC_00013077, GC_00013098, GC_00013116, GC_00013816, GC_00013936, GC_00014515, GC_00015932, GC_00016086, GC_000161…	PRJNA493516:D7222_12140	True	True	1.00
Ref	universal stress protein	0.00	1.00	1.00	1.00	136.00	19.00	GC_00000578, GC_00001105, GC_00001779, GC_00002164, GC_00002256, GC_00002319, GC_00003006, GC_00004018, GC_00004943, GC_00005379, GC_00005561, GC_00005658, GC_00005665, GC_00007433, GC_00009713, GC_00014876, GC_00016782, GC_00017365, GC_00019903, GC_00021621, GC_00025014	PRJNA493516:D7222_10635	True	True	1.00
Ref	DUF1302 domain-containing protein	0.00	1.00	0.98	1.00	133.00	19.00	GC_00004443, GC_00007247, GC_00009853	WP_027791709.1	False	False	1.00
Ref	PIN domain-containing protein	0.00	1.00	0.99	1.00	135.00	19.00	GC_00004215, GC_00004239, GC_00004449, GC_00004613, GC_00004879, GC_00007706, GC_00008403, GC_00009737, GC_00012971, GC_00014018, GC_00016957, GC_00018672, GC_00019896, GC_00023695, GC_00024232	WP_021158162.1	False	False	1.00
Ref	glycoside hydrolase family 2 protein	0.00	1.00	1.00	1.00	136.00	19.00	GC_00000802	PRJNA493516:D7222_33015	True	True	1.00
Ref	BCCT family transporter	0.00	1.00	0.99	1.00	134.00	19.00	GC_00003804	PRJNA493516:D7222_38790	False	False	1.00
Ref	GTP cyclohydrolase I FolE2	0.00	1.00	1.00	1.00	136.00	19.00	GC_00001849, GC_00004713	PRJNA493516:D7222_29110	True	True	1.00
Ref	S49 family peptidase	0.00	1.00	1.00	1.00	136.00	19.00	GC_00002149, GC_00007918, GC_00008608	PRJNA493516:D7222_27235	True	True	1.00
Ref	TolC family protein	0.00	1.00	0.99	1.00	135.00	19.00	GC_00000816, GC_00002930, GC_00003881, GC_00004684, GC_00006553, GC_00007035, GC_00007721, GC_00008176, GC_00008868, GC_00009055, GC_00010424, GC_00010693, GC_00012377, GC_00013040, GC_00014425, GC_00014571, GC_00015582, GC_00016114	PRJNA493516:D7222_24280	False	False	1.00
Ref	DUF29 domain-containing protein	0.00	1.00	0.02	0.00	3.00	0.00	GC_00013390	WP_060193500.1	False	False	1.00
Ref	chromate resistance protein	0.00	1.00	0.98	1.00	133.00	19.00	GC_00003949, GC_00012243	WP_091924843.1	False	False	1.00
Ref	poly(3-hydroxybutyrate) depolymerase	0.00	1.00	0.02	0.00	3.00	0.00	GC_00014019	WP_059718637.1	False	False	1.00
Ref	succinate dehydrogenase, cytochrome b556 subunit	0.00	1.00	1.00	1.00	136.00	19.00	GC_00001123	WP_034185792.1	True	True	1.00
Ref	class D beta-lactamase	0.00	1.00	0.99	1.00	134.00	19.00	GC_00003614, GC_00021635	WP_105392722.1	False	False	1.00
Ref	DUF465 domain-containing protein	0.00	1.00	1.00	1.00	136.00	19.00	GC_00000872	PRJNA493516:D7222_17310	True	True	1.00
Ref	LPS export ABC transporter periplasmic protein LptC	0.00	1.00	1.00	1.00	136.00	19.00	GC_00001547	WP_059531279.1	True	True	1.00
Ref	toxic anion resistance protein	0.00	1.00	0.99	1.00	134.00	19.00	GC_00003838	PRJNA493516:D7222_32270	False	False	1.00
Ref	DNA repair protein RecN	0.00	1.00	1.00	1.00	136.00	19.00	GC_00002197	WP_021162220.1	True	True	1.00
Ref	lysoplasmalogenase	0.00	1.00	1.00	1.00	136.00	19.00	GC_00002863	PRJNA493516:D7222_05185	True	True	1.00
Ref	amidinotransferase	0.00	1.00	1.00	1.00	136.00	19.00	GC_00002054, GC_00004366	PRJNA493516:D7222_03045	True	True	1.00
Ref	pyruvate ferredoxin oxidoreductase	0.00	1.00	0.98	1.00	133.00	19.00	GC_00004188	WP_111998567.1	False	False	1.00
Ref	DUF466 domain-containing protein	0.00	1.00	0.99	1.00	135.00	19.00	GC_00002964	PRJNA493516:D7222_16160	False	False	1.00
Ref	phage replication protein	0.00	1.00	0.02	0.00	3.00	0.00	GC_00014076	WP_124839919.1	False	False	1.00
Ref	homoserine dehydrogenase	0.00	1.00	0.99	1.00	135.00	19.00	GC_00001319, GC_00005389, GC_00014728, GC_00019984, GC_00022578	PRJNA493516:D7222_17625	False	False	1.00
Ref	S41 family peptidase	0.00	1.00	1.00	1.00	136.00	19.00	GC_00001737	PRJNA493516:D7222_25200	True	True	1.00
Ref	histidinol phosphate phosphatase	0.00	1.00	0.05	0.00	7.00	0.00	GC_00011779	WP_059666009.1	False	False	1.00
Ref	HK97 family phage prohead protease	0.00	1.00	0.02	0.00	3.00	0.00	GC_00014594, GC_00020174	WP_012328245.1	False	False	1.00
Ref	glutathione-disulfide reductase	0.00	1.00	1.00	1.00	136.00	19.00	GC_00002271	WP_069273589.1	True	True	1.00
Ref	cytochrome c	0.00	1.00	1.00	1.00	136.00	19.00	GC_00000392, GC_00001537, GC_00001553, GC_00002776, GC_00002858, GC_00003351, GC_00003495, GC_00005789, GC_00006056, GC_00006771, GC_00007558, GC_00009338, GC_00011292, GC_00017192, GC_00020825, GC_00022746, GC_00022756	PRJNA493516:D7222_37965	True	True	1.00
Ref	spermidine/putrescine ABC transporter substrate-binding protein	0.00	1.00	1.00	1.00	136.00	19.00	GC_00003497, GC_00005953, GC_00005965, GC_00020799, GC_00022396	WP_111939967.1	True	True	1.00
Ref	YebC/PmpR family DNA-binding transcriptional regulator	0.00	1.00	0.99	1.00	135.00	19.00	GC_00003128	PRJNA493516:D7222_14570	False	False	1.00
Ref	ornithine monooxygenase	0.00	1.00	0.99	1.00	135.00	19.00	GC_00003446	PRJNA493516:D7222_01015	False	False	1.00
Ref	phage tail tape-measure protein	0.00	1.00	0.01	0.00	1.00	0.00	GC_00019656	WP_060319236.1	False	False	1.00
Ref	DUF3131 domain-containing protein	0.00	1.00	0.01	0.00	1.00	0.00	GC_00019937, GC_00020719, GC_00022727, GC_00023611	WP_081078221.1	False	False	1.00
Ref	intracellular septation protein A	0.00	1.00	1.00	1.00	136.00	19.00	GC_00000495	PRJNA493516:D7222_13270	True	True	1.00
Ref	DDE domain-containing protein	0.00	1.00	0.01	0.00	2.00	0.00	GC_00014800	WP_081066748.1	False	False	1.00
Ref	IS1182-like element ISBdo1 family transposase	0.00	1.00	0.01	0.00	1.00	0.00	GC_00023823	WP_006766312.1	False	False	1.00
Ref	muconate cycloisomerase	0.00	1.00	1.00	1.00	136.00	19.00	GC_00001529, GC_00005386	PRJNA493516:D7222_20795	True	True	1.00
Ref	nitrobenzoate reductase	0.00	1.00	0.99	1.00	135.00	19.00	GC_00000653	WP_105389635.1	False	False	1.00
Ref	GABA permease	0.00	1.00	1.00	1.00	136.00	19.00	GC_00000343	WP_069272360.1	True	True	1.00
Ref	carbonic anhydrase family protein	0.00	1.00	0.01	0.00	2.00	0.00	GC_00017132	WP_027782088.1	False	False	1.00
Ref	aspartate ammonia-lyase	0.00	1.00	0.02	0.00	3.00	0.00	GC_00014406	WP_060342307.1	False	False	1.00
Ref	flagellar type III secretion system protein FlhB	0.00	1.00	1.00	1.00	136.00	19.00	GC_00000677, GC_00015961, GC_00016509	WP_021162677.1	True	True	1.00
Ref	DNA helicase II	0.00	1.00	0.99	1.00	135.00	19.00	GC_00002043, GC_00009493	PRJNA493516:D7222_07190	False	False	1.00
Ref	DUF2783 domain-containing protein	0.00	1.00	1.00	1.00	136.00	19.00	GC_00001191	PRJNA493516:D7222_25940	True	True	1.00
Ref	class A broad-spectrum beta-lactamase TEM-116	0.00	1.00	0.01	0.00	2.00	0.00	GC_00014932	WP_000027050.1	False	False	1.00
Ref	translation initiation factor IF-2	0.00	1.00	1.00	1.00	136.00	19.00	GC_00000699, GC_00023352	PRJNA493516:D7222_00200	True	True	1.00
Ref	2-oxo acid dehydrogenase subunit E2	0.00	1.00	0.99	1.00	134.00	19.00	GC_00003945, GC_00007742, GC_00018517	PRJNA493516:D7222_13630	False	False	1.00
Ref	flagellar motor switch protein FliM	0.00	1.00	1.00	1.00	136.00	19.00	GC_00001477	WP_021162234.1	True	True	1.00
Ref	glycine/betaine ABC transporter ATP-binding protein	0.00	1.00	0.05	0.00	7.00	0.00	GC_00011667	WP_006484826.1	False	False	1.00
Ref	phosphoserine phosphatase SerB	0.00	1.00	1.00	1.00	136.00	19.00	GC_00001942	WP_042975202.1	True	True	1.00
Ref	50S ribosomal protein L11	0.00	1.00	1.00	1.00	136.00	19.00	GC_00000864	WP_006477201.1	True	True	1.00
Ref	tryptophan 2,3-dioxygenase	0.00	1.00	0.99	1.00	135.00	19.00	GC_00003422, GC_00019244	WP_059816197.1	False	False	1.00
Ref	ethanolamine utilization protein EutQ	0.00	1.00	0.01	0.00	1.00	0.00	GC_00023033	WP_051421292.1	False	False	1.00
Ref	DUF2968 domain-containing protein	0.00	1.00	1.00	1.00	136.00	19.00	GC_00002150, GC_00002458, GC_00011538	PRJNA493516:D7222_00360	True	True	1.00
Ref	outer membrane protein assembly factor BamD	0.00	1.00	1.00	1.00	136.00	19.00	GC_00000964	WP_021163132.1	True	True	1.00
Ref	quinone-dependent dihydroorotate dehydrogenase	0.00	1.00	1.00	1.00	136.00	19.00	GC_00001488	PRJNA493516:D7222_00495	True	True	1.00
Ref	isochorismatase family protein	0.00	1.00	0.02	0.00	3.00	0.00	GC_00013799	WP_081057135.1	False	False	1.00
Ref	spermidine/putrescine ABC transporter permease PotB	0.00	1.00	0.01	0.00	1.00	0.00	GC_00021830	WP_069269519.1	False	False	1.00
Ref	DUF1956 domain-containing protein	0.00	1.00	0.99	1.00	134.00	19.00	GC_00003817	PRJNA493516:D7222_03270	False	False	1.00
Ref	globin	0.00	1.00	0.01	0.00	1.00	0.00	GC_00023339	WP_060321520.1	False	False	1.00
Ref	VOC family protein	0.00	1.00	1.00	1.00	136.00	19.00	GC_00001143, GC_00001839, GC_00002049, GC_00002099, GC_00002109, GC_00003649, GC_00004019, GC_00004219, GC_00004220, GC_00004394, GC_00004646, GC_00005392, GC_00005394, GC_00005994, GC_00006480, GC_00007585, GC_00007812, GC_00008218, GC_00012057, GC_00012380, GC_00016392, GC_00017185, GC_00018716, GC_00020165, GC_00020272, GC_00020877, GC_00022402, GC_00023419, GC_00024184	PRJNA493516:D7222_26365	True	True	1.00
Ref	YbjQ family protein	0.00	1.00	1.00	1.00	136.00	19.00	GC_00002041	PRJNA493516:D7222_18290	True	True	1.00
Ref	competence protein ComA	0.00	1.00	0.99	1.00	135.00	19.00	GC_00003572	PRJNA493516:D7222_27745	False	False	1.00
Ref	muconolactone delta-isomerase	0.00	1.00	1.00	1.00	136.00	19.00	GC_00002350	WP_069274084.1	True	True	1.00
Ref	DUF2878 domain-containing protein	0.00	1.00	0.05	0.00	7.00	0.00	GC_00011767	WP_124629206.1	False	False	1.00
Ref	ATP-dependent acyl-CoA ligase	0.00	1.00	0.02	0.00	3.00	0.00	GC_00014732, GC_00025320	WP_081070349.1	False	False	1.00
Ref	antibiotic biosynthesis monooxygenase	0.00	1.00	1.00	1.00	136.00	19.00	GC_00000649, GC_00003219, GC_00003678, GC_00004285, GC_00005854, GC_00006905, GC_00008358, GC_00008761, GC_00009313, GC_00009635, GC_00013655, GC_00016239, GC_00019267, GC_00020813, GC_00022503, GC_00023150, GC_00024847	PRJNA493516:D7222_10400	True	True	1.00
Ref	rRNA maturation RNase YbeY (ybeY)	0.00	1.00	1.00	1.00	136.00	19.00	GC_00002320	PRJNA493516:D7222_11280	True	True	1.00
Ref	multiple antibiotic resistance protein marC	0.00	1.00	0.99	1.00	134.00	19.00	GC_00000119	WP_021162011.1	False	False	1.00
Ref	recombinase RecA	0.00	1.00	1.00	1.00	136.00	19.00	GC_00001037, GC_00009575	WP_059523447.1	True	True	1.00
Ref	peptide chain release factor 1	0.00	1.00	0.96	1.00	130.00	19.00	GC_00004589	WP_134257503.1	False	False	1.00
Ref	SIS domain-containing protein	0.00	1.00	1.00	1.00	136.00	19.00	GC_00001822, GC_00001830, GC_00007571, GC_00011941	PRJNA493516:D7222_28425	True	True	1.00
Ref	Multidrug resistance protein MdtC (mdtC_2)	0.00	1.00	0.01	0.00	2.00	0.00	GC_00015706	POM14055.1	False	False	1.00
Ref	anti-sigma factor antagonist	0.00	1.00	0.01	0.00	1.00	0.00	GC_00021425	WP_060321505.1	False	False	1.00
Ref	carboxylesterase family protein	0.00	1.00	0.01	0.00	1.00	0.00	GC_00018207	WP_006490284.1	False	False	1.00
Ref	ABC transporter ATP-binding protein (livF)	0.00	1.00	1.00	1.00	136.00	19.00	GC_00000517	WP_011694813.1	True	True	1.00
Ref	fumarate reductase	0.00	1.00	0.96	1.00	131.00	19.00	GC_00004480	WP_060376063.1	False	False	1.00
Ref	transcriptional regulator GlcC	0.00	1.00	0.98	1.00	133.00	19.00	GC_00003982	WP_027790226.1	False	False	1.00
Ref	protein-disulfide reductase DsbD	0.00	1.00	1.00	1.00	136.00	19.00	GC_00000765	WP_059857796.1	True	True	1.00
Ref	glutamine synthetase	0.00	1.00	1.00	1.00	136.00	19.00	GC_00000040, GC_00003256	PRJNA493516:D7222_27365	True	True	1.00
Ref	cytosine deaminase	0.00	1.00	1.00	1.00	136.00	19.00	GC_00002606, GC_00002927, GC_00003961	PRJNA493516:D7222_15195	True	True	1.00
Ref	septum formation inhibitor Maf	0.00	1.00	0.99	1.00	134.00	19.00	GC_00003818	PRJNA493516:D7222_14540	False	False	1.00
Ref	YqgE/AlgH family protein	0.00	1.00	1.00	1.00	136.00	19.00	GC_00001060	PRJNA493516:D7222_03420	True	True	1.00
Ref	multidrug efflux RND transporter permease subunit	0.00	1.00	1.00	1.00	136.00	19.00	GC_00000440, GC_00004791, GC_00005923, GC_00006062, GC_00006190, GC_00006196, GC_00008337, GC_00014540, GC_00019632	WP_111997833.1	True	True	1.00
Ref	phosphoglycerate kinase	0.00	1.00	1.00	1.00	136.00	19.00	GC_00001836	WP_146253703.1	True	True	1.00
Ref	ceramide glucosyltransferase	0.00	1.00	1.00	1.00	136.00	19.00	GC_00001843	WP_105390744.1	True	True	1.00
Ref	glycoside hydrolase family 15 protein	0.00	1.00	1.00	1.00	136.00	19.00	GC_00000612, GC_00007114	PRJNA493516:D7222_14405	True	True	1.00
Ref	urea transporter	0.00	1.00	1.00	1.00	136.00	19.00	GC_00002861	PRJNA493516:D7222_05125	True	True	1.00
Ref	aspartate kinase	0.00	1.00	1.00	1.00	136.00	19.00	GC_00000986	PRJNA493516:D7222_19445	True	True	1.00
Ref	DUF1852 domain-containing protein	0.00	1.00	0.01	0.00	2.00	0.00	GC_00016284	WP_043184286.1	False	False	1.00
Ref	Putative alcohol dehydrogenase D (adhD)	0.00	1.00	0.02	0.00	3.00	0.00	GC_00013283	POM13955.1	False	False	1.00
Ref	O-antigen ligase family protein	0.00	1.00	0.97	1.00	132.00	19.00	GC_00000395, GC_00024263	PRJNA493516:D7222_14485	False	False	1.00
Ref	DUF2827 family protein	0.00	1.00	0.04	0.00	5.00	0.00	GC_00012732, GC_00018666	WP_124842619.1	False	False	1.00
Ref	DUF1178 domain-containing protein	0.00	1.00	1.00	1.00	136.00	19.00	GC_00001350	WP_034184898.1	True	True	1.00
Ref	DUF4338 domain-containing protein	0.00	1.00	0.02	0.00	3.00	0.00	GC_00013314	WP_059521992.1	False	False	1.00
Ref	microcystin degradation protein MlrC	0.00	1.00	0.99	1.00	134.00	19.00	GC_00004136, GC_00005587	WP_111997846.1	False	False	1.00
Ref	murein biosynthesis integral membrane protein MurJ	0.00	1.00	1.00	1.00	136.00	19.00	GC_00001954	WP_059531632.1	True	True	1.00
Ref	sugar-binding transcriptional regulator	0.00	1.00	1.00	1.00	136.00	19.00	GC_00002028	PRJNA493516:D7222_26680	True	True	1.00
Ref	single-stranded-DNA-specific exonuclease RecJ	0.00	1.00	1.00	1.00	136.00	19.00	GC_00002064	WP_027786972.1	True	True	1.00
Ref	zinc chelation protein SecC	0.00	1.00	0.01	0.00	2.00	0.00	GC_00016135	WP_014899234.1	False	False	1.00
Ref	deoxyguanosinetriphosphate triphosphohydrolase	0.00	1.00	1.00	1.00	136.00	19.00	GC_00001750	PRJNA493516:D7222_27775	True	True	1.00
Ref	phosphohistidine phosphatase SixA	0.00	1.00	1.00	1.00	136.00	19.00	GC_00002026	WP_059527172.1	True	True	1.00
Ref	formyltransferase	0.00	1.00	1.00	1.00	136.00	19.00	GC_00002079	PRJNA493516:D7222_17660	True	True	1.00
Ref	DUF839 domain-containing protein	0.00	1.00	1.00	1.00	136.00	19.00	GC_00001753	PRJNA493516:D7222_13345	True	True	1.00
Ref	copper oxidase	0.00	1.00	0.99	1.00	134.00	19.00	GC_00000753, GC_00006986	PRJNA493516:D7222_24275	False	False	1.00
Ref	A circularly permuted ATPgrasp family protein	0.00	1.00	0.99	1.00	134.00	19.00	GC_00003278	PRJNA493516:D7222_39045	False	False	1.00
Ref	phosphatidate cytidylyltransferase	0.00	1.00	1.00	1.00	136.00	19.00	GC_00001783, GC_00001810	PRJNA493516:D7222_12710	True	True	1.00
Ref	DUF2158 domain-containing protein	0.00	1.00	1.00	1.00	136.00	19.00	GC_00002231, GC_00012151, GC_00013440, GC_00019613	PRJNA493516:D7222_15105	True	True	1.00
Ref	adenosylmethionine--8-amino-7-oxononanoate transaminase	0.00	1.00	1.00	1.00	136.00	19.00	GC_00002060	PRJNA493516:D7222_27720	True	True	1.00
Ref	DUF2784 domain-containing protein	0.00	1.00	0.01	0.00	1.00	0.00	GC_00017476	WP_059629350.1	False	False	1.00
Ref	zinc-finger domain-containing protein	0.00	1.00	1.00	1.00	136.00	19.00	GC_00000899	PRJNA493516:D7222_10950	True	True	1.00
Ref	3-dehydro-L-gulonate 2-dehydrogenase	0.00	1.00	0.03	0.00	4.00	0.00	GC_00013236	WP_105390252.1	False	False	1.00
Ref	ATP-dependent chaperone ClpB	0.00	1.00	0.99	1.00	134.00	19.00	GC_00003729	WP_059532736.1	False	False	1.00
Ref	HypC/HybG/HupF family hydrogenase formation chaperone	0.00	1.00	0.01	0.00	1.00	0.00	GC_00021482	WP_059856914.1	False	False	1.00
Ref	Putative antitoxin VapB45	0.00	1.00	0.01	0.00	2.00	0.00	GC_00014822	POM19441.1	False	False	1.00
Ref	ATP-dependent exonuclease SbcCD, C subunit-like protein	0.00	1.00	0.01	0.00	1.00	0.00	GC_00020268	WP_069270276.1	False	False	1.00
Ref	tol-pal system protein YbgF	0.00	1.00	1.00	1.00	136.00	19.00	GC_00001197	WP_069272461.1	True	True	1.00
Ref	protein involved in propionate catabolism	0.00	1.00	0.01	0.00	1.00	0.00	GC_00021868	WP_059713056.1	False	False	1.00
Ref	50S ribosomal protein L21	0.00	1.00	1.00	1.00	136.00	19.00	GC_00000856	WP_006025184.1	True	True	1.00
Ref	plasmid partitioning protein	0.00	1.00	0.04	0.00	6.00	0.00	GC_00010557	WP_023114174.1	False	False	1.00
Ref	iron export ABC transporter permease subunit FetB	0.00	1.00	0.98	1.00	133.00	19.00	GC_00003996	WP_021159773.1	False	False	1.00
Ref	AP endonuclease	0.00	1.00	0.99	1.00	134.00	19.00	GC_00003882	PRJNA493516:D7222_07120	False	False	1.00
Ref	DUF2147 domain-containing protein	0.00	1.00	1.00	1.00	136.00	19.00	GC_00001603, GC_00010740, GC_00011932, GC_00022281, GC_00025227	PRJNA493516:D7222_00270	True	True	1.00
Ref	4Fe-4S ferredoxin	0.00	1.00	0.98	1.00	133.00	19.00	GC_00004021	PRJNA493516:D7222_01375	False	False	1.00
Ref	L-histidine N(alpha)-methyltransferase	0.00	1.00	1.00	1.00	136.00	19.00	GC_00002651	WP_069272195.1	True	True	1.00
Ref	cytochrome b561	0.00	1.00	0.02	0.00	3.00	0.00	GC_00013651	WP_034203856.1	False	False	1.00
Ref	RNA polymerase factor sigma-70	0.00	1.00	1.00	1.00	136.00	19.00	GC_00001933	PRJNA493516:D7222_00955	True	True	1.00
Ref	multidrug transporter subunit MdtB	0.00	1.00	0.98	1.00	133.00	19.00	GC_00002570	WP_059551935.1	False	False	1.00
Ref	BlaI/MecI/CopY family transcriptional regulator	0.00	1.00	0.01	0.00	1.00	0.00	GC_00018971	WP_059529454.1	False	False	1.00
Ref	MaoC family dehydratase	0.00	1.00	1.00	1.00	136.00	19.00	GC_00002709, GC_00004076, GC_00010510, GC_00012594, GC_00013418, GC_00017202	PRJNA493516:D7222_14915	True	True	1.00
Ref	phosphoribosylglycinamide formyltransferase	0.00	1.00	1.00	1.00	136.00	19.00	GC_00001418	PRJNA493516:D7222_19325	True	True	1.00
Ref	DUF1275 domain-containing protein	0.00	1.00	1.00	1.00	136.00	19.00	GC_00002190, GC_00002401, GC_00004950, GC_00005767, GC_00019810	PRJNA493516:D7222_06945	True	True	1.00
Ref	lipopolysaccharide biosynthesis protein RfbH	0.00	1.00	0.01	0.00	1.00	0.00	GC_00019353	WP_105393836.1	False	False	1.00
Ref	DNA polymerase III subunit chi	0.00	1.00	1.00	1.00	136.00	19.00	GC_00001346	PRJNA493516:D7222_19095	True	True	1.00
Ref	DUF480 domain-containing protein	0.00	1.00	1.00	1.00	136.00	19.00	GC_00002580	PRJNA493516:D7222_16210	True	True	1.00
Ref	M23 family peptidase	0.00	1.00	0.99	1.00	135.00	19.00	GC_00003448, GC_00006648, GC_00007066, GC_00009887	WP_059484552.1	False	False	1.00
Ref	DUF4154 domain-containing protein	0.00	1.00	0.99	1.00	135.00	19.00	GC_00003504	WP_134256103.1	False	False	1.00
Ref	histidine phosphatase family protein	0.00	1.00	1.00	1.00	136.00	19.00	GC_00001946, GC_00003576, GC_00004139, GC_00015316, GC_00021062	PRJNA493516:D7222_31500	True	True	1.00
Ref	4-hydroxyphenylacetate 3-monooxygenase, oxygenase component (hpaB)	0.00	1.00	0.01	0.00	2.00	0.00	GC_00016446	WP_014900763.1	False	False	1.00
Ref	methyltransferase	0.00	1.00	0.99	1.00	135.00	19.00	GC_00004387, GC_00004597, GC_00005355, GC_00006431, GC_00013577, GC_00016116, GC_00016254	WP_027789870.1	False	False	1.00
Ref	CREA signal peptide protein	0.00	1.00	1.00	1.00	136.00	19.00	GC_00000554	PRJNA493516:D7222_27140	True	True	1.00
Ref	SinI family restriction endonuclease	0.00	1.00	0.02	0.00	3.00	0.00	GC_00014536	WP_124920158.1	False	False	1.00
Ref	virulence factor	0.00	1.00	0.99	1.00	134.00	19.00	GC_00006360, GC_00007229, GC_00007595, GC_00007617, GC_00008060, GC_00008085, GC_00008365, GC_00008719, GC_00009416, GC_00013267, GC_00014566, GC_00017286	PRJNA493516:D7222_24185	False	False	1.00
Ref	urea ABC transporter permease subunit UrtB	0.00	1.00	0.99	1.00	135.00	19.00	GC_00002769	WP_069272533.1	False	False	1.00
Ref	crossover junction endodeoxyribonuclease RuvC	0.00	1.00	1.00	1.00	136.00	19.00	GC_00001382	WP_021162491.1	True	True	1.00
Ref	Globin	0.00	1.00	1.00	1.00	136.00	19.00	GC_00002868	WP_105392287.1	True	True	1.00
Ref	5-carboxymethyl-2-hydroxymuconate isomerase	0.00	1.00	1.00	1.00	136.00	19.00	GC_00001587, GC_00005136, GC_00014114	WP_034179677.1	True	True	1.00
Ref	DUF3376 domain-containing protein	0.00	1.00	0.01	0.00	1.00	0.00	GC_00023374	WP_080970808.1	False	False	1.00
Ref	BrnA antitoxin family protein	0.00	1.00	0.02	0.00	3.00	0.00	GC_00014118	WP_027783976.1	False	False	1.00
Ref	serine--tRNA ligase	0.00	1.00	1.00	1.00	136.00	19.00	GC_00001375	PRJNA493516:D7222_03990	True	True	1.00
Ref	RNA-binding S4 domain-containing protein	0.00	1.00	1.00	1.00	136.00	19.00	GC_00001150, GC_00001357	PRJNA493516:D7222_27110	True	True	1.00
Ref	bifunctional tetrahydrofolate synthase/dihydrofolate synthase	0.00	1.00	1.00	1.00	136.00	19.00	GC_00002593	PRJNA493516:D7222_02920	True	True	1.00
Ref	acetyl-CoA carboxylase biotin carboxylase subunit	0.00	1.00	0.99	1.00	135.00	19.00	GC_00000321, GC_00000491	PRJNA493516:D7222_27685	False	False	1.00
Ref	DUF2339 domain-containing protein	0.00	1.00	0.96	1.00	131.00	19.00	GC_00004549	PRJNA493516:D7222_34570	False	False	1.00
[truncated: 7,345 more rows]
