# Supplementary material for: Genomic and phenotypic characterization of Burkholderia isolates from the potable water system of the International Space Station
Source: PLoS One. 2020 Feb 19;15(2):e0227152. doi: 10.1371/journal.pone.0227152 (PMC7029842; doi:10.1371/journal.pone.0227152)
Supplement: S5 Table — Gene calls, amino acid sequences, and annotations for putative plasmids. (TSV) [file pone.0227152.s008.tsv]

unique_id	gene_cluster_id	genome_name	num_genomes_gene_cluster_has_hits	num_genes_in_gene_cluster	max_num_paralogs	COG_FUNCTION_ACC	COG_FUNCTION	aa_sequence
B_cep_plasmid_1	GC_00000001	s12	19	61	5	COG4584	Transposase	--MPTPRMSMRKLKEVLRLKWACGLTHRQISRAIGISVGAVSKFAAQASQAGLDWAAAEAMSDDELDARLRPAATNAAATTTRRIEPDYTALHRELRRKGVTLQLLWEEYAEANPGQRTYRYTQFCQKYKDWAKSIKRSMRQQHRAGEKLFADFAGPTVPVLASDGGVEFEAHVFVAVLGASNYTFACATRTETMADWIGSLCDALEFIGGVPELLVPDNPKALIARPDRYEPGLGTTTQDFVNHYGTAMLPARPRKPQDKAKVEVGVQIVERWVLARLRHYRFYSLAELNKAIAELIADLNQRPFKRLEGNRREWFERLDQPVLRPLPVRRYEIATFQKCRVNIDYHVDVGGHYYSVPHSLARQEVWARITRHGVEILHGGKRVAAHARSRLKGKHTT…
B_cep_plasmid_2	GC_00000001	s15	19	61	5	COG4584	Transposase	-------------MPTPRM-----------------------------------------------------------------------------------------------------------------------SMRK-----------------------------------------------------------LKEVLRL----------------------------------------------------------------KWA-----------------------CGLTHRQISRAIG-------------------------------------ISVG----------------------------------------------A…
B_cep_plasmid_3	GC_00000001	s15	19	61	5	COG4584	Transposase	-------------MPTPRM-----------------------------------------------------------------------------------------------------------------------SMRK-----------------------------------------------------------LKEVLRL----------------------------------------------------------------KWA-----------------------CGLTHRQISRAIG-------------------------------------ISVG----------------------------------------------A…
B_cep_plasmid_4	GC_00000001	s15	19	61	5	COG4584	Transposase	---------------------------------------------------------------------------------------------------------------------------------------------------------------------------------------------------------------------------------------------------------------------------------------------------------------------------------------------------------------------------------------------------------------…
B_cep_plasmid_5	GC_00000001	s15	19	61	5			---------------------------------------------------------------------------------------------------------------------------------------------------------------------------------------------------------------------------------------------------------------------------------------------------------------------------------------------------------------------------------------------------------------…
B_cep_plasmid_6	GC_00000001	s15	19	61	5	COG4584	Transposase	ESAFYPRFCWRHYAAHPRLLYA----------------------------------------------------------------------------------------APRHPGQRTYRYTQFCQKYKDWAKSIKRSMRQQHRAGEKLFADFAGPTVPVLASDGGVEFEAHVFVAVLGASNYTFACATRTETMADWIGSLCDALEFIGGVPELLVPDNPKALIARPDRYEPGLGTTTQDFVNHYGTAMLPARPRKPQDKAKVEVGVQIVERWVLARLRHYRFYSLAELNKAIAELIADLNQRPFKRLEGNRREWFERLDQPVLRPLPVRRYEIATFQKCRVNIDYHVDVGGHYYSVPHSLARQEVWARITRHGVEILHGGKRVAAHARSRLKGKHTT…
B_cep_plasmid_7	GC_00000001	s16	19	61	5	COG4584	Transposase	-------------MPTPRM-----------------------------------------------------------------------------------------------------------------------SMRK-----------------------------------------------------------LKEVLRL----------------------------------------------------------------KWA-----------------------CGLTHRQISRAIG-------------------------------------ISVG----------------------------------------------A…
B_cep_plasmid_8	GC_00000001	s16	19	61	5	COG4584	Transposase	-------------MPTPRM-----------------------------------------------------------------------------------------------------------------------SMRK-----------------------------------------------------------LKEVLRL----------------------------------------------------------------KWA-----------------------CGLTHRQISRAIG-------------------------------------ISVG----------------------------------------------A…
B_cep_plasmid_9	GC_00000001	s16	19	61	5	COG4584	Transposase	---------------------------------------------------------------------------------------------------------------------------------------------------------------------------------------------------------------------------------------------------------------------------------------------------------------------------------------------------------------------------------------------------------------…
B_cep_plasmid_10	GC_00000001	s16	19	61	5			---------------------------------------------------------------------------------------------------------------------------------------------------------------------------------------------------------------------------------------------------------------------------------------------------------------------------------------------------------------------------------------------------------------…
B_cep_plasmid_11	GC_00000001	s16	19	61	5	COG4584	Transposase	ESAFYPRFCWRHYAAHPRLLYA----------------------------------------------------------------------------------------APRHPGQRTYRYTQFCQKYKDWAKSIKRSMRQQHRAGEKLFADFAGPTVPVLASDGGVEFEAHVFVAVLGASNYTFACATRTETMADWIGSLCDALEFIGGVPELLVPDNPKALIARPDRYEPGLGTTTQDFVNHYGTAMLPARPRKPQDKAKVEVGVQIVERWVLARLRHYRFYSLAELNKAIAELIADLNQRPFKRLEGNRREWFERLDQPVLRPLPVRRYEIATFQKCRVNIDYHVDVGGHYYSVPHSLARQEVWARITRHGVEILHGGKRVAAHARSRLKGKHTT…
B_cep_plasmid_12	GC_00000001	s18	19	61	5	COG4584	Transposase	-------------MPTPRM-----------------------------------------------------------------------------------------------------------------------SMRK-----------------------------------------------------------LKEVLRL----------------------------------------------------------------KWA-----------------------CGLTHRQISRAIG-------------------------------------ISVG----------------------------------------------A…
B_cep_plasmid_13	GC_00000001	s18	19	61	5	COG4584	Transposase	-------------MPTPRM-----------------------------------------------------------------------------------------------------------------------SMRK-----------------------------------------------------------LKEVLRL----------------------------------------------------------------KWA-----------------------CGLTHRQISRAIG-------------------------------------ISVG----------------------------------------------A…
B_cep_plasmid_14	GC_00000001	s18	19	61	5	COG4584	Transposase	---------------------------------------------------------------------------------------------------------------------------------------------------------------------------------------------------------------------------------------------------------------------------------------------------------------------------------------------------------------------------------------------------------------…
B_cep_plasmid_15	GC_00000001	s18	19	61	5	COG4584	Transposase	-SAFYPRFCWRHYAAHPRLLYA----------------------------------------------------------------------------------------APRHPGQRTYRYTQFCQKYKDWAKSIKRSMRQQHRAGEKLFADFAGPTVPVLASDGGVEFEAHVFVAVLGASNYTFACATRTETMADWIGSLCDALEFIGGVPELLVPDNPKALIARPDRYEPGLGTTTQDFVNHYGTAMLPARPRKPQDKAKVEVGVQIVERWVLARLRHYRFYSLAELNKAIAELIADLNQRPFKRLEGNRREWFERLDQPVLRPLPVRRYEIATFQKCRVNIDYHVDVGGHYYSVPHSLARQEVWARITRHGVEILHGGKRVAAHARSRLKGKHTT…
B_cep_plasmid_16	GC_00000001	s20	19	61	5	COG4584	Transposase	-------------MPTPRM-----------------------------------------------------------------------------------------------------------------------SMRK-----------------------------------------------------------LKEVLRL----------------------------------------------------------------KWA-----------------------CGLTHRQISRAIG-------------------------------------ISVG----------------------------------------------A…
B_cep_plasmid_17	GC_00000001	s20	19	61	5	COG4584	Transposase	-------------MPTPRM-----------------------------------------------------------------------------------------------------------------------SMRK-----------------------------------------------------------LKEVLRL----------------------------------------------------------------KWA-----------------------CGLTHRQISRAIG-------------------------------------ISVG----------------------------------------------A…
B_cep_plasmid_18	GC_00000001	s20	19	61	5	COG4584	Transposase	---------------------------------------------------------------------------------------------------------------------------------------------------------------------------------------------------------------------------------------------------------------------------------------------------------------------------------------------------------------------------------------------------------------…
B_cep_plasmid_19	GC_00000001	s20	19	61	5	COG4584	Transposase	------------------------------------------------------------------------------------------------------------------PGQRTYRYTQFCQKYKDWAKSIKRSMRQQHRAGEKLFADFAGPTVPVLASDGGVEFEAHVFVAVLGASNYTFACATRTETMADWIGSLCDALEFIGGVPELLVPDNPKALIARPDRYEPGLGTTTQDFVNHYGTAMLPARPRKPQDKAKVEVGVQIVERWVLARLRHYRFYSLAELNKAIAELIADLNQRPFKRLEGNRREWFERLDQPVLRPLPVRRYEIATFQKCRVNIDYHVDVGGHYYSVPHSLARQEVWARITRHGVEILHGGKRVAAHARSRLKGKHTT…
B_cep_plasmid_20	GC_00000001	s22	19	61	5	COG4584	Transposase	--MPTPRMSMRKLKEVLRLKWACGLTHRQISRAIGISVGAVSKFAAQASQAGLDWAAAEAMSDDELDARLRPAATNAAATTTRRIEPDYTALHRELRRKGVTLQLLWEEYAEANPGQRTYRYTQFCQKYKDWAKSIKRSMRQQHRAGEKLFADFAGPTVPVLASDGGVEFEAHVFVAVLGASNYTFACATRTETMADWIGSLCDALEFIGGVPELLVPDNPKALIARPDRYEPGLGTTTQDFVNHYGTAMLPARPRKPQDKAKVEVGVQIVERWVLARLRHYRFYSLAELNKAIAELIADLNQRPFKRLEGNRREWFERLDQPVLRPLPVRRYEIATFQKCRVNIDYHVDVGGHYYSVPHSLARQEVWARITRHGVEILHGGKRVAAHARSRLKGKHTT…
B_cep_plasmid_21	GC_00000001	s23	19	61	5	COG4584	Transposase	-------------MPTPRM-----------------------------------------------------------------------------------------------------------------------SMRK-----------------------------------------------------------LKEVLRL----------------------------------------------------------------KWA-----------------------CGLTHRQISRAIG-------------------------------------ISVG----------------------------------------------A…
B_cep_plasmid_22	GC_00000001	s23	19	61	5	COG4584	Transposase	-------------MPTPRM-----------------------------------------------------------------------------------------------------------------------SMRK-----------------------------------------------------------LKEVLRL----------------------------------------------------------------KWA-----------------------CGLTHRQISRAIG-------------------------------------ISVG----------------------------------------------A…
B_cep_plasmid_23	GC_00000001	s23	19	61	5	COG4584	Transposase	---------------------------------------------------------------------------------------------------------------------------------------------------------------------------------------------------------------------------------------------------------------------------------------------------------------------------------------------------------------------------------------------------------------…
B_cep_plasmid_24	GC_00000001	s23	19	61	5	COG4584	Transposase	ESAFYPRFCWRHYAAHPRLLYA----------------------------------------------------------------------------------------APRHPGQRTYRYTQFCQKYKDWAKSIKRSMRQQHRAGEKLFADFAGPTVPVLASDGGVEFEAHVFVAVLGASNYTFACATRTETMADWIGSLCDALEFIGGVPELLVPDNPKALIARPDRYEPGLGTTTQDFVNHYGTAMLPARPRKPQDKAKVEVGVQIVERWVLARLRHYRFYSLAELNKAIAELIADLNQRPFKRLEGNRREWFERLDQPVLRPLPVRRYEIATFQKCRVNIDYHVDVGGHYYSVPHSLARQEVWARITRHGVEILHGGKRVAAHARSRLKGKHTT…
B_cep_plasmid_25	GC_00000001	s24	19	61	5	COG4584	Transposase	-------------MPTPRM-----------------------------------------------------------------------------------------------------------------------SMRK-----------------------------------------------------------LKEVLRL----------------------------------------------------------------KWA-----------------------CGLTHRQISRAIG-------------------------------------ISVG----------------------------------------------A…
B_cep_plasmid_26	GC_00000001	s24	19	61	5	COG4584	Transposase	-------------MPTPRM-----------------------------------------------------------------------------------------------------------------------SMRK-----------------------------------------------------------LKEVLRL----------------------------------------------------------------KWA-----------------------CGLTHRQISRAIG-------------------------------------ISVG----------------------------------------------A…
B_cep_plasmid_27	GC_00000001	s24	19	61	5	COG4584	Transposase	---------------------------------------------------------------------------------------------------------------------------------------------------------------------------------------------------------------------------------------------------------------------------------------------------------------------------------------------------------------------------------------------------------------…
B_cep_plasmid_28	GC_00000001	s24	19	61	5	COG4584	Transposase	ESAFYPRFCWRHYAAHPRLLYA----------------------------------------------------------------------------------------APRHPGQRTYRYTQFCQKYKDWAKSIKRSMRQQHRAGEKLFADFAGPTVPVLASDGGVEFEAHVFVAVLGASNYTFACATRTETMADWIGSLCDALEFIGGVPELLVPDNPKALIARPDRYEPGLGTTTQDFVNHYGTAMLPARPRKPQDKAKVEVGVQIVERWVLARLRHYRFYSLAELNKAIAELIADLNQRPFKRLEGNRREWFERLDQPVLRPLPVRRYEIATFQKCRVNIDYHVDVGGHYYSVPHSLARQEVWARITRHGVEILHGGKRVAAHARSRLKGKHTT…
B_cep_plasmid_29	GC_00000001	s25	19	61	5	COG4584	Transposase	-------------MPTPRM-----------------------------------------------------------------------------------------------------------------------SMRK-----------------------------------------------------------LKEVLRL----------------------------------------------------------------KWA-----------------------CGLTHRQISRAIG-------------------------------------ISVG----------------------------------------------A…
B_cep_plasmid_30	GC_00000001	s25	19	61	5	COG4584	Transposase	-------------MPTPRM-----------------------------------------------------------------------------------------------------------------------SMRK-----------------------------------------------------------LKEVLRL----------------------------------------------------------------KWA-----------------------CGLTHRQISRAIG-------------------------------------ISVG----------------------------------------------A…
B_cep_plasmid_31	GC_00000001	s25	19	61	5	COG4584	Transposase	---------------------------------------------------------------------------------------------------------------------------------------------------------------------------------------------------------------------------------------------------------------------------------------------------------------------------------------------------------------------------------------------------------------…
B_cep_plasmid_32	GC_00000001	s25	19	61	5	COG4584	Transposase	-SAFYPRFCWRHYAAHPRLLYA----------------------------------------------------------------------------------------APRHPGQRTYRYTQFCQKYKDWAKSIKRSMRQQHRAGEKLFADFAGPTVPVLASDGGVEFEAHVFVAVLGASNYTFACATRTETMADWIGSLCDALEFIGGVPELLVPDNPKALIARPDRYEPGLGTTTQDFVNHYGTAMLPARPRKPQDKAKVEVGVQIVERWVLARLRHYRFYSLAELNKAIAELIADLNQRPFKRLEGNRREWFERLDQPVLRPLPVRRYEIATFQKCRVNIDYHVDVGGHYYSVPHSLARQEVWARITRHGVEILHGGKRVAAHARSRLKGKHTT…
B_cep_plasmid_33	GC_00000001	s28	19	61	5	COG4584	Transposase	-------------MPTPRM-----------------------------------------------------------------------------------------------------------------------SMRK-----------------------------------------------------------LKEVLRL----------------------------------------------------------------KWA-----------------------CGLTHRQISRAIG-------------------------------------ISVG----------------------------------------------A…
B_cep_plasmid_34	GC_00000001	s28	19	61	5	COG4584	Transposase	-------------MPTPRM-----------------------------------------------------------------------------------------------------------------------SMRK-----------------------------------------------------------LKEVLRL----------------------------------------------------------------KWA-----------------------CGLTHRQISRAIG-------------------------------------ISVG----------------------------------------------A…
B_cep_plasmid_35	GC_00000001	s28	19	61	5	COG4584	Transposase	---------------------------------------------------------------------------------------------------------------------------------------------------------------------------------------------------------------------------------------------------------------------------------------------------------------------------------------------------------------------------------------------------------------…
B_cep_plasmid_36	GC_00000001	s28	19	61	5			---------------------------------------------------------------------------------------------------------------------------------------------------------------------------------------------------------------------------------------------------------------------------------------------------------------------------------------------------------------------------------------------------------------…
B_cep_plasmid_37	GC_00000001	s28	19	61	5	COG4584	Transposase	ESAFYPRFCWRHYAAHPRLLYA----------------------------------------------------------------------------------------APRHPGQRTYRYTQFCQKYKDWAKSIKRSMRQQHRAGEKLFADFAGPTVPVLASDGGVEFEAHVFVAVLGASNYTFACATRTETMADWIGSLCDALEFIGGVPELLVPDNPKALIARPDRYEPGLGTTTQDFVNHYGTAMLPARPRKPQDKAKVEVGVQIVERWVLARLRHYRFYSLAELNKAIAELIADLNQRPFKRLEGNRREWFERLDQPVLRPLPVRRYEIATFQKCRVNIDYHVDVGGHYYSVPHSLARQEVWARITRHGVEILHGGKRVAAHARSRLKGKHTT…
B_cep_plasmid_38	GC_00000001	s31	19	61	5	COG4584	Transposase	--MPTPRMSMRKLKEVLRLKWACGLTHRQISRAIGISVGAVSKFAAQASQAGLDWAAAEAMSDDELDARLRPAATNAAATTTRRIEPDYTALHRELRRKGVTLQLLWEEYAEANPGQRTYRYTQFCQKYKDWAKSIKRSMRQQHRAGEKLFADFAGPTVPVLASDGGVEFEAHVFVAVLGASNYTFACATRTETMADWIGSLCDALEFIGGVPELLVPDNPKALIARPDRYEPGLGTTTQDFVNHYGTAMLPARPRKPQDKAKVEVGVQIVERWVLARLRHYRFYSLAELNKAIAELIADLNQRPFKRLEGNRREWFERLDQPVLRPLPVRRYEIATFQKCRVNIDYHVDVGGHYYSVPHSLARQEVWARITRHGVEILHGGKRVAAHARSRLKGKHTT…
B_cep_plasmid_39	GC_00000001	s33	19	61	5	COG4584	Transposase	--MPTPRMSMRKLKEVLRLKWACGLTHRQISRAIGISVGAVSKFAAQASQAGLDWAAAEAMSDDELDARLRPAATNAAATTTRRIEPDYTALHRELRRKGVTLQLLWEEYAEANPGQRTYRYTQFCQKYKDWAKSIKRSMRQQHRAGEKLFADFAGPTVPVLASDGGVEFEAHVFVAVLGASNYTFACATRTETMADWIGSLCDALEFIGGVPELLVPDNPKALIARPDRYEPGLGTTTQDFVNHYGTAMLPARPRKPQDKAKVEVGVQIVERWVLARLRHYRFYSLAELNKAIAELIADLNQRPFKRLEGNRREWFERLDQPVLRPLPVRRYEIATFQKCRVNIDYHVDVGGHYYSVPHSLARQEVWARITRHGVEILHGGKRVAAHARSRLKGKHTT…
B_cep_plasmid_40	GC_00000001	s35	19	61	5	COG4584	Transposase	-------------MPTPRM-----------------------------------------------------------------------------------------------------------------------SMRK-----------------------------------------------------------LKEVLRL----------------------------------------------------------------KWA-----------------------CGLTHRQISRAIG-------------------------------------ISVG----------------------------------------------A…
B_cep_plasmid_41	GC_00000001	s35	19	61	5	COG4584	Transposase	-------------MPTPRM-----------------------------------------------------------------------------------------------------------------------SMRK-----------------------------------------------------------LKEVLRL----------------------------------------------------------------KWA-----------------------CGLTHRQISRAIG-------------------------------------ISVG----------------------------------------------A…
B_cep_plasmid_42	GC_00000001	s35	19	61	5	COG4584	Transposase	---------------------------------------------------------------------------------------------------------------------------------------------------------------------------------------------------------------------------------------------------------------------------------------------------------------------------------------------------------------------------------------------------------------…
B_cep_plasmid_43	GC_00000001	s35	19	61	5			---------------------------------------------------------------------------------------------------------------------------------------------------------------------------------------------------------------------------------------------------------------------------------------------------------------------------------------------------------------------------------------------------------------…
B_cep_plasmid_44	GC_00000001	s35	19	61	5	COG4584	Transposase	ESAFYPRFCWRHYAAHPRLLYA----------------------------------------------------------------------------------------APRHPGQRTYRYTQFCQKYKDWAKSIKRSMRQQHRAGEKLFADFAGPTVPVLASDGGVEFEAHVFVAVLGASNYTFACATRTETMADWIGSLCDALEFIGGVPELLVPDNPKALIARPDRYEPGLGTTTQDFVNHYGTAMLPARPRKPQDKAKVEVGVQIVERWVLARLRHYRFYSLAELNKAIAELIADLNQRPFKRLEGNRREWFERLDQPVLRPLPVRRYEIATFQKCRVNIDYHVDVGGHYYSVPHSLARQEVWARITRHGVEILHGGKRVAAHARSRLKGKHTT…
B_cep_plasmid_45	GC_00000001	s36	19	61	5	COG4584	Transposase	-------------MPTPRM-----------------------------------------------------------------------------------------------------------------------SMRK-----------------------------------------------------------LKEVLRL----------------------------------------------------------------KWA-----------------------CGLTHRQISRAIG-------------------------------------ISVG----------------------------------------------A…
B_cep_plasmid_46	GC_00000001	s36	19	61	5	COG4584	Transposase	--MPTPRMSMRKLKEVLRLKWACGLTHRQISRAIGISVGAVSKFAAQASQAGLDWAAAEAMSDDELDARLRPAATNAAATTTRRIEPDYTALHRELRRKGVTLQLLWEEYAEANPGQRTYRYTQFCQKYKDWAKSIKRSMRQQHRAGEKLFADFAGPTVPVLASDGGVEFEAHVFVAVLGASNYTFACATRTETMADWIGSLCDALEFIGGVPELLVPDNPKALIARPDRYEPGLGTTTQDFVNHYGTAMLPARPRKPQDKAKVEVGVQIVERWVLARLRHYRFYSLAELNKAIAELIADLNQRPFKRLEGNRREWFERLDQPVLRPLPVRRYEIATFQKCRVNIDYHVDVGGHYYSVPHSLARQEVWARITRHGVEILHGGKRVAAHARSRLKGKHTT…
B_cep_plasmid_47	GC_00000001	s36	19	61	5			---------------------------------------------------------------------------------------------------------------------------------------------------------------------------------------------------------------------------------------------------------------------------------------------------------------------------------------------------------------------------------------------------------------…
B_cep_plasmid_48	GC_00000001	s37	19	61	5	COG4584	Transposase	-------------MPTPRM-----------------------------------------------------------------------------------------------------------------------SMRK-----------------------------------------------------------LKEVLRL----------------------------------------------------------------KWA-----------------------CGLTHRQISRAIG-------------------------------------ISVG----------------------------------------------A…
B_cep_plasmid_49	GC_00000001	s37	19	61	5	COG4584	Transposase	-------------MPTPRM-----------------------------------------------------------------------------------------------------------------------SMRK-----------------------------------------------------------LKEVLRL----------------------------------------------------------------KWA-----------------------CGLTHRQISRAIG-------------------------------------ISVG----------------------------------------------A…
B_cep_plasmid_50	GC_00000001	s37	19	61	5	COG4584	Transposase	---------------------------------------------------------------------------------------------------------------------------------------------------------------------------------------------------------------------------------------------------------------------------------------------------------------------------------------------------------------------------------------------------------------…
B_cep_plasmid_51	GC_00000001	s37	19	61	5	COG4584	Transposase	ESAFYPRFCWRHYAAHPRLLYA----------------------------------------------------------------------------------------APRHPGQRTYRYTQFCQKYKDWAKSIKRSMRQQHRAGEKLFADFAGPTVPVLASDGGVEFEAHVFVAVLGASNYTFACATRTETMADWIGSLCDALEFIGGVPELLVPDNPKALIARPDRYEPGLGTTTQDFVNHYGTAMLPARPRKPQDKAKVEVGVQIVERWVLARLRHYRFYSLAELNKAIAELIADLNQRPFKRLEGNRREWFERLDQPVLRPLPVRRYEIATFQKCRVNIDYHVDVGGHYYSVPHSLARQEVWARITRHGVEILHGGKRVAAHARSRLKGKHTT…
B_cep_plasmid_52	GC_00000001	s39	19	61	5	COG4584	Transposase	-------------MPTPRM-----------------------------------------------------------------------------------------------------------------------SMRK-----------------------------------------------------------LKEVLRL----------------------------------------------------------------KWA-----------------------CGLTHRQISRAIG-------------------------------------ISVG----------------------------------------------A…
B_cep_plasmid_53	GC_00000001	s39	19	61	5	COG4584	Transposase	-------------MPTPRM-----------------------------------------------------------------------------------------------------------------------SMRK-----------------------------------------------------------LKEVLRL----------------------------------------------------------------KWA-----------------------CGLTHRQISRAIG-------------------------------------ISVG----------------------------------------------A…
B_cep_plasmid_54	GC_00000001	s39	19	61	5	COG4584	Transposase	---------------------------------------------------------------------------------------------------------------------------------------------------------------------------------------------------------------------------------------------------------------------------------------------------------------------------------------------------------------------------------------------------------------…
B_cep_plasmid_55	GC_00000001	s39	19	61	5			---------------------------------------------------------------------------------------------------------------------------------------------------------------------------------------------------------------------------------------------------------------------------------------------------------------------------------------------------------------------------------------------------------------…
B_cep_plasmid_56	GC_00000001	s39	19	61	5	COG4584	Transposase	ESAFYPRFCWRHYAAHPRLLYA----------------------------------------------------------------------------------------APRHPGQRTYRYTQFCQKYKDWAKSIKRSMRQQHRAGEKLFADFAGPTVPVLASDGGVEFEAHVFVAVLGASNYTFACATRTETMADWIGSLCDALEFIGGVPELLVPDNPKALIARPDRYEPGLGTTTQDFVNHYGTAMLPARPRKPQDKAKVEVGVQIVERWVLARLRHYRFYSLAELNKAIAELIADLNQRPFKRLEGNRREWFERLDQPVLRPLPVRRYEIATFQKCRVNIDYHVDVGGHYYSVPHSLARQEVWARITRHGVEILHGGKRVAAHARSRLKGKHTT…
B_cep_plasmid_57	GC_00000001	s41	19	61	5	COG4584	Transposase	--MPTPRMSMRKLKEVLRLKWACGLTHRQISRAIGISVGAVSKFAAQASQAGLDWAAAEAMSDDELDARLRPAATNAAATTTRRIEPDYTALHRELRRKGVTLQLLWEEYAEANPGQRTYRYTQFCQKYKDWAKSIKRSMRQQHRAGEKLFADFAGPTVPVLASDGGVEFEAHVFVAVLGASNYTFACATRTETMADWIGSLCDALEFIGGVPELLVPDNPKALIARPDRYEPGLGTTTQDFVNHYGTAMLPARPRKPQDKAKVEVGVQIVERWVLARLRHYRFYSLAELNKAIAELIADLNQRPFKRLEGNRREWFERLDQPVLRPLPVRRYEIATFQKCRVNIDYHVDVGGHYYSVPHSLARQEVWARITRHGVEILHGGKRVAAHARSRLKGKHTT…
B_cep_plasmid_58	GC_00000001	s57	19	61	5	COG4584	Transposase	-------------MPTPRM-----------------------------------------------------------------------------------------------------------------------SMRK-----------------------------------------------------------LKEVLRL----------------------------------------------------------------KWA-----------------------CGLTHRQISRAIG-------------------------------------ISVG----------------------------------------------A…
B_cep_plasmid_59	GC_00000001	s57	19	61	5	COG4584	Transposase	--MPTPRMSMRKLKEVLRLKWACGLTHRQISRAIGISVGAVSKFAAQASQAGLDWAAAEAMSDDELDARLRPAATNAAATTTRRIEPDYTALHRELRRKGVTLQLLWEEYAEANPGQRTYRYTQFCQKYKDWAKSIKRSMRQQHRAGEKLFADFAGPTVPVLASDGGVEFEAHVFVAVLGASNYTFACATRTETMADWIGSLCDALEFIGGVPELLVPDNPKALIARPDRYEPGLGTTTQDFVNHYGTAMLPARPRKPQDKAKVEVGVQIVERWVLARLRHYRFYSLAELNKAIAELIADLNQRPFKRLEGNRREWFERLDQPVLRPLPVRRYEIATFQKCRVNIDYHVDVGGHYYSVPHSLARQEVWARITRHGVEILHGGKRVAAHARSRLKGKHTT…
B_cep_plasmid_60	GC_00000001	s57	19	61	5			---------------------------------------------------------------------------------------------------------------------------------------------------------------------------------------------------------------------------------------------------------------------------------------------------------------------------------------------------------------------------------------------------------------…
B_cep_plasmid_61	GC_00000001	s9	19	61	5	COG4584	Transposase	--MPTPRMSMRKLKEVLRLKWACGLTHRQISRAIGISVGAVSKFAAQASQAGLDWAAAEAMSDDELDARLRPAATNAAATTTRRIEPDYTALHRELRRKGVTLQLLWEEYAEANPGQRTYRYTQFCQKYKDWAKSIKRSMRQQHRAGEKLFADFAGPTVPVLASDGGVEFEAHVFVAVLGASNYTFACATRTETMADWIGSLCDALEFIGGVPELLVPDNPKALIARPDRYEPGLGTTTQDFVNHYGTAMLPARPRKPQDKAKVEVGVQIVERWVLARLRHYRFYSLAELNKAIAELIADLNQRPFKRLEGNRREWFERLDQPVLRPLPVRRYEIATFQKCRVNIDYHVDVGGHYYSVPHSLARQEVWARITRHGVEILHGGKRVAAHARSRLKGKHTT…
B_cep_plasmid_62	GC_00000002	s12	19	57	4	COG2801	Transposase InsO and inactivated derivatives	------------------------------------------------------------------------------------------------------------------------------------------------------------------------------------------------------------------------------------------------------RHFATRRAAMDEVIDWLG-FYNARRLHSTLNYVSPMTFEKNWAAAQQGQAA--
B_cep_plasmid_63	GC_00000002	s12	19	57	4	COG2801	Transposase InsO and inactivated derivatives	------------------------------------------------------------------------------------------------------------------------------------------------------------------------------------------------------------------------------------------------------RHFATRRAAMDEVIDWLG-FYNARRLYSTLNYVSPMTFEKNWAAAQQGQAA--
B_cep_plasmid_64	GC_00000002	s12	19	57	4	COG2801	Transposase InsO and inactivated derivatives	MKYAFIERNRRHWPISVLCEVLEVSPSGFHQRRKRVAQDKPQRSRVSDDALLAHIKAIHAEVKGEYGWPRMWKELVARGVRVGKERVRKLMVQHGVRARHKRKYIATTNSNHGLPVAPNLLERNFTALAPNQVWTSDITYLATAEGWLYLAVVIDLFSRQVVGWSMQPHMKAELVTDALRMAWFRRRPDAGVIVHSDRGSQYCSGLFQDTLKAYGMRSSMSRRGDCWDNAPTESLWGSLKVARLHGRHFATRRAAMDEVIDWLG-FYNARRL---------------------------
B_cep_plasmid_65	GC_00000002	s15	19	57	4	COG2801	Transposase InsO and inactivated derivatives	------------------------------------------------------------------------------------------------------------------------------------------------------------------------------------------------------------------------------------------------------RHFATRRAAMDEVIDWLG-FYNARRLHSTLNYVSPMTFEKNWAAAQQGQAA--
B_cep_plasmid_66	GC_00000002	s15	19	57	4	COG2801	Transposase InsO and inactivated derivatives	------------------------------------------------------------------------------------------------------------------------------------------------------------------------------------------------------------------------------------------------------RHFATRRAAMDEVIDWLG-FYNARRLYSTLNYVSPMTFEKNWAAAQQGQAA--
B_cep_plasmid_67	GC_00000002	s15	19	57	4	COG2801	Transposase InsO and inactivated derivatives	MKYAFIERNRRHWPISVLCEVLEVSPSGFHQRRKRVAQDKPQRSRVSDDALLAHIKAIHAEVKGEYGWPRMWKELVARGVRVGKERVRKLMVQHGVRARHKRKYIATTNSNHGLPVAPNLLERNFTALAPNQVWTSDITYLATAEGWLYLAVVIDLFSRQVVGWSMQPHMKAELVTDALRMAWFRRRPDAGVIVHSDRGSQYCSGLFQDTLKAYGMRSSMSRRGDCWDNAPTESLWGSLKVARLHGRHFATRRAAMDEVIDWLG-FYNARRL---------------------------
B_cep_plasmid_68	GC_00000002	s16	19	57	4	COG2801	Transposase InsO and inactivated derivatives	------------------------------------------------------------------------------------------------------------------------------------------------------------------------------------------------------------------------------------------------------RHFATRRAAMDEVIDWLG-FYNARRLHSTLNYVSPMTFEKNWAAAQQGQAA--
B_cep_plasmid_69	GC_00000002	s16	19	57	4	COG2801	Transposase InsO and inactivated derivatives	------------------------------------------------------------------------------------------------------------------------------------------------------------------------------------------------------------------------------------------------------RHFATRRAAMDEVIDWLG-FYNARRLHSTLNYVSPMTFEKNWAAAQQGQAA--
B_cep_plasmid_70	GC_00000002	s16	19	57	4	COG2801	Transposase InsO and inactivated derivatives	MKYAFIERNRRHWPISVLCEVLEVSPSGFHQRRKRVAQDKPQRSRVSDDALLAHIKAIHAEVKGEYGWPRMWKELVARGVRVGKERVRKLMVQHGVRARHKRKYIATTNSNHGLPVAPNLLERNFTALAPNQVWTSDITYLATAEGWLYLAVVIDLFSRQVVGWSMQPHMKAELVTDALRMAWFRRRPDAGVIVHSDRGSQYCSGLFQDTLKAYGMRSSMSRRGDCWDNAPTESLWGSLKVARLHGRHFATRRAAMDEVIDWLG-FYNARRL---------------------------
B_cep_plasmid_71	GC_00000002	s18	19	57	4	COG2801	Transposase InsO and inactivated derivatives	------------------------------------------------------------------------------------------------------------------------------------------------------------------------------------------------------------------------------------------------------RHFATRRAAMDEVIDWLG-FYNARRLHSTLNYVSPMTFEKNWAAAQQGQAA--
B_cep_plasmid_72	GC_00000002	s18	19	57	4	COG2801	Transposase InsO and inactivated derivatives	------------------------------------------------------------------------------------------------------------------------------------------------------------------------------------------------------------------------------------------------------RHFATRRAAMDEVIDWLG-FYNARRLYSTLNYVSPMTFEKNWAAAQQGQAA--
B_cep_plasmid_73	GC_00000002	s18	19	57	4	COG2801	Transposase InsO and inactivated derivatives	MKYAFIERNRRHWPISVLCEVLEVSPSGFHQRRKRVAQDKPQRSRVSDDALLAHIKAIHAEVKGEYGWPRMWKELVARGVRVGKERVRKLMVQHGVRARHKRKYIATTNSNHGLPVAPNLLERNFTALAPNQVWTSDITYLATAEGWLYLAVVIDLFSRQVVGWSMQPHMKAELVTDALRMAWFRRRPDAGVIVHSDRGSQYCSGLFQDTLKAYGMRSSMSRRGDCWDNAPTESLWGSLKVARLHGRHFATRRAAMDEVIDWLG-FYNARRL---------------------------
B_cep_plasmid_74	GC_00000002	s20	19	57	4	COG2801	Transposase InsO and inactivated derivatives	------------------------------------------------------------------------------------------------------------------------------------------------------------------------------------------------------------------------------------------------------RHFATRRAAMDEVIDWLG-FYNARRLHSTLNYVSPMTFEKNWAAAQQGQAA--
B_cep_plasmid_75	GC_00000002	s20	19	57	4	COG2801	Transposase InsO and inactivated derivatives	------------------------------------------------------------------------------------------------------------------------------------------------------------------------------------------------------------------------------------------------------RHFATRRAAMDEVIDWLG-FYNARRLYSTLNYVSPMTFEKNWAAAQQGQAA--
B_cep_plasmid_76	GC_00000002	s20	19	57	4	COG2801	Transposase InsO and inactivated derivatives	MKYAFIERNRRHWPISVLCEVLEVSPSGFHQRRKRVAQDKPQRSRVSDDALLAHIKAIHAEVKGEYGWPRMWKELVARGVRVGKERVRKLMVQHGVRARHKRKYIATTNSNHGLPVAPNLLERNFTALAPNQVWTSDITYLATAEGWLYLAVVIDLFSRQVVGWSMQPHMKAELVTDALRMAWFRRRPDAGVIVHSDRGSQYCSGLFQDTLKAYGMRSSMSRRGDCWDNAPTESLWGSLKVARLHGRHFATRRAAMDEVIDWLG-FYNARRL---------------------------
B_cep_plasmid_77	GC_00000002	s22	19	57	4	COG2801	Transposase InsO and inactivated derivatives	------------------------------------------------------------------------------------------------------------------------------------------------------------------------------------------------------------------------------------------------------RHFATRRAAMDEVIDWLG-FYNARRLHSTLNYVSPMTFEKNWAAAQQGQAA--
B_cep_plasmid_78	GC_00000002	s22	19	57	4	COG2801	Transposase InsO and inactivated derivatives	------------------------------------------------------------------------------------------------------------------------------------------------------------------------------------------------------------------------------------------------------RHFATRRAAMDEVIDWLG-FYNARRLYSTLNYVSPMTFEKNWAAAQQGQAA--
B_cep_plasmid_79	GC_00000002	s22	19	57	4	COG2801	Transposase InsO and inactivated derivatives	MKYAFIERNRRHWPISVLCEVLEVSPSGFHQRRKRVAQDKPQRSRVSDDALLAHIKAIHAEVKGEYGWPRMWKELVARGVRVGKERVRKLMVQHGVRARHKRKYIATTNSNHGLPVAPNLLERNFTALAPNQVWTSDITYLATAEGWLYLAVVIDLFSRQVVGWSMQPHMKAELVTDALRMAWFRRRPDAGVIVHSDRGSQYCSGLFQDTLKAYGMRSSMSRRGDCWDNAPTESLWGSLKVARLHGRHFATRRAAMDEVIDWLG-FYNARRL---------------------------
B_cep_plasmid_80	GC_00000002	s23	19	57	4	COG2801	Transposase InsO and inactivated derivatives	------------------------------------------------------------------------------------------------------------------------------------------------------------------------------------------------------------------------------------------------------RHFATRRAAMDEVIDWLG-FYNARRLHSTLNYVSPMTFEKNWAAAQQGQAA--
B_cep_plasmid_81	GC_00000002	s23	19	57	4	COG2801	Transposase InsO and inactivated derivatives	------------------------------------------------------------------------------------------------------------------------------------------------------------------------------------------------------------------------------------------------------RHFATRRAAMDEVIDWLG-FYNARRLYSTLNYVSPMTFEKNWAAAQQGQAA--
B_cep_plasmid_82	GC_00000002	s23	19	57	4	COG2801	Transposase InsO and inactivated derivatives	MKYAFIERNRRHWPISVLCEVLEVSPSGFHQRRKRVAQDKPQRSRVSDDALLAHIKAIHAEVKGEYGWPRMWKELVARGVRVGKERVRKLMVQHGVRARHKRKYIATTNSNHGLPVAPNLLERNFTALAPNQVWTSDITYLATAEGWLYLAVVIDLFSRQVVGWSMQPHMKAELVTDALRMAWFRRRPDAGVIVHSDRGSQYCSGLFQDTLKAYGMRSSMSRRGDCWDNAPTESLWGSLKVARLHGRHFATRRAAMDEVIDWLG-FYNARRL---------------------------
B_cep_plasmid_83	GC_00000002	s24	19	57	4	COG2801	Transposase InsO and inactivated derivatives	------------------------------------------------------------------------------------------------------------------------------------------------------------------------------------------------------------------------------------------------------RHFATRRAAMDEVIDWLG-FYNARRLHSTLNYVSPMTFEKNWAAAQQGQAA--
B_cep_plasmid_84	GC_00000002	s24	19	57	4	COG2801	Transposase InsO and inactivated derivatives	------------------------------------------------------------------------------------------------------------------------------------------------------------------------------------------------------------------------------------------------------RHFATRRAAMDEVIDWLG-FYNARRLYSTLNYVSPMTFEKNWAAAQQGQAA--
B_cep_plasmid_85	GC_00000002	s24	19	57	4	COG2801	Transposase InsO and inactivated derivatives	MKYAFIERNRRHWPISVLCEVLEVSPSGFHQRRKRVAQDKPQRSRVSDDALLAHIKAIHAEVKGEYGWPRMWKELVARGVRVGKERVRKLMVQHGVRARHKRKYIATTNSNHGLPVAPNLLERNFTALAPNQVWTSDITYLATAEGWLYLAVVIDLFSRQVVGWSMQPHMKAELVTDALRMAWFRRRPDAGVIVHSDRGSQYCSGLFQDTLKAYGMRSSMSRRGDCWDNAPTESLWGSLKVARLHGRHFATRRAAMDEVIDWLG-FYNARRL---------------------------
B_cep_plasmid_86	GC_00000002	s25	19	57	4	COG2801	Transposase InsO and inactivated derivatives	------------------------------------------------------------------------------------------------------------------------------------------------------------------------------------------------------------------------------------------------------RHFATRRAAMDEVIDWLG-FYNARRLHSTLNYVSPMTFEKNWAAAQQGQAA--
B_cep_plasmid_87	GC_00000002	s25	19	57	4	COG2801	Transposase InsO and inactivated derivatives	------------------------------------------------------------------------------------------------------------------------------------------------------------------------------------------------------------------------------------------------------RHFATRRAAMDEVIDWLG-FYNARRLYSTLNYVSPMTFEKNWAAAQQGQAA--
B_cep_plasmid_88	GC_00000002	s25	19	57	4	COG2801	Transposase InsO and inactivated derivatives	MKYAFIERNRRHWPISVLCEVLEVSPSGFHQRRKRVAQDKPQRSRVSDDALLAHIKAIHAEVKGEYGWPRMWKELVARGVRVGKERVRKLMVQHGVRARHKRKYIATTNSNHGLPVAPNLLERNFTALAPNQVWTSDITYLATAEGWLYLAVVIDLFSRQVVGWSMQPHMKAELVTDALRMAWFRRRPDAGVIVHSDRGSQYCSGLFQDTLKAYGMRSSMSRRGDCWDNAPTESLWGSLKVARLHGRHFATRRAAMDEVIDWLG-FYNARRL---------------------------
B_cep_plasmid_89	GC_00000002	s28	19	57	4	COG2801	Transposase InsO and inactivated derivatives	------------------------------------------------------------------------------------------------------------------------------------------------------------------------------------------------------------------------------------------------------RHFATRRAAMDEVIDWLG-FYNARRLHSTLNYVSPMTFEKNWAAAQQGQAA--
B_cep_plasmid_90	GC_00000002	s28	19	57	4	COG2801	Transposase InsO and inactivated derivatives	------------------------------------------------------------------------------------------------------------------------------------------------------------------------------------------------------------------------------------------------------RHFATRRAAMDEVIDWLG-FYNARRLYSTLNYVSPMTFEKNWAAAQQGQAA--
B_cep_plasmid_91	GC_00000002	s28	19	57	4	COG2801	Transposase InsO and inactivated derivatives	MKYAFIERNRRHWPISVLCEVLEVSPSGFHQRRKRVAQDKPQRSRVSDDALLAHIKAIHAEVKGEYGWPRMWKELVARGVRVGKERVRKLMVQHGVRARHKRKYIATTNSNHGLPVAPNLLERNFTALAPNQVWTSDITYLATAEGWLYLAVVIDLFSRQVVGWSMQPHMKAELVTDALRMAWFRRRPDAGVIVHSDRGSQYCSGLFQDTLKAYGMRSSMSRRGDCWDNAPTESLWGSLKVARLHGRHFATRRAAMDEVIDWLG-FYNARRL---------------------------
B_cep_plasmid_92	GC_00000002	s31	19	57	4	COG2801	Transposase InsO and inactivated derivatives	------------------------------------------------------------------------------------------------------------------------------------------------------------------------------------------------------------------------------------------------------RHFATRRAAMDEVIDWLG-FYNARRLHSTLNYVSPMTFEKNWAAAQQGQAA--
B_cep_plasmid_93	GC_00000002	s31	19	57	4	COG2801	Transposase InsO and inactivated derivatives	------------------------------------------------------------------------------------------------------------------------------------------------------------------------------------------------------------------------------------------------------RHFATRRAAMDEVIDWLG-FYNARRLYSTLNYVSPMTFEKNWAAAQQGQAA--
B_cep_plasmid_94	GC_00000002	s31	19	57	4	COG2801	Transposase InsO and inactivated derivatives	MKYAFIERNRRHWPISVLCEVLEVSPSGFHQRRKRVAQDKPQRSRVSDDALLAHIKAIHAEVKGEYGWPRMWKELVARGVRVGKERVRKLMVQHGVRARHKRKYIATTNSNHGLPVAPNLLERNFTALAPNQVWTSDITYLATAEGWLYLAVVIDLFSRQVVGWSMQPHMKAELVTDALRMAWFRRRPDAGVIVHSDRGSQYCSGLFQDTLKAYGMRSSMSRRGDCWDNAPTESLWGSLKVARLHGRHFATRRAAMDEVIDWLG-FYNARRL---------------------------
B_cep_plasmid_95	GC_00000002	s33	19	57	4	COG2801	Transposase InsO and inactivated derivatives	------------------------------------------------------------------------------------------------------------------------------------------------------------------------------------------------------------------------------------------------------RHFATRRAAMDEVIDWLG-FYNARRLHSTLNYVSPMTFEKNWAAAQQGQAA--
B_cep_plasmid_96	GC_00000002	s33	19	57	4	COG2801	Transposase InsO and inactivated derivatives	------------------------------------------------------------------------------------------------------------------------------------------------------------------------------------------------------------------------------------------------------RHFATRRAAMDEVIDWLG-FYNARRLYSTLNYVSPMTFEKNWAAAQQGQAA--
B_cep_plasmid_97	GC_00000002	s33	19	57	4	COG2801	Transposase InsO and inactivated derivatives	MKYAFIERNRRHWPISVLCEVLEVSPSGFHQRRKRVAQDKPQRSRVSDDALLAHIKAIHAEVKGEYGWPRMWKELVARGVRVGKERVRKLMVQHGVRARHKRKYIATTNSNHGLPVAPNLLERNFTALAPNQVWTSDITYLATAEGWLYLAVVIDLFSRQVVGWSMQPHMKAELVTDALRMAWFRRRPDAGVIVHSDRGSQYCSGLFQDTLKAYGMRSSMSRRGDCWDNAPTESLWGSLKVARLHGRHFATRRAAMDEVIDWLG-FYNARRL---------------------------
B_cep_plasmid_98	GC_00000002	s35	19	57	4	COG2801	Transposase InsO and inactivated derivatives	------------------------------------------------------------------------------------------------------------------------------------------------------------------------------------------------------------------------------------------------------RHFATRRAAMDEVIDWLG-FYNARRLHSTLNYVSPMTFEKNWAAAQQGQAA--
B_cep_plasmid_99	GC_00000002	s35	19	57	4	COG2801	Transposase InsO and inactivated derivatives	------------------------------------------------------------------------------------------------------------------------------------------------------------------------------------------------------------------------------------------------------RHFATRRAAMDEVIDWLG-FYNARRLYSTLNYVSPMTFEKNWAAAQQGQAA--
B_cep_plasmid_100	GC_00000002	s35	19	57	4	COG2801	Transposase InsO and inactivated derivatives	MKYAFIERNRRHWPISVLCEVLEVSPSGFHQRRKRVAQDKPQRSRVSDDALLAHIKAIHAEVKGEYGWPRMWKELVARGVRVGKERVRKLMVQHGVRARHKRKYIATTNSNHGLPVAPNLLERNFTALAPNQVWTSDITYLATAEGWLYLAVVIDLFSRQVVGWSMQPHMKAELVTDALRMAWFRRRPDAGVIVHSDRGSQYCSGLFQDTLKAYGMRSSMSRRGDCWDNAPTESLWGSLKVARLHGRHFATRRAAMDEVIDWLG-FYNARRL---------------------------
B_cep_plasmid_101	GC_00000002	s36	19	57	4	COG2801	Transposase InsO and inactivated derivatives	------------------------------------------------------------------------------------------------------------------------------------------------------------------------------------------------------------------------------------------------------RHFATRRAAMDEVIDWLG-FYNARRLHSTLNYVSPMTFEKNWAAAQQGQAA--
B_cep_plasmid_102	GC_00000002	s36	19	57	4	COG2801	Transposase InsO and inactivated derivatives	------------------------------------------------------------------------------------------------------------------------------------------------------------------------------------------------------------------------------------------------------RHFATRRAAMDEVIDWLG-FYNARRLYSTLNYVSPMTFEKNWAAAQQGQAA--
B_cep_plasmid_103	GC_00000002	s36	19	57	4	COG2801	Transposase InsO and inactivated derivatives	MKYAFIERNRRHWPISVLCEVLEVSPSGFHQRRKRVAQDKPQRSRVSDDALLAHIKAIHAEVKGEYGWPRMWKELVARGVRVGKERVRKLMVQHGVRARHKRKYIATTNSNHGLPVAPNLLERNFTALAPNQVWTSDITYLATAEGWLYLAVVIDLFSRQVVGWSMQPHMKAELVTDALRMAWFRRRPDAGVIVHSDRGSQYCSGLFQDTLKAYGMRSSMSRRGDCWDNAPTESLWGSLKVARLHGRHFATRRAAMDEVIDWLG-FYNARRL---------------------------
B_cep_plasmid_104	GC_00000002	s37	19	57	4	COG2801	Transposase InsO and inactivated derivatives	MKYAFIERNRRHWPISVLCEVLEVSPSGFHQRRKRVAQDKPQRSRVSDDALLAHIKAIHAEVKGEYGWPRMWKELVARGVRVGKERVRKLMVQHGVRARHKRKYIATTNSNHGLPVAPNLLERNFTALAPNQVWTSDITYLATAEGWLYLAVVIDLFSRQVVGWSMQPHMKAELVTDALRMAWFRRRPDAGVIVHSDRGSQYCSGLFQDTLKAYGMRSSMSRRGDCWDNAPTESLWGSLKVARLHGRHFATRRAAMDEVIDWLG-FYNARRLHSTLNYVSPMTFEKNWAAAQQGQAA--
B_cep_plasmid_105	GC_00000002	s39	19	57	4	COG2801	Transposase InsO and inactivated derivatives	------------------------------------------------------------------------------------------------------------------------------------------------------------------------------------------------------------------------------------------------------RHFATRRAAMDEVIDWLG-FYNARRLHSTLNYVSPMTFEKNWAAAQQGQAA--
B_cep_plasmid_106	GC_00000002	s39	19	57	4	COG2801	Transposase InsO and inactivated derivatives	------------------------------------------------------------------------------------------------------------------------------------------------------------------------------------------------------------------------------------------------------RHFATRRAAMDEVIDWLG-FYNARRLYSTLNYVSPMTFEKNWAAAQQGQAA--
B_cep_plasmid_107	GC_00000002	s39	19	57	4	COG2801	Transposase InsO and inactivated derivatives	MKYAFIERNRRHWPISVLCEVLEVSPSGFHQRRKRVAQDKPQRSRVSDDALLAHIKAIHAEVKGEYGWPRMWKELVARGVRVGKERVRKLMVQHGVRARHKRKYIATTNSNHGLPVAPNLLERNFTALAPNQVWTSDITYLATAEGWLYLAVVIDLFSRQVVGWSMQPHMKAELVTDALRMAWFRRRPDAGVIVHSDRGSQYCSGLFQDTLKAYGMRSSMSRRGDCWDNAPTESLWGSLKVARLHGRHFATRRAAMDEVIDWLG-FYNARRL---------------------------
B_cep_plasmid_108	GC_00000002	s39	19	57	4	COG2801	Transposase InsO and inactivated derivatives	MKYAWIDSHRRHYPLSALCGVLSVSLNGYRAWKR---GGTPGRRRLTDAQLLALIRSIHAEVKGAYGSPRMTEEIRARGFPASKERVERLMRDNGIRARHKRRYRVTTDSKHKLPVAENLLARNFTPTAPNQVFTSDITYIWTDEGWLYLAIVLDLFNREVVGWSIKPRMTADIVTDALTMAWFRRRPEPGALHHSDRGSQYASDDFQRKLAQYGMRCSMSRKGNCWDNAPTESFFNSLKNERVHATRYRTHQEAMADLFEYIEVFYNRSRRHSSLDFVSPVQFLQDWMKAQQTKDAAA
B_cep_plasmid_109	GC_00000002	s41	19	57	4	COG2801	Transposase InsO and inactivated derivatives	------------------------------------------------------------------------------------------------------------------------------------------------------------------------------------------------------------------------------------------------------RHFATRRAAMDEVIDWLG-FYNARRLHSTLNYVSPMTFEKNWAAAQQGQAA--
B_cep_plasmid_110	GC_00000002	s41	19	57	4	COG2801	Transposase InsO and inactivated derivatives	------------------------------------------------------------------------------------------------------------------------------------------------------------------------------------------------------------------------------------------------------RHFATRRAAMDEVIDWLG-FYNARRLYSTLNYVSPMTFEKNWAAAQQGQAA--
B_cep_plasmid_111	GC_00000002	s41	19	57	4	COG2801	Transposase InsO and inactivated derivatives	MKYAFIERNRRHWPISVLCEVLEVSPSGFHQRRKRVAQDKPQRSRVSDDALLAHIKAIHAEVKGEYGWPRMWKELVARGVRVGKERVRKLMVQHGVRARHKRKYIATTNSNHGLPVAPNLLERNFTALAPNQVWTSDITYLATAEGWLYLAVVIDLFSRQVVGWSMQPHMKAELVTDALRMAWFRRRPDAGVIVHSDRGSQYCSGLFQDTLKAYGMRSSMSRRGDCWDNAPTESLWGSLKVARLHGRHFATRRAAMDEVIDWLG-FYNARRL---------------------------
B_cep_plasmid_112	GC_00000002	s57	19	57	4	COG2801	Transposase InsO and inactivated derivatives	------------------------------------------------------------------------------------------------------------------------------------------------------------------------------------------------------------------------------------------------------RHFATRRAAMDEVIDWLG-FYNARRLHSTLNYVSPMTFEKNWAAAQQGQAA--
B_cep_plasmid_113	GC_00000002	s57	19	57	4	COG2801	Transposase InsO and inactivated derivatives	------------------------------------------------------------------------------------------------------------------------------------------------------------------------------------------------------------------------------------------------------RHFATRRAAMDEVIDWLG-FYNARRLYSTLNYVSPMTFEKNWAAAQQGQAA--
B_cep_plasmid_114	GC_00000002	s57	19	57	4	COG2801	Transposase InsO and inactivated derivatives	MKYAFIERNRRHWPISVLCEVLEVSPSGFHQRRKRVAQDKPQRSRVSDDALLAHIKAIHAEVKGEYGWPRMWKELVARGVRVGKERVRKLMVQHGVRARHKRKYIATTNSNHGLPVAPNLLERNFTALAPNQVWTSDITYLATAEGWLYLAVVIDLFSRQVVGWSMQPHMKAELVTDALRMAWFRRRPDAGVIVHSDRGSQYCSGLFQDTLKAYGMRSSMSRRGDCWDNAPTESLWGSLKVARLHGRHFATRRAAMDEVIDWLG-FYNARRL---------------------------
B_cep_plasmid_115	GC_00000002	s9	19	57	4	COG2801	Transposase InsO and inactivated derivatives	------------------------------------------------------------------------------------------------------------------------------------------------------------------------------------------------------------------------------------------------------RHFATRRAAMDEVIDWLG-FYNARRLHSTLNYVSPMTFEKNWAAAQQGQAA--
B_cep_plasmid_116	GC_00000002	s9	19	57	4	COG2801	Transposase InsO and inactivated derivatives	------------------------------------------------------------------------------------------------------------------------------------------------------------------------------------------------------------------------------------------------------RHFATRRAAMDEVIDWLG-FYNARRLYSTLNYVSPMTFEKNWAAAQQGQAA--
B_cep_plasmid_117	GC_00000002	s9	19	57	4	COG2801	Transposase InsO and inactivated derivatives	MKYAFIERNRRHWPISVLCEVLEVSPSGFHQRRKRVAQDKPQRSRVSDDALLAHIKAIHAEVKGEYGWPRMWKELVARGVRVGKERVRKLMVQHGVRARHKRKYIATTNSNHGLPVAPNLLERNFTALAPNQVWTSDITYLATAEGWLYLAVVIDLFSRQVVGWSMQPHMKAELVTDALRMAWFRRRPDAGVIVHSDRGSQYCSGLFQDTLKAYGMRSSMSRRGDCWDNAPTESLWGSLKVARLHGRHFATRRAAMDEVIDWLG-FYNARRL---------------------------
B_cep_plasmid_118	GC_00000002	s9	19	57	4	COG2801	Transposase InsO and inactivated derivatives	MKYAWIDSHRRHYPLSALCGVLSVSLNGYRAWKR---GGTPGRRRLTDAQLLALIRSIHAEVKGAYGSPRMTEEIRARGFPASKERVERLMRDNGIRARHKRRYRVTTDSKHKLPVAENLLARNFTPTAPNQVFTSDITYIWTDEGWLYLAIVLDLFNREVVGWSIKPRMTADIVTDALTMAWFRRRPEPGALHHSDRGSQYASDDFQRKLAQYGMRCSMSRKGNCWDNAPTESFFNSLKNERVHATRYRTHQEAMADLFEYIEVFYNRSRRHSSLDFVSPVQFLQDWMKAQQTKDAAA
B_cep_plasmid_119	GC_00000003	s15	9	40	6	COG3696	Cu/Ag efflux pump CusA	MFERLIRFAIAHRWLVMLAIAAVAALGVFSYQRLPIDAVPDITNVQVQINTSAPGYSPLEAEQRITYPVETAMAGLPGLEQTRSISRYGLSQVTVIFKDGTDIYFARQLVNERIQEAKDKLPPGIAPAMGPTSTGLGEIYLWTVEADANARKPDGTRYTAADLRELQDWVVRPQLRNVRGVTEVNSIGGYVKEYRVAPNPAKLMSYGLTLADVVRALERNNDNVGAGYIEKRGEQYLVRVPGQARTVDDIANIVLTNVGGVPVRMKDVGVVDIGRELRTGAATSNGEEVVLGTVFMLMGENSRTVAKAVAEKMADVNRTLPSGVKAIPVYDRTVLVEKAVATVKKNLLEGAVLVIAVLFLFLGNMRAALITALVIPLSMLMTFTGMVNAKVSANLMSLG…
B_cep_plasmid_120	GC_00000003	s15	9	40	6	COG3696	Cu/Ag efflux pump CusA	---------------------------------------------------------------------------------------------------------------------------------------------------------------------------------------------------------------------------------------------------------------------------------------------------------------------------------------------------------------------------------------------------------------…
B_cep_plasmid_121	GC_00000003	s15	9	40	6	COG3696	Cu/Ag efflux pump CusA	---------------------------------------------------------------------------------------------------------------------------------------------------------------------------------------------------------------------------------------------------------------------------------------------------------------------------------------------------------------------------------------------------------------…
B_cep_plasmid_122	GC_00000003	s15	9	40	6	COG3696	Cu/Ag efflux pump CusA	---------------------------------------------------------------------------------------------------------------------------------------------------------------------------------------------------------------------------------------------------------------------------------------------------------------------------------------------------------------------------------------------------------------…
B_cep_plasmid_123	GC_00000003	s15	9	40	6	COG3696	Cu/Ag efflux pump CusA	---------------------------------------------------------------------------------------------------------------------------------------------------------------------------------------------------------------------------------------------------------------------------------------------------------------------------------------------------------------------------------------------------------------…
B_cep_plasmid_124	GC_00000003	s15	9	40	6	COG3696	Cu/Ag efflux pump CusA	---------------------------------------------------------------------------------------------------------------------------------------------------------------------------------------------------------------------------------------------------------------------------------------------------------------------------------------------------------------------------------------------------------------…
B_cep_plasmid_125	GC_00000003	s16	9	40	6	COG3696	Cu/Ag efflux pump CusA	MFERLIRFAIAHRWLVMLAIAAVAALGVFSYQRLPIDAVPDITNVQVQINTSAPGYSPLEAEQRITYPVETAMAGLPGLEQTRSISRYGLSQVTVIFKDGTDIYFARQLVNERIQEAKDKLPAGVAPAMGPTSTGLGEIYLWTVEADANARKPDGTRYTAADLRELQDWVVRPQLRNVRGVTEVNSIGGYVKEYRVAPNPAKLMSYGLTLADVVRALERNNDNVGAGYIEKRGEQYLVRVPGQARTVDDIANIVLTNVGGVPVRMKDVGVVDVGRELRTGAATSNGEEVVLGTVFMLMGENSRTVSKAVAAKMEDVNRTLPAGVKAIPVYDRTVLVEKAVATVKKNLLEGAVLVIAVLFLFLGNIRAALITALVIPLSMLMTFTGMVNAKVSANLMSLG…
B_cep_plasmid_126	GC_00000003	s16	9	40	6	COG3696	Cu/Ag efflux pump CusA	---------------------------------------------------------------------------------------------------------------------------------------------------------------------------------------------------------------------------------------------------------------------------------------------------------------------------------------------------------------------------------------------------------------…
B_cep_plasmid_127	GC_00000003	s28	9	40	6	COG3696	Cu/Ag efflux pump CusA	MFERLIRFAIAHRWLVMLAIAAVAALGVFSYQRLPIDAVPDITNVQVQINTSAPGYSPLEAEQRITYPVETAMAGLPGLEQTRSISRYGLSQVTVIFKDGTDIYFARQLVNERIQEAKDKLPAGVAPAMGPTSTGLGEIYLWTVEADANARKPDGTRYTAADLRELQDWVVRPQLRNVRGVTEVNSIGGYVKEYRVAPNPAKLMSYGLTLADVVRALERNNDNVGAGYIEKRGEQYLVRVPGQARTVDDIANIVLTNVGGVPVRMKDVGVVDVGRELRTGAATSNGEEVVLGTVFMLMGENSRTVSKAVAAKMEDVNRTLPAGVKAIPVYDRTVLVEKAVATVKKNLLEGAVLVIAVLFLFLGNIRAALITALVIPLSMLMTFTGMVNAKVSANLMSLG…
B_cep_plasmid_128	GC_00000003	s28	9	40	6	COG3696	Cu/Ag efflux pump CusA	---------------------------------------------------------------------------------------------------------------------------------------------------------------------------------------------------------------------------------------------------------------------------------------------------------------------------------------------------------------------------------------------------------------…
B_cep_plasmid_129	GC_00000003	s28	9	40	6	COG3696	Cu/Ag efflux pump CusA	---------------------------------------------------------------------------------------------------------------------------------------------------------------------------------------------------------------------------------------------------------------------------------------------------------------------------------------------------------------------------------------------------------------…
B_cep_plasmid_130	GC_00000003	s28	9	40	6	COG3696	Cu/Ag efflux pump CusA	---------------------------------------------------------------------------------------------------------------------------------------------------------------------------------------------------------------------------------------------------------------------------------------------------------------------------------------------------------------------------------------------------------------…
B_cep_plasmid_131	GC_00000003	s28	9	40	6	COG3696	Cu/Ag efflux pump CusA	---------------------------------------------------------------------------------------------------------------------------------------------------------------------------------------------------------------------------------------------------------------------------------------------------------------------------------------------------------------------------------------------------------------…
B_cep_plasmid_132	GC_00000003	s28	9	40	6	COG3696	Cu/Ag efflux pump CusA	---------------------------------------------------------------------------------------------------------------------------------------------------------------------------------------------------------------------------------------------------------------------------------------------------------------------------------------------------------------------------------------------------------------…
B_cep_plasmid_133	GC_00000003	s33	9	40	6	COG3696	Cu/Ag efflux pump CusA	MFERLIRFAIAHRWLVMLAIAAVAALGVFSYQRLPIDAVPDITNVQVQINTSAPGYSPLEAEQRITYPVETAMAGLPGLEQTRSISRYGLSQVTVIFKDGTDIYFARQLVNERIQEAKDKLPAGVAPAMGPTSTGLGEIYLWTVEADANARKPDGTRYTAADLRELQDWVVRPQLRNVRGVTEVNSIGGYVKEYRVAPNPAKLMSYGLTLADVVRALERNNDNVGAGYIEKRGEQYLVRVPGQARTVDDIANIVLTNVGGVPVRMKDVGVVDVGRELRTGAATSNGEEVVLGTVFMLMGENSRTVSKAVAAKMEDVNRTLPAGVKAIPVYDRTVLVEKAVATVKKNLLEGAVLVIAVLFLFLGNIRAALITALVIPLSMLMTFTGMVNAKVSANLMSLG…
B_cep_plasmid_134	GC_00000003	s33	9	40	6	COG3696	Cu/Ag efflux pump CusA	---------------------------------------------------------------------------------------------------------------------------------------------------------------------------------------------------------------------------------------------------------------------------------------------------------------------------------------------------------------------------------------------------------------…
B_cep_plasmid_135	GC_00000003	s33	9	40	6	COG3696	Cu/Ag efflux pump CusA	---------------------------------------------------------------------------------------------------------------------------------------------------------------------------------------------------------------------------------------------------------------------------------------------------------------------------------------------------------------------------------------------------------------…
B_cep_plasmid_136	GC_00000003	s33	9	40	6	COG3696	Cu/Ag efflux pump CusA	---------------------------------------------------------------------------------------------------------------------------------------------------------------------------------------------------------------------------------------------------------------------------------------------------------------------------------------------------------------------------------------------------------------…
B_cep_plasmid_137	GC_00000003	s35	9	40	6	COG3696	Cu/Ag efflux pump CusA	MFERLIRFAIAHRWLVMLAIAAVAALGVFSYQRLPIDAVPDITNVQVQINTSAPGYSPLEAEQRITYPVETAMAGLPGLEQTRSISRYGLSQVTVIFKDGTDIYFARQLVNERIQEAKDKLPAGVAPAMGPTSTGLGEIYLWTVEADANARKPDGTRYTAADLRELQDWVVRPQLRNVRGVTEVNSIGGYVKEYRVAPNPAKLMSYGLTLADVVRALERNNDNVGAGYIEKRGEQYLVRVPGQARTVDDIANIVLTNVGGVPVRMKDVGVVDVGRELRTGAATSNGEEVVLGTVFMLMGENSRTVSKAVAAKMEDVNRTLPAGVKAIPVYDRTVLVEKAVATVKKNLLEGAVLVIAVLFLFLGNIRAALITALVIPLSMLMTFTGMVNAKVSANLMSLG…
B_cep_plasmid_138	GC_00000003	s35	9	40	6	COG3696	Cu/Ag efflux pump CusA	---------------------------------------------------------------------------------------------------------------------------------------------------------------------------------------------------------------------------------------------------------------------------------------------------------------------------------------------------------------------------------------------------------------…
B_cep_plasmid_139	GC_00000003	s35	9	40	6	COG3696	Cu/Ag efflux pump CusA	---------------------------------------------------------------------------------------------------------------------------------------------------------------------------------------------------------------------------------------------------------------------------------------------------------------------------------------------------------------------------------------------------------------…
B_cep_plasmid_140	GC_00000003	s35	9	40	6	COG3696	Cu/Ag efflux pump CusA	---------------------------------------------------------------------------------------------------------------------------------------------------------------------------------------------------------------------------------------------------------------------------------------------------------------------------------------------------------------------------------------------------------------…
B_cep_plasmid_141	GC_00000003	s36	9	40	6	COG3696	Cu/Ag efflux pump CusA	MFERLIRFAIAHRWLVMLAIAAVAALGVFSYQRLPIDAVPDITNVQVQINTSAPGYSPLEAEQRITYPVETAMAGLPGLEQTRSISRYGLSQVTVIFKDGTDIYFARQLVNERIQEAKDKLPAGVAPAMGPTSTGLGEIYLWTVEADANARKPDGTRYTAADLRELQDWVVRPQLRNVRGVTEVNSIGGYVKEYRVAPNPAKLMSYGLTLADVVRALERNNDNVGAGYIEKRGEQYLVRVPGQARTVDDIANIVLTNVGGVPVRMKDVGVVDVGRELRTGAATSNGEEVVLGTVFMLMGENSRTVSKAVAAKMEDVNRTLPAGVKAIPVYDRTVLVEKAVATVKKNLLEGAVLVIAVLFLFLGNIRAALITALVIPLSMLMTFTGMVNAKVSANLMSLG…
B_cep_plasmid_142	GC_00000003	s36	9	40	6	COG3696	Cu/Ag efflux pump CusA	MFERLIRFAIAHRWLVMLAIAAVAALGVFSYQKLPIDAVPDITNVQVQINTAAPGYSPLEAEQRITYPVETVMAGLPGLEQTRSISRYGLSQVTVIFKDGTDIYFARQLVNERIQEAKDKLPPGIAPAMGPTSTGLGEIYLWTVEADAAARKPDGTRYTAADLRELQDWVVRPQLRNVRGVTEVNSIGGYVKEYRVAPNPAKLMSYGLTLADVVRALERNNDNVGAGYIEKRGEQYLVRVPGQARTVDDIANIVLTNVGGVPVRMKDVGVVDIGRELRTGAATSNGEEVVLGTVFMLMGENSRTVAKAVAEKMADVNRTLPSGVKAIPVYDRTVLVEKAVATVKKNLLEGAILVIAVLFLFLGNMRAALITALVIPLSMLMTFTGMVNAKVSANLMSLG…
B_cep_plasmid_143	GC_00000003	s39	9	40	6	COG3696	Cu/Ag efflux pump CusA	MFERLIRFAIAHRWLVMLAIAAVAALGVFSYQRLPIDAVPDITNVQVQINTSAPGYSPLEAEQRITYPVETAMAGLPGLEQTRSISRYGLSQVTVIFKDGTDIYFARQLVNERIQEAKDKLPAGVAPAMGPTSTGLGEIYLWTVEADANARKPDGTRYTAADLRELQDWVVRPQLRNVRGVTEVNSIGGYVKEYRVAPNPAKLMSYGLTLADVVRALERNNDNVGAGYIEKRGEQYLVRVPGQARTVDDIANIVLTNVGGVPVRMKDVGVVDVGRELRTGAATSNGEEVVLGTVFMLMGENSRTVSKAVAAKMEDVNRTLPAGVKAIPVYDRTVLVEKAVATVKKNLLEGAVLVIAVLFLFLGNIRAALITALVIPLSMLMTFTGMVNAKVSANLMSLG…
B_cep_plasmid_144	GC_00000003	s39	9	40	6	COG3696	Cu/Ag efflux pump CusA	---------------------------------------------------------------------------------------------------------------------------------------------------------------------------------------------------------------------------------------------------------------------------------------------------------------------------------------------------------------------------------------------------------------…
B_cep_plasmid_145	GC_00000003	s39	9	40	6	COG3696	Cu/Ag efflux pump CusA	---------------------------------------------------------------------------------------------------------------------------------------------------------------------------------------------------------------------------------------------------------------------------------------------------------------------------------------------------------------------------------------------------------------…
B_cep_plasmid_146	GC_00000003	s39	9	40	6	COG3696	Cu/Ag efflux pump CusA	---------------------------------------------------------------------------------------------------------------------------------------------------------------------------------------------------------------------------------------------------------------------------------------------------------------------------------------------------------------------------------------------------------------…
B_cep_plasmid_147	GC_00000003	s39	9	40	6	COG3696	Cu/Ag efflux pump CusA	---------------------------------------------------------------------------------------------------------------------------------------------------------------------------------------------------------------------------------------------------------------------------------------------------------------------------------------------------------------------------------------------------------------…
B_cep_plasmid_148	GC_00000003	s39	9	40	6	COG3696	Cu/Ag efflux pump CusA	---------------------------------------------------------------------------------------------------------------------------------------------------------------------------------------------------------------------------------------------------------------------------------------------------------------------------------------------------------------------------------------------------------------…
B_cep_plasmid_149	GC_00000003	s57	9	40	6	COG3696	Cu/Ag efflux pump CusA	MFERLIRFAIAHRWLVMLAIAAVAALGVFSYQRLPIDAVPDITNVQVQINTSAPGYSPLEAEQRITYPVETAMAGLPGLEQTRSISRYGLSQVTVIFKDGTDIYFARQLVNERIQEAKDKLPAGVAPAMGPTSTGLGEIYLWTVEADANARKPDGTRYTAADLRELQDWVVRPQLRNVRGVTEVNSIGGYVKEYRVAPNPAKLMSYGLTLADVVRALERNNDNVGAGYIEKRGEQYLVRVPGQARTVDDIANIVLTNVGGVPVRMKDVGVVDVGRELRTGAATSNGEEVVLGTVFMLMGENSRTVSKAVAAKMEDVNRTLPAGVKAIPVYDRTVLVEKAVATVKKNLLEGAVLVIAVLFLFLGNIRAALITALVIPLSMLMTFTGMVNAKVSANLMSLG…
B_cep_plasmid_150	GC_00000003	s57	9	40	6	COG3696	Cu/Ag efflux pump CusA	---------------------------------------------------------------------------------------------------------------------------------------------------------------------------------------------------------------------------------------------------------------------------------------------------------------------------------------------------------------------------------------------------------------…
B_cep_plasmid_151	GC_00000003	s57	9	40	6	COG3696	Cu/Ag efflux pump CusA	---------------------------------------------------------------------------------------------------------------------------------------------------------------------------------------------------------------------------------------------------------------------------------------------------------------------------------------------------------------------------------------------------------------…
B_cep_plasmid_152	GC_00000003	s57	9	40	6	COG3696	Cu/Ag efflux pump CusA	---------------------------------------------------------------------------------------------------------------------------------------------------------------------------------------------------------------------------------------------------------------------------------------------------------------------------------------------------------------------------------------------------------------…
B_cep_plasmid_153	GC_00000003	s57	9	40	6	COG3696	Cu/Ag efflux pump CusA	---------------------------------------------------------------------------------------------------------------------------------------------------------------------------------------------------------------------------------------------------------------------------------------------------------------------------------------------------------------------------------------------------------------…
B_cep_plasmid_154	GC_00000003	s57	9	40	6	COG3696	Cu/Ag efflux pump CusA	---------------------------------------------------------------------------------------------------------------------------------------------------------------------------------------------------------------------------------------------------------------------------------------------------------------------------------------------------------------------------------------------------------------…
B_cep_plasmid_155	GC_00000003	s9	9	40	6	COG3696	Cu/Ag efflux pump CusA	MFERLIRFAIAHRWLVMLAIAAVAALGVFSYQRLPIDAVPDITNVQVQINTSAPGYSPLEAEQRITYPVETAMAGLPGLEQTRSISRYGLSQVTVIFKDGTDIYFARQLVNERIQEAKDKLPAGVAPAMGPTSTGLGEIYLWTVEADANARKPDGTRYTAADLRELQDWVVRPQLRNVRGVTEVNSIGGYVKEYRVAPNPAKLMSYGLTLADVVRALERNNDNVGAGYIEKRGEQYLVRVPGQARTVDDIANIVLTNVGGVPVRMKDVGVVDVGRELRTGAATSNGEEVVLGTVFMLMGENSRTVSKAVAAKMEDVNRTLPAGVKAIPVYDRTVLVEKAVATVKKNLLEGAVLVIAVLFLFLGNIRAALITALVIPLSMLMTFTGMVNAKVSANLMSLG…
B_cep_plasmid_156	GC_00000003	s9	9	40	6	COG3696	Cu/Ag efflux pump CusA	---------------------------------------------------------------------------------------------------------------------------------------------------------------------------------------------------------------------------------------------------------------------------------------------------------------------------------------------------------------------------------------------------------------…
B_cep_plasmid_157	GC_00000003	s9	9	40	6	COG3696	Cu/Ag efflux pump CusA	---------------------------------------------------------------------------------------------------------------------------------------------------------------------------------------------------------------------------------------------------------------------------------------------------------------------------------------------------------------------------------------------------------------…
B_cep_plasmid_158	GC_00000003	s9	9	40	6	COG3696	Cu/Ag efflux pump CusA	---------------------------------------------------------------------------------------------------------------------------------------------------------------------------------------------------------------------------------------------------------------------------------------------------------------------------------------------------------------------------------------------------------------…
B_cep_plasmid_159	GC_00000004	s12	19	36	2	COG4584	Transposase	MGVSVVELEEVMTILELHRQGLSISAIAARLSMDRKTVRKYIRNGVQAPRYGPRAPRPCVVDPFVHYVTERVREFPDLSVERLLREIRAMGYTGGRTALGDLVREVRPPRQRGFEVRFETPAGHQAQVDFAHFNVEFGDAPGQRRSIWLFSIVLGHSRYLWGRFVEHQDLQTVLRCHMEAFEHLGGAPHEILYDRMKAAVLGEVEKHIVYNAKLVAFAQHYGFAPRACKAYRAKTKGKVERPYRYIRQDFFLARRFQNLADLNRQLREWLDTVANVRVHGTTHRVVAQHFGEERPALQALPAGAFNGVIRLERRVSHEGLVSVGGNYYSVPDRTRKRTLDIHSLAHEIRIYEDGELLAVHPVLEGRRRTSLLPGHRRANQRKQPARHPSPSVTVAVARR…
B_cep_plasmid_160	GC_00000004	s12	19	36	2			--VSVVELEEVMTILELHRQGLSISAIAA----------------VEVRRY--------------------------------------------------------------------------------------------------------------------------------------------------------------------------------C---------------------------------------------------------------------------------------------------------------------------------------------------------------------------…
B_cep_plasmid_161	GC_00000004	s15	19	36	2	COG4584	Transposase	MGVSVVELEEVMTILELHRQGLSISAIAARLSMDRKTVRKYIRNGVQAPRYGPRAPRPCVVDPFVHYVTERVREFPDLSVERLLREIRAMGYTGGRTALGDLVREVRPPRQRGFEVRFETPAGHQAQVDFAHFNVEFGDAPGQRRSIWLFSIVLGHSRYLWGRFVEHQDLQTVLRCHMEAFEHLGGAPHEILYDRMKAAVLGEVEKHIVYNAKLVAFAQHYGFAPRACKAYRAKTKGKVERPYRYIRQDFFLARRFQNLADLNRQLREWLDTVANVRVHGTTHRVVAQHFGEERPALQALPAGAFNGVIRLERRVSHEGLVSVGGNYYSVPDRTRKRTLDIHSLAHEIRIYEDGELLAVHPVLEGRRRTSLLPGHRRANQRKQPARHPSPSVTVAVARR…
B_cep_plasmid_162	GC_00000004	s15	19	36	2			--VSVVELEEVMTILELHRQGLSISAIAA----------------VEVRRY--------------------------------------------------------------------------------------------------------------------------------------------------------------------------------C---------------------------------------------------------------------------------------------------------------------------------------------------------------------------…
B_cep_plasmid_163	GC_00000004	s16	19	36	2	COG4584	Transposase	MGVSVVELEEVMTILELHRQGLSISAIAARLSMDRKTVRKYIRNGVQAPRYGPRAPRPCVVDPFVHYVTERVREFPDLSVERLLREIRAMGYTGGRTALGDLVREVRPPRQRGFEVRFETPAGHQAQVDFAHFNVEFGDAPGQRRSIWLFSIVLGHSRYLWGRFVEHQDLQTVLRCHMEAFEHLGGAPHEILYDRMKAAVLGEVEKHIVYNAKLVAFAQHYGFAPRACKAYRAKTKGKVERPYRYIRQDFFLARRFQNLADLNRQLREWLDTVANVRVHGTTHRVVAQHFGEERPALQALPAGAFNGVIRLERRVSHEGLVSVGGNYYSVPDRTRKRTLDIHSLAHEIRIYEDGELLAVHPVLEGRRRTSLLPGHRRANQRKQPARHPSPSVTVAVARR…
B_cep_plasmid_164	GC_00000004	s16	19	36	2			--VSVVELEEVMTILELHRQGLSISAIAA----------------VEVRRY--------------------------------------------------------------------------------------------------------------------------------------------------------------------------------C---------------------------------------------------------------------------------------------------------------------------------------------------------------------------…
B_cep_plasmid_165	GC_00000004	s18	19	36	2	COG4584	Transposase	MGVSVVELEEVMTILELHRQGLSISAIAARLSMDRKTVRKYIRNGVQAPRYGPRAPRPCVVDPFVHYVTERVREFPDLSVERLLREIRAMGYTGGRTALGDLVREVRPPRQRGFEVRFETPAGHQAQVDFAHFNVEFGDAPGQRRSIWLFSIVLGHSRYLWGRFVEHQDLQTVLRCHMEAFEHLGGAPHEILYDRMKAAVLGEVEKHIVYNAKLVAFAQHYGFAPRACKAYRAKTKGKVERPYRYIRQDFFLARRFQNLADLNRQLREWLDTVANVRVHGTTHRVVAQHFGEERPALQALPAGAFNGVIRLERRVSHEGLVSVGGNYYSVPDRTRKRTLDIHSLAHEIRIYEDGELLAVHPVLEGRRRTSLLPGHRRANQRKQPARHPSPSVTVAVARR…
B_cep_plasmid_166	GC_00000004	s18	19	36	2			--VSVVELEEVMTILELHRQGLSISAIAA----------------VEVRRY--------------------------------------------------------------------------------------------------------------------------------------------------------------------------------C---------------------------------------------------------------------------------------------------------------------------------------------------------------------------…
B_cep_plasmid_167	GC_00000004	s20	19	36	2	COG4584	Transposase	MGVSVVELEEVMTILELHRQGLSISAIAARLSMDRKTVRKYIRNGVQAPRYGPRAPRPCVVDPFVHYVTERVREFPDLSVERLLREIRAMGYTGGRTALGDLVREVRPPRQRGFEVRFETPAGHQAQVDFAHFNVEFGDAPGQRRSIWLFSIVLGHSRYLWGRFVEHQDLQTVLRCHMEAFEHLGGAPHEILYDRMKAAVLGEVEKHIVYNAKLVAFAQHYGFAPRACKAYRAKTKGKVERPYRYIRQDFFLARRFQNLADLNRQLREWLDTVANVRVHGTTHRVVAQHFGEERPALQALPAGAFNGVIRLERRVSHEGLVSVGGNYYSVPDRTRKRTLDIHSLAHEIRIYEDGELLAVHPVLEGRRRTSLLPGHRRANQRKQPARHPSPSVTVAVARR…
B_cep_plasmid_168	GC_00000004	s22	19	36	2	COG4584	Transposase	MGVSVVELEEVMTILELHRQGLSISAIAARLSMDRKTVRKYIRNGVQAPRYGPRAPRPCVVDPFVHYVTERVREFPDLSVERLLREIRAMGYTGGRTALGDLVREVRPPRQRGFEVRFETPAGHQAQVDFAHFNVEFGDAPGQRRSIWLFSIVLGHSRYLWGRFVEHQDLQTVLRCHMEAFEHLGGAPHEILYDRMKAAVLGEVEKHIVYNAKLVAFAQHYGFAPRACKAYRAKTKGKVERPYRYIRQDFFLARRFQNLADLNRQLREWLDTVANVRVHGTTHRVVAQHFGEERPALQALPAGAFNGVIRLERRVSHEGLVSVGGNYYSVPDRTRKRTLDIHSLAHEIRIYEDGELLAVHPVLEGRRRTSLLPGHRRANQRKQPARHPSPSVTVAVARR…
B_cep_plasmid_169	GC_00000004	s22	19	36	2			--VSVVELEEVMTILELHRQGLSISAIAA----------------VEVRRY--------------------------------------------------------------------------------------------------------------------------------------------------------------------------------C---------------------------------------------------------------------------------------------------------------------------------------------------------------------------…
B_cep_plasmid_170	GC_00000004	s23	19	36	2	COG4584	Transposase	MGVSVVELEEVMTILELHRQGLSISAIAARLSMDRKTVRKYIRNGVQAPRYGPRAPRPCVVDPFVHYVTERVREFPDLSVERLLREIRAMGYTGGRTALGDLVREVRPPRQRGFEVRFETPAGHQAQVDFAHFNVEFGDAPGQRRSIWLFSIVLGHSRYLWGRFVEHQDLQTVLRCHMEAFEHLGGAPHEILYDRMKAAVLGEVEKHIVYNAKLVAFAQHYGFAPRACKAYRAKTKGKVERPYRYIRQDFFLARRFQNLADLNRQLREWLDTVANVRVHGTTHRVVAQHFGEERPALQALPAGAFNGVIRLERRVSHEGLVSVGGNYYSVPDRTRKRTLDIHSLAHEIRIYEDGELLAVHPVLEGRRRTSLLPGHRRANQRKQPARHPSPSVTVAVARR…
B_cep_plasmid_171	GC_00000004	s23	19	36	2			--VSVVELEEVMTILELHRQGLSISAIAA----------------VEVRRY--------------------------------------------------------------------------------------------------------------------------------------------------------------------------------C---------------------------------------------------------------------------------------------------------------------------------------------------------------------------…
B_cep_plasmid_172	GC_00000004	s24	19	36	2	COG4584	Transposase	MGVSVVELEEVMTILELHRQGLSISAIAARLSMDRKTVRKYIRNGVQAPRYGPRAPRPCVVDPFVHYVTERVREFPDLSVERLLREIRAMGYTGGRTALGDLVREVRPPRQRGFEVRFETPAGHQAQVDFAHFNVEFGDAPGQRRSIWLFSIVLGHSRYLWGRFVEHQDLQTVLRCHMEAFEHLGGAPHEILYDRMKAAVLGEVEKHIVYNAKLVAFAQHYGFAPRACKAYRAKTKGKVERPYRYIRQDFFLARRFQNLADLNRQLREWLDTVANVRVHGTTHRVVAQHFGEERPALQALPAGAFNGVIRLERRVSHEGLVSVGGNYYSVPDRTRKRTLDIHSLAHEIRIYEDGELLAVHPVLEGRRRTSLLPGHRRANQRKQPARHPSPSVTVAVARR…
B_cep_plasmid_173	GC_00000004	s24	19	36	2			--VSVVELEEVMTILELHRQGLSISAIAA----------------VEVRRY--------------------------------------------------------------------------------------------------------------------------------------------------------------------------------C---------------------------------------------------------------------------------------------------------------------------------------------------------------------------…
B_cep_plasmid_174	GC_00000004	s25	19	36	2	COG4584	Transposase	MGVSVVELEEVMTILELHRQGLSISAIAARLSMDRKTVRKYIRNGVQAPRYGPRAPRPCVVDPFVHYVTERVREFPDLSVERLLREIRAMGYTGGRTALGDLVREVRPPRQRGFEVRFETPAGHQAQVDFAHFNVEFGDAPGQRRSIWLFSIVLGHSRYLWGRFVEHQDLQTVLRCHMEAFEHLGGAPHEILYDRMKAAVLGEVEKHIVYNAKLVAFAQHYGFAPRACKAYRAKTKGKVERPYRYIRQDFFLARRFQNLADLNRQLREWLDTVANVRVHGTTHRVVAQHFGEERPALQALPAGAFNGVIRLERRVSHEGLVSVGGNYYSVPDRTRKRTLDIHSLAHEIRIYEDGELLAVHPVLEGRRRTSLLPGHRRANQRKQPARHPSPSVTVAVARR…
B_cep_plasmid_175	GC_00000004	s25	19	36	2			--VSVVELEEVMTILELHRQGLSISAIAA----------------VEVRRY--------------------------------------------------------------------------------------------------------------------------------------------------------------------------------C---------------------------------------------------------------------------------------------------------------------------------------------------------------------------…
B_cep_plasmid_176	GC_00000004	s28	19	36	2	COG4584	Transposase	MGVSVVELEEVMTILELHRQGLSISAIAARLSMDRKTVRKYIRNGVQAPRYGPRAPRPCVVDPFVHYVTERVREFPDLSVERLLREIRAMGYTGGRTALGDLVREVRPPRQRGFEVRFETPAGHQAQVDFAHFNVEFGDAPGQRRSIWLFSIVLGHSRYLWGRFVEHQDLQTVLRCHMEAFEHLGGAPHEILYDRMKAAVLGEVEKHIVYNAKLVAFAQHYGFAPRACKAYRAKTKGKVERPYRYIRQDFFLARRFQNLADLNRQLREWLDTVANVRVHGTTHRVVAQHFGEERPALQALPAGAFNGVIRLERRVSHEGLVSVGGNYYSVPDRTRKRTLDIHSLAHEIRIYEDGELLAVHPVLEGRRRTSLLPGHRRANQRKQPARHPSPSVTVAVARR…
B_cep_plasmid_177	GC_00000004	s28	19	36	2			--VSVVELEEVMTILELHRQGLSISAIAA----------------VEVRRY--------------------------------------------------------------------------------------------------------------------------------------------------------------------------------C---------------------------------------------------------------------------------------------------------------------------------------------------------------------------…
B_cep_plasmid_178	GC_00000004	s31	19	36	2	COG4584	Transposase	MGVSVVELEEVMTILELHRQGLSISAIAARLSMDRKTVRKYIRNGVQAPRYGPRAPRPCVVDPFVHYVTERVREFPDLSVERLLREIRAMGYTGGRTALGDLVREVRPPRQRGFEVRFETPAGHQAQVDFAHFNVEFGDAPGQRRSIWLFSIVLGHSRYLWGRFVEHQDLQTVLRCHMEAFEHLGGAPHEILYDRMKAAVLGEVEKHIVYNAKLVAFAQHYGFAPRACKAYRAKTKGKVERPYRYIRQDFFLARRFQNLADLNRQLREWLDTVANVRVHGTTHRVVAQHFGEERPALQALPAGAFNGVIRLERRVSHEGLVSVGGNYYSVPDRTRKRTLDIHSLAHEIRIYEDGELLAVHPVLEGRRRTSLLPGHRRANQRKQPARHPSPSVTVAVARR…
B_cep_plasmid_179	GC_00000004	s33	19	36	2	COG4584	Transposase	MGVSVVELEEVMTILELHRQGLSISAIAARLSMDRKTVRKYIRNGVQAPRYGPRAPRPCVVDPFVHYVTERVREFPDLSVERLLREIRAMGYTGGRTALGDLVREVRPPRQRGFEVRFETPAGHQAQVDFAHFNVEFGDAPGQRRSIWLFSIVLGHSRYLWGRFVEHQDLQTVLRCHMEAFEHLGGAPHEILYDRMKAAVLGEVEKHIVYNAKLVAFAQHYGFAPRACKAYRAKTKGKVERPYRYIRQDFFLARRFQNLADLNRQLREWLDTVANVRVHGTTHRVVAQHFGEERPALQALPAGAFNGVIRLERRVSHEGLVSVGGNYYSVPDRTRKRTLDIHSLAHEIRIYEDGELLAVHPVLEGRRRTSLLPGHRRANQRKQPARHPSPSVTVAVARR…
B_cep_plasmid_180	GC_00000004	s33	19	36	2			--VSVVELEEVMTILELHRQGLSISAIAA----------------VEVRRY--------------------------------------------------------------------------------------------------------------------------------------------------------------------------------C---------------------------------------------------------------------------------------------------------------------------------------------------------------------------…
B_cep_plasmid_181	GC_00000004	s35	19	36	2	COG4584	Transposase	MGVSVVELEEVMTILELHRQGLSISAIAARLSMDRKTVRKYIRNGVQAPRYGPRAPRPCVVDPFVHYVTERVREFPDLSVERLLREIRAMGYTGGRTALGDLVREVRPPRQRGFEVRFETPAGHQAQVDFAHFNVEFGDAPGQRRSIWLFSIVLGHSRYLWGRFVEHQDLQTVLRCHMEAFEHLGGAPHEILYDRMKAAVLGEVEKHIVYNAKLVAFAQHYGFAPRACKAYRAKTKGKVERPYRYIRQDFFLARRFQNLADLNRQLREWLDTVANVRVHGTTHRVVAQHFGEERPALQALPAGAFNGVIRLERRVSHEGLVSVGGNYYSVPDRTRKRTLDIHSLAHEIRIYEDGELLAVHPVLEGRRRTSLLPGHRRANQRKQPARHPSPSVTVAVARR…
B_cep_plasmid_182	GC_00000004	s35	19	36	2			--VSVVELEEVMTILELHRQGLSISAIAA----------------VEVRRY--------------------------------------------------------------------------------------------------------------------------------------------------------------------------------C---------------------------------------------------------------------------------------------------------------------------------------------------------------------------…
B_cep_plasmid_183	GC_00000004	s36	19	36	2	COG4584	Transposase	MGVSVVELEEVMTILELHRQGLSISAIAARLSMDRKTVRKYIRNGVQAPRYGPRAPRPCVVDPFVHYVTERVREFPDLSVERLLREIRAMGYTGGRTALGDLVREVRPPRQRGFEVRFETPAGHQAQVDFAHFNVEFGDAPGQRRSIWLFSIVLGHSRYLWGRFVEHQDLQTVLRCHMEAFEHLGGAPHEILYDRMKAAVLGEVEKHIVYNAKLVAFAQHYGFAPRACKAYRAKTKGKVERPYRYIRQDFFLARRFQNLADLNRQLREWLDTVANVRVHGTTHRVVAQHFGEERPALQALPAGAFNGVIRLERRVSHEGLVSVGGNYYSVPDRTRKRTLDIHSLAHEIRIYEDGELLAVHPVLEGRRRTSLLPGHRRANQRKQPARHPSPSVTVAVARR…
B_cep_plasmid_184	GC_00000004	s36	19	36	2			--VSVVELEEVMTILELHRQGLSISAIAA----------------VEVRRY--------------------------------------------------------------------------------------------------------------------------------------------------------------------------------C---------------------------------------------------------------------------------------------------------------------------------------------------------------------------…
B_cep_plasmid_185	GC_00000004	s37	19	36	2	COG4584	Transposase	MGVSVVELEEVMTILELHRQGLSISAIAARLSMDRKTVRKYIRNGVQAPRYGPRAPRPCVVDPFVHYVTERVREFPDLSVERLLREIRAMGYTGGRTALGDLVREVRPPRQRGFEVRFETPAGHQAQVDFAHFNVEFGDAPGQRRSIWLFSIVLGHSRYLWGRFVEHQDLQTVLRCHMEAFEHLGGAPHEILYDRMKAAVLGEVEKHIVYNAKLVAFAQHYGFAPRACKAYRAKTKGKVERPYRYIRQDFFLARRFQNLADLNRQLREWLDTVANVRVHGTTHRVVAQHFGEERPALQALPAGAFNGVIRLERRVSHEGLVSVGGNYYSVPDRTRKRTLDIHSLAHEIRIYEDGELLAVHPVLEGRRRTSLLPGHRRANQRKQPARHPSPSVTVAVARR…
B_cep_plasmid_186	GC_00000004	s37	19	36	2			--VSVVELEEVMTILELHRQGLSISAIAA----------------VEVRRY--------------------------------------------------------------------------------------------------------------------------------------------------------------------------------C---------------------------------------------------------------------------------------------------------------------------------------------------------------------------…
B_cep_plasmid_187	GC_00000004	s39	19	36	2	COG4584	Transposase	MGVSVVELEEVMTILELHRQGLSISAIAARLSMDRKTVRKYIRNGVQAPRYGPRAPRPCVVDPFVHYVTERVREFPDLSVERLLREIRAMGYTGGRTALGDLVREVRPPRQRGFEVRFETPAGHQAQVDFAHFNVEFGDAPGQRRSIWLFSIVLGHSRYLWGRFVEHQDLQTVLRCHMEAFEHLGGAPHEILYDRMKAAVLGEVEKHIVYNAKLVAFAQHYGFAPRACKAYRAKTKGKVERPYRYIRQDFFLARRFQNLADLNRQLREWLDTVANVRVHGTTHRVVAQHFGEERPALQALPAGAFNGVIRLERRVSHEGLVSVGGNYYSVPDRTRKRTLDIHSLAHEIRIYEDGELLAVHPVLEGRRRTSLLPGHRRANQRKQPARHPSPSVTVAVARR…
B_cep_plasmid_188	GC_00000004	s39	19	36	2			--VSVVELEEVMTILELHRQGLSISAIAA----------------VEVRRY--------------------------------------------------------------------------------------------------------------------------------------------------------------------------------C---------------------------------------------------------------------------------------------------------------------------------------------------------------------------…
B_cep_plasmid_189	GC_00000004	s41	19	36	2	COG4584	Transposase	MGVSVVELEEVMTILELHRQGLSISAIAARLSMDRKTVRKYIRNGVQAPRYGPRAPRPCVVDPFVHYVTERVREFPDLSVERLLREIRAMGYTGGRTALGDLVREVRPPRQRGFEVRFETPAGHQAQVDFAHFNVEFGDAPGQRRSIWLFSIVLGHSRYLWGRFVEHQDLQTVLRCHMEAFEHLGGAPHEILYDRMKAAVLGEVEKHIVYNAKLVAFAQHYGFAPRACKAYRAKTKGKVERPYRYIRQDFFLARRFQNLADLNRQLREWLDTVANVRVHGTTHRVVAQHFGEERPALQALPAGAFNGVIRLERRVSHEGLVSVGGNYYSVPDRTRKRTLDIHSLAHEIRIYEDGELLAVHPVLEGRRRTSLLPGHRRANQRKQPARHPSPSVTVAVARR…
B_cep_plasmid_190	GC_00000004	s41	19	36	2			--VSVVELEEVMTILELHRQGLSISAIAA----------------VEVRRY--------------------------------------------------------------------------------------------------------------------------------------------------------------------------------C---------------------------------------------------------------------------------------------------------------------------------------------------------------------------…
B_cep_plasmid_191	GC_00000004	s57	19	36	2	COG4584	Transposase	MGVSVVELEEVMTILELHRQGLSISAIAARLSMDRKTVRKYIRNGVQAPRYGPRAPRPCVVDPFVHYVTERVREFPDLSVERLLREIRAMGYTGGRTALGDLVREVRPPRQRGFEVRFETPAGHQAQVDFAHFNVEFGDAPGQRRSIWLFSIVLGHSRYLWGRFVEHQDLQTVLRCHMEAFEHLGGAPHEILYDRMKAAVLGEVEKHIVYNAKLVAFAQHYGFAPRACKAYRAKTKGKVERPYRYIRQDFFLARRFQNLADLNRQLREWLDTVANVRVHGTTHRVVAQHFGEERPALQALPAGAFNGVIRLERRVSHEGLVSVGGNYYSVPDRTRKRTLDIHSLAHEIRIYEDGELLAVHPVLEGRRRTSLLPGHRRANQRKQPARHPSPSVTVAVARR…
B_cep_plasmid_192	GC_00000004	s57	19	36	2			--VSVVELEEVMTILELHRQGLSISAIAA----------------VEVRRY--------------------------------------------------------------------------------------------------------------------------------------------------------------------------------C---------------------------------------------------------------------------------------------------------------------------------------------------------------------------…
B_cep_plasmid_193	GC_00000004	s9	19	36	2	COG4584	Transposase	MGVSVVELEEVMTILELHRQGLSISAIAARLSMDRKTVRKYIRNGVQAPRYGPRAPRPCVVDPFVHYVTERVREFPDLSVERLLREIRAMGYTGGRTALGDLVREVRPPRQRGFEVRFETPAGHQAQVDFAHFNVEFGDAPGQRRSIWLFSIVLGHSRYLWGRFVEHQDLQTVLRCHMEAFEHLGGAPHEILYDRMKAAVLGEVEKHIVYNAKLVAFAQHYGFAPRACKAYRAKTKGKVERPYRYIRQDFFLARRFQNLADLNRQLREWLDTVANVRVHGTTHRVVAQHFGEERPALQALPAGAFNGVIRLERRVSHEGLVSVGGNYYSVPDRTRKRTLDIHSLAHEIRIYEDGELLAVHPVLEGRRRTSLLPGHRRANQRKQPARHPSPSVTVAVARR…
B_cep_plasmid_194	GC_00000004	s9	19	36	2			--VSVVELEEVMTILELHRQGLSISAIAA----------------VEVRRY--------------------------------------------------------------------------------------------------------------------------------------------------------------------------------C---------------------------------------------------------------------------------------------------------------------------------------------------------------------------…
B_cep_plasmid_195	GC_00000005	s12	19	36	4	COG0798	Arsenite efflux pump ArsB, ACR3 family	MGSTDSVAR---ASRPVIGFFERYLTVWVALCIVAGIALGQWLPSLFQAIGRMELAQVNLPVGVLIWVMIIPMLVKVDFGAMAQVKGHWRGIGVTLFVNWLVKPFSMALLGWIFVRHVFAAWLPAAQLDSYIAGLILLAAAPCTAMVFVWSQLCKGDPYFTLSQVALNDAIMIVAFAPIVALLLGLSAITVPWNTLIASVGLYIIIPVVIAQLLRRVLLAKGETHFNRTVSRLGPYSICALLATLLLLFAFQEQAIVREPLVIAMLAVPILIQVFLNSGLAYLLNRKLGVAHCVAGPSSLIGASNFFELAVATAISFFGFQSGAALATVVGVLIEVPVMLLVVGVVNRSQRWYE-TA
B_cep_plasmid_196	GC_00000005	s15	19	36	4	COG0798	Arsenite efflux pump ArsB, ACR3 family	MGSTDSVAR---ASRPVIGFFERYLTVWVALCIVAGIALGQWLPSLFQAIGRMELAQVNLPVGVLIWVMIIPMLIKIDFGAMAQVKGHWRGIGVTLFVNWLVKPFSMALLGWIFVRHVFAAWLPAAQLDSYIAGLILLAAAPCTAMVFVWSQLCKGDPYFTLSQVALNDAIMIVAFAPIVALLLGLSAITVPWNTLIASVGLYIIIPVVIAQLLRRVLLAKGETHFNRTVSRLGPYSICALLATLLLLFAFQEQAIVREPLVIAMLAVPILIQVFLNSGLAYLLNRKLGVAHCVAGPSSLIGASNFFELAVATAISFFGFQSGAALATVVGVLIEVPVMLLVVGVVNRSQRWYE-TA
B_cep_plasmid_197	GC_00000005	s15	19	36	4	COG0798	Arsenite efflux pump ArsB, ACR3 family	MNTTNVAPPGKLAAKPAINFFERYLTVWVALCIVAGIALGQLLPGLFQQIGRMEYAQVNLPVGLLIWVMIIPMLVKVDFGALHEVRQHVKGIGVTLAVNWLVKPFSMAFLGWLFIRHLFAPMLPAEQLDSYIAGLILLAAAPCTAMVFVWSRLTGGDPLFTLSQVALNDSIMVVAFAPLVGLLLGMSAITVPWATLLTSVVLYIVIPVIIAQVLRKRLLAKGPAAFDAAMAKIGPWSIAALLATLVLLFAFQGEAILKQPLVIALLAVPILIQVFFNSALAYWLNRAVGEKHNIACPSALIGASNFFELAVAAAISLFGFHSGAALATVVGVLIEVPVMLLVVRIVNQSKGWYE-RA
B_cep_plasmid_198	GC_00000005	s15	19	36	4	COG0798	Arsenite efflux pump ArsB, ACR3 family	MNTSNIAPPGKAVAKPSINFFERYLTVWVALCIVAGIALGQVLPGLFQQIGRMEYAQVNLPVGLLIWVMIIPMLVKVDFGALHEVRQHVKGIGVTLIVNWLVKPFSMAFLGWLFIRHLFAPMLPADQLDSYIAGLILLAAAPCTAMVFVWSRLTGGDPLFTLSQVALNDSIMVIAFAPLVGLLLGMSAITVPWATLLTSVVLYIVIPVILAQVWRKVLLAKGQAAFDAAMAKIGPWSISALLATLVLLFAFQGEAILKQPLVIALLAVPILIQVFFNSALAYWLNRAIGEKHNIACPSALIGASNFFELAVAAAISLFGFHSGAALATVVGVLIEVPVMLLVVRIVNQSKGWYECRT
B_cep_plasmid_199	GC_00000005	s16	19	36	4	COG0798	Arsenite efflux pump ArsB, ACR3 family	MGSTDSVAR---ASRPVIGFFERYLTVWVALCIVAGIALGQWLPSLFQAIGRMELAQVNLPVGVLIWVMIIPMLIKIDFGAMAQVKGHWRGIGVTLFVNWLVKPFSMALLGWIFVRHVFAAWLPAAQLDSYIAGLILLAAAPCTAMVFVWSQLCKGDPYFTLSQVALNDAIMIVAFAPIVALLLGLSAITVPWNTLIASVGLYIIIPVVIAQLLRRVLLAKGETHFNRTVSRLGPYSICALLATLLLLFAFQEQAIVREPLVIAMLAVPILIQVFLNSGLAYLLNRKLGVAHCVAGPSSLIGASNFFELAVATAISFFGFQSGAALATVVGVLIEVPVMLLVVGVVNRSQRWYE-TA
B_cep_plasmid_200	GC_00000005	s16	19	36	4	COG0798	Arsenite efflux pump ArsB, ACR3 family	MNTTNVAPPGKLAAKPAINFFERYLTVWVALCIVAGIALGQLLPGLFQQIGRMEYAQVNLPVGLLIWVMIIPMLVKVDFGALHEVRQHVKGIGVTLAVNWLVKPFSMAFLGWLFIRHLFAPMLPAEQLDSYIAGLILLAAAPCTAMVFVWSRLTGGDPLFTLSQVALNDSIMVVAFAPLVGLLLGMSAITVPWATLLTSVVLYIVIPVIIAQVLRKRLLAKGPAAFDAAMAKIGPWSIAALLATLVLLFAFQGEAILKQPLVIALLAVPILIQVFFNSALAYWLNRAVGEKHNIACPSALIGASNFFELAVAAAISLFGFHSGAALATVVGVLIEVPVMLLVVRIVNQSKGWYE-RA
B_cep_plasmid_201	GC_00000005	s16	19	36	4	COG0798	Arsenite efflux pump ArsB, ACR3 family	MNTSNIAPPGKAVAKPSINFFERYLTVWVALCIVAGIALGQVLPGLFQQIGRMEYAQVNLPVGLLIWVMIIPMLVKVDFGALHEVRQHVKGIGVTLIVNWLVKPFSMAFLGWLFIRHLFAPMLPADQLDSYIAGLILLAAAPCTAMVFVWSRLTGGDPLFTLSQVALNDSIMVIAFAPLVGLLLGMSAITVPWATLLTSVVLYIVIPVILAQVWRKVLLAKGQAAFDAAMAKIGPWSISALLATLVLLFAFQGEAILKQPLVIALLAVPILIQVFFNSALAYWLNRAIGEKHNIACPSALIGASNFFELAVAAAISLFGFHSGAALATVVGVLIEVPVMLLVVRIVNQSKGWYECRT
B_cep_plasmid_202	GC_00000005	s18	19	36	4	COG0798	Arsenite efflux pump ArsB, ACR3 family	MGSTDSVAR---ASRPVIGFFERYLTVWVALCIVAGIALGQWLPSLFQAIGRMELAQVNLPVGVLIWVMIIPMLIKIDFGAMAQVKGHWRGIGVTLFVNWLVKPFSMALLGWIFVRHVFAAWLPAAQLDSYIAGLILLAAAPCTAMVFVWSQLCKGDPYFTLSQVALNDAIMIVAFAPIVALLLGLSAITVPWNTLIASVGLYIIIPVVIAQLLRRVLLAKGETHFNRTVSRLGPYSICALLATLLLLFAFQEQAIVREPLVIAMLAVPILIQVFLNSGLAYLLNRKLGVAHCVAGPSSLIGASNFFELAVATAISFFGFQSGAALATVVGVLIEVPVMLLVVGVVNRSQRWYE-TA
B_cep_plasmid_203	GC_00000005	s20	19	36	4	COG0798	Arsenite efflux pump ArsB, ACR3 family	MGSTDSVAR---ASRPVIGFFERYLTVWVALCIVAGIALGQWLPSLFQAIGRMELAQVNLPVGVLIWVMIIPMLIKIDFGAMAQVKGHWRGIGVTLFVNWLVKPFSMALLGWIFVRHVFAAWLPAAQLDSYIAGLILLAAAPCTAMVFVWSQLCKGDPYFTLSQVALNDAIMIVAFAPIVALLLGLSAITVPWNTLIASVGLYIIIPVVIAQLLRRVLLAKGETHFNRTVSRLGPYSICALLATLLLLFAFQEQAIVREPLVIAMLAVPILIQVFLNSGLAYLLNRKLGVAHCVAGPSSLIGASNFFELAVATAISFFGFQSGAALATVVGVLIEVPVMLLVVGVVNRSQRWYE-TA
B_cep_plasmid_204	GC_00000005	s22	19	36	4	COG0798	Arsenite efflux pump ArsB, ACR3 family	MGSTDSVAR---ASRPVIGFFERYLTVWVALCIVAGIALGQWLPSLFQAIGRMELAQVNLPVGVLIWVMIIPMLVKVDFGAMAQVKGHWRGIGVTLFVNWLVKPFSMALLGWIFVRHVFAAWLPAAQLDSYIAGLILLAAAPCTAMVFVWSQLCKGDPYFTLSQVALNDAIMIVAFAPIVALLLGLSAITVPWNTLIASVGLYIIIPVVIAQLLRRVLLAKGETHFNRTVSRLGPYSICALLATLLLLFAFQEQAIVREPLVIAMLAVPILIQVFLNSGLAYLLNRKLGVAHCVAGPSSLIGASNFFELAVATAISFFGFQSGAALATVVGVLIEVPVMLLVVGVVNRSQRWYE-TA
B_cep_plasmid_205	GC_00000005	s23	19	36	4	COG0798	Arsenite efflux pump ArsB, ACR3 family	MGSTDSVAR---ASRPVIGFFERYLTVWVALCIVAGIALGQWLPSLFQAIGRMELAQVNLPVGVLIWVMIIPMLIKIDFGAMAQVKGHWRGIGVTLFVNWLVKPFSMALLGWIFVRHVFAAWLPAAQLDSYIAGLILLAAAPCTAMVFVWSQLCKGDPYFTLSQVALNDAIMIVAFAPIVALLLGLSAITVPWNTLIASVGLYIIIPVVIAQLLRRVLLAKGETHFNRTVSRLGPYSICALLATLLLLFAFQEQAIVREPLVIAMLAVPILIQVFLNSGLAYLLNRKLGVAHCVAGPSSLIGASNFFELAVATAISFFGFQSGAALATVVGVLIEVPVMLLVVGVVNRSQRWYE-TA
B_cep_plasmid_206	GC_00000005	s24	19	36	4	COG0798	Arsenite efflux pump ArsB, ACR3 family	MGSTDSVAR---ASRPVIGFFERYLTVWVALCIVAGIALGQWLPSLFQAIGRMELAQVNLPVGVLIWVMIIPMLIKIDFGAMAQVKGHWRGIGVTLFVNWLVKPFSMALLGWIFVRHVFAAWLPAAQLDSYIAGLILLAAAPCTAMVFVWSQLCKGDPYFTLSQVALNDAIMIVAFAPIVALLLGLSAITVPWNTLIASVGLYIIIPVVIAQLLRRVLLAKGETHFNRTVSRLGPYSICALLATLLLLFAFQEQAIVREPLVIAMLAVPILIQVFLNSGLAYLLNRKLGVAHCVAGPSSLIGASNFFELAVATAISFFGFQSGAALATVVGVLIEVPVMLLVVGVVNRSQRWYE-TA
B_cep_plasmid_207	GC_00000005	s25	19	36	4	COG0798	Arsenite efflux pump ArsB, ACR3 family	MGSTDSVAR---ASRPVIGFFERYLTVWVALCIVAGIALGQWLPSLFQAIGRMELAQVNLPVGVLIWVMIIPMLIKIDFGAMAQVKGHWRGIGVTLFVNWLVKPFSMALLGWIFVRHVFAAWLPAAQLDSYIAGLILLAAAPCTAMVFVWSQLCKGDPYFTLSQVALNDAIMIVAFAPIVALLLGLSAITVPWNTLIASVGLYIIIPVVIAQLLRRVLLAKGETHFNRTVSRLGPYSICALLATLLLLFAFQEQAIVREPLVIAMLAVPILIQVFLNSGLAYLLNRKLGVAHCVAGPSSLIGASNFFELAVATAISFFGFQSGAALATVVGVLIEVPVMLLVVGVVNRSQRWYE-TA
B_cep_plasmid_208	GC_00000005	s28	19	36	4	COG0798	Arsenite efflux pump ArsB, ACR3 family	MGSTDSVAR---ASRPVIGFFERYLTVWVALCIVAGIALGQWLPSLFQAIGRMELAQVNLPVGVLIWVMIIPMLIKIDFGAMAQVKGHWRGIGVTLFVNWLVKPFSMALLGWIFVRHVFAAWLPAAQLDSYIAGLILLAAAPCTAMVFVWSQLCKGDPYFTLSQVALNDAIMIVAFAPIVALLLGLSAITVPWNTLIASVGLYIIIPVVIAQLLRRVLLAKGETHFNRTVSRLGPYSICALLATLLLLFAFQEQAIVREPLVIAMLAVPILIQVFLNSGLAYLLNRKLGVAHCVAGPSSLIGASNFFELAVATAISFFGFQSGAALATVVGVLIEVPVMLLVVGVVNRSQRWYE-TA
B_cep_plasmid_209	GC_00000005	s28	19	36	4	COG0798	Arsenite efflux pump ArsB, ACR3 family	MNTTNVAPPGKLAAKPAINFFERYLTVWVALCIVAGIALGQLLPGLFQQIGRMEYAQVNLPVGLLIWVMIIPMLVKVDFGALHEVRQHVKGIGVTLAVNWLVKPFSMAFLGWLFIRHLFAPMLPAEQLDSYIAGLILLAAAPCTAMVFVWSRLTGGDPLFTLSQVALNDSIMVVAFAPLVGLLLGMSAITVPWATLLTSVVLYIVIPVIIAQVLRKRLLAKGPAAFDAAMAKIGPWSIAALLATLVLLFAFQGEAILKQPLVIALLAVPILIQVFFNSALAYWLNRAVGEKHNIACPSALIGASNFFELAVAAAISLFGFHSGAALATVVGVLIEVPVMLLVVRIVNQSKGWYE-RA
B_cep_plasmid_210	GC_00000005	s28	19	36	4	COG0798	Arsenite efflux pump ArsB, ACR3 family	MNTSNIAPPGKAVAKPSINFFERYLTVWVALCIVAGIALGQVLPGLFQQIGRMEYAQVNLPVGLLIWVMIIPMLVKVDFGALHEVRQHVKGIGVTLIVNWLVKPFSMAFLGWLFIRHLFAPMLPADQLDSYIAGLILLAAAPCTAMVFVWSRLTGGDPLFTLSQVALNDSIMVIAFAPLVGLLLGMSAITVPWATLLTSVVLYIVIPVILAQVWRKVLLAKGQAAFDAAMAKIGPWSISALLATLVLLFAFQGEAILKQPLVIALLAVPILIQVFFNSALAYWLNRAIGEKHNIACPSALIGASNFFELAVAAAISLFGFHSGAALATVVGVLIEVPVMLLVVRIVNQSKGWYECRT
B_cep_plasmid_211	GC_00000005	s31	19	36	4	COG0798	Arsenite efflux pump ArsB, ACR3 family	MGSTDSVAR---ASRPVIGFFERYLTVWVALCIVAGIALGQWLPSLFQAIGRMELAQVNLPVGVLIWVMIIPMLIKIDFGAMAQVKGHWRGIGVTLFVNWLVKPFSMALLGWIFVRHVFAAWLPAAQLDSYIAGLILLAAAPCTAMVFVWSQLCKGDPYFTLSQVALNDAIMIVAFAPIVALLLGLSAITVPWNTLIASVGLYIIIPVVIAQLLRRVLLAKGETHFNRTVSRLGPYSICALLATLLLLFAFQEQAIVREPLVIAMLAVPILIQVFLNSGLAYLLNRKLGVAHCVAGPSSLIGASNFFELAVATAISFFGFQSGAALATVVGVLIEVPVMLLVVGVVNRSQRWYE-TA
B_cep_plasmid_212	GC_00000005	s33	19	36	4	COG0798	Arsenite efflux pump ArsB, ACR3 family	MGSTDSVAR---ASRPVIGFFERYLTVWVALCIVAGIALGQWLPSLFQAIGRMELAQVNLPVGVLIWVMIIPMLVKVDFGAMAQVKGHWRGIGVTLFVNWLVKPFSMALLGWIFVRHVFAAWLPAAQLDSYIAGLILLAAAPCTAMVFVWSQLCKGDPYFTLSQVALNDAIMIVAFAPIVALLLGLSAITVPWNTLIASVGLYIIIPVVIAQLLRRVLLAKGETHFNRTVSRLGPYSICALLATLLLLFAFQEQAIVREPLVIAMLAVPILIQVFLNSGLAYLLNRKLGVAHCVAGPSSLIGASNFFELAVATAISFFGFQSGAALATVVGVLIEVPVMLLVVGVVNRSQRWYE-TA
B_cep_plasmid_213	GC_00000005	s35	19	36	4	COG0798	Arsenite efflux pump ArsB, ACR3 family	MGSTDSVAR---ASRPVIGFFERYLTVWVALCIVAGIALGQWLPSLFQAIGRMELAQVNLPVGVLIWVMIIPMLIKIDFGAMAQVKGHWRGIGVTLFVNWLVKPFSMALLGWIFVRHVFAAWLPAAQLDSYIAGLILLAAAPCTAMVFVWSQLCKGDPYFTLSQVALNDAIMIVAFAPIVALLLGLSAITVPWNTLIASVGLYIIIPVVIAQLLRRVLLAKGETHFNRTVSRLGPYSICALLATLLLLFAFQEQAIVREPLVIAMLAVPILIQVFLNSGLAYLLNRKLGVAHCVAGPSSLIGASNFFELAVATAISFFGFQSGAALATVVGVLIEVPVMLLVVGVVNRSQRWYE-TA
B_cep_plasmid_214	GC_00000005	s35	19	36	4	COG0798	Arsenite efflux pump ArsB, ACR3 family	MNTTNVAPPGKLAAKPAINFFERYLTVWVALCIVAGIALGQLLPGLFQQIGRMEYAQVNLPVGLLIWVMIIPMLVKVDFGALHEVRQHVKGIGVTLAVNWLVKPFSMAFLGWLFIRHLFAPMLPAEQLDSYIAGLILLAAAPCTAMVFVWSRLTGGDPLFTLSQVALNDSIMVVAFAPLVGLLLGMSAITVPWATLLTSVVLYIVIPVIIAQVLRKRLLAKGPAAFDAAMAKIGPWSIAALLATLVLLFAFQGEAILKQPLVIALLAVPILIQVFFNSALAYWLNRAVGEKHNIACPSALIGASNFFELAVAAAISLFGFHSGAALATVVGVLIEVPVMLLVVRIVNQSKGWYE-RA
B_cep_plasmid_215	GC_00000005	s35	19	36	4	COG0798	Arsenite efflux pump ArsB, ACR3 family	MNTSNIAPPGKAVAKPSINFFERYLTVWVALCIVAGIALGQVLPGLFQQIGRMEYAQVNLPVGLLIWVMIIPMLVKVDFGALHEVRQHVKGIGVTLIVNWLVKPFSMAFLGWLFIRHLFAPMLPADQLDSYIAGLILLAAAPCTAMVFVWSRLTGGDPLFTLSQVALNDSIMVIAFAPLVGLLLGMSAITVPWATLLTSVVLYIVIPVILAQVWRKVLLAKGQAAFDAAMAKIGPWSISALLATLVLLFAFQGEAILKQPLVIALLAVPILIQVFFNSALAYWLNRAIGEKHNIACPSALIGASNFFELAVAAAISLFGFHSGAALATVVGVLIEVPVMLLVVRIVNQSKGWYECRT
B_cep_plasmid_216	GC_00000005	s36	19	36	4	COG0798	Arsenite efflux pump ArsB, ACR3 family	MGSTDSVAR---ASRPVIGFFERYLTVWVALCIVAGIALGQWLPSLFQAIGRMELAQVNLPVGVLIWVMIIPMLIKIDFGAMAQVKGHWRGIGVTLFVNWLVKPFSMALLGWIFVRHVFAAWLPAAQLDSYIAGLILLAAAPCTAMVFVWSQLCKGDPYFTLSQVALNDAIMIVAFAPIVALLLGLSAITVPWNTLIASVGLYIIIPVVIAQLLRRVLLAKGETHFNRTVSRLGPYSICALLATLLLLFAFQEQAIVREPLVIAMLAVPILIQVFLNSGLAYLLNRKLGVAHCVAGPSSLIGASNFFELAVATAISFFGFQSGAALATVVGVLIEVPVMLLVVGVVNRSQRWYE-TA
B_cep_plasmid_217	GC_00000005	s36	19	36	4	COG0798	Arsenite efflux pump ArsB, ACR3 family	MNTTNVAPPGKLAAKPAINFFERYLTVWVALCIVAGIALGQLLPGLFQQIGRMEYAQVNLPVGLLIWVMIIPMLVKVDFGALHEVRQHVKGIGVTLAVNWLVKPFSMAFLGWLFIRHLFAPMLPAEQLDSYIAGLILLAAAPCTAMVFVWSRLTGGDPLFTLSQVALNDSIMVVAFAPLVGLLLGMSAITVPWATLLTSVVLYIVIPVIIAQVLRKRLLAKGPAAFDAAMAKIGPWSIAALLATLVLLFAFQGEAILKQPLVIALLAVPILIQVFFNSALAYWLNRAVGEKHNIACPSALIGASNFFELAVAAAISLFGFHSGAALATVVGVLIEVPVMLLVVRIVNQSKGWYE-RA
B_cep_plasmid_218	GC_00000005	s36	19	36	4	COG0798	Arsenite efflux pump ArsB, ACR3 family	MSGSHAAPSQAAAARPAIGFFERYLTVWVALCIVLGIALGLALPGLFQRIGRLEYAQVNLPVGLLIWVMIVPMLVKVDFGALHEVRQHVRGIGVTLVVNWLVKPFSMALLGWLFIRQLFAPMLPADQIDSYIAGLILLAAAPCTAMVFVWSRLTGGDPLFTLSQVALNDSIMVIAFAPLVGLLLGMSAITVPWATLLTSVVLYIVIPVILAQAWRRLLLARGQAAFDRAMAKIGPWSIAALLATLVLLFAFQGEAILKQPLVIALLAVPILIQVFFNAALAYGLNRIVGEKHSIACPSALIGASNFFELAVAAAISLFGFHSGAALATVVGVLIEVPVMLLVVRVVNRSKGWYE-RK
B_cep_plasmid_219	GC_00000005	s36	19	36	4	COG0798	Arsenite efflux pump ArsB, ACR3 family	MNTSNIAPPGKAVAKPSINFFERYLTVWVALCIVAGIALGQVLPGLFQQIGRMEYAQVNLPVGLLIWVMIIPMLVKVDFGALHEVRQHVKGIGVTLIVNWLVKPFSMAFLGWLFIRHLFAPMLPADQLDSYIAGLILLAAAPCTAMVFVWSRLTGGDPLFTLSQVALNDSIMVIAFAPLVGLLLGMSAITVPWATLLTSVVLYIVIPVILAQVWRKVLLAKGQAAFDAAMAKIGPWSISALLATLVLLFAFQGEAILKQPLVIALLAVPILIQVFFNSALAYWLNRAIGEKHNIACPSALIGASNFFELAVAAAISLFGFHSGAALATVVGVLIEVPVMLLVVRIVNQSKGWYECRT
B_cep_plasmid_220	GC_00000005	s37	19	36	4	COG0798	Arsenite efflux pump ArsB, ACR3 family	MGSTDSVAR---ASRPVIGFFERYLTVWVALCIVAGIALGQWLPSLFQAIGRMELAQVNLPVGVLIWVMIIPMLIKIDFGAMAQVKGHWRGIGVTLFVNWLVKPFSMALLGWIFVRHVFAAWLPAAQLDSYIAGLILLAAAPCTAMVFVWSQLCKGDPYFTLSQVALNDAIMIVAFAPIVALLLGLSAITVPWNTLIASVGLYIIIPVVIAQLLRRVLLAKGETHFNRTVSRLGPYSICALLATLLLLFAFQEQAIVREPLVIAMLAVPILIQVFLNSGLAYLLNRKLGVAHCVAGPSSLIGASNFFELAVATAISFFGFQSGAALATVVGVLIEVPVMLLVVGVVNRSQRWYE-TA
B_cep_plasmid_221	GC_00000005	s39	19	36	4	COG0798	Arsenite efflux pump ArsB, ACR3 family	MGSTDSVAR---ASRPVIGFFERYLTVWVALCIVAGIALGQWLPSLFQAIGRMELAQVNLPVGVLIWVMIIPMLIKIDFGAMAQVKGHWRGIGVTLFVNWLVKPFSMALLGWIFVRHVFAAWLPAAQLDSYIAGLILLAAAPCTAMVFVWSQLCKGDPYFTLSQVALNDAIMIVAFAPIVALLLGLSAITVPWNTLIASVGLYIIIPVVIAQLLRRVLLAKGETHFNRTVSRLGPYSICALLATLLLLFAFQEQAIVREPLVIAMLAVPILIQVFLNSGLAYLLNRKLGVAHCVAGPSSLIGASNFFELAVATAISFFGFQSGAALATVVGVLIEVPVMLLVVGVVNRSQRWYE-TA
B_cep_plasmid_222	GC_00000005	s39	19	36	4	COG0798	Arsenite efflux pump ArsB, ACR3 family	MNTTNVAPPGKLAAKPAINFFERYLTVWVALCIVAGIALGQLLPGLFQQIGRMEYAQVNLPVGLLIWVMIIPMLVKVDFGALHEVRQHVKGIGVTLAVNWLVKPFSMAFLGWLFIRHLFAPMLPAEQLDSYIAGLILLAAAPCTAMVFVWSRLTGGDPLFTLSQVALNDSIMVVAFAPLVGLLLGMSAITVPWATLLTSVVLYIVIPVIIAQVLRKRLLAKGPAAFDAAMAKIGPWSIAALLATLVLLFAFQGEAILKQPLVIALLAVPILIQVFFNSALAYWLNRAVGEKHNIACPSALIGASNFFELAVAAAISLFGFHSGAALATVVGVLIEVPVMLLVVRIVNQSKGWYE-RA
B_cep_plasmid_223	GC_00000005	s39	19	36	4	COG0798	Arsenite efflux pump ArsB, ACR3 family	MNTSNIAPPGKAVAKPSINFFERYLTVWVALCIVAGIALGQVLPGLFQQIGRMEYAQVNLPVGLLIWVMIIPMLVKVDFGALHEVRQHVKGIGVTLIVNWLVKPFSMAFLGWLFIRHLFAPMLPADQLDSYIAGLILLAAAPCTAMVFVWSRLTGGDPLFTLSQVALNDSIMVIAFAPLVGLLLGMSAITVPWATLLTSVVLYIVIPVILAQVWRKVLLAKGQAAFDAAMAKIGPWSISALLATLVLLFAFQGEAILKQPLVIALLAVPILIQVFFNSALAYWLNRAIGEKHNIACPSALIGASNFFELAVAAAISLFGFHSGAALATVVGVLIEVPVMLLVVRIVNQSKGWYECRT
B_cep_plasmid_224	GC_00000005	s41	19	36	4	COG0798	Arsenite efflux pump ArsB, ACR3 family	MGSTDSVAR---ASRPVIGFFERYLTVWVALCIVAGIALGQWLPSLFQAIGRMELAQVNLPVGVLIWVMIIPMLVKVDFGAMAQVKGHWRGIGVTLFVNWLVKPFSMALLGWIFVRHVFAAWLPAAQLDSYIAGLILLAAAPCTAMVFVWSQLCKGDPYFTLSQVALNDAIMIVAFAPIVALLLGLSAITVPWNTLIASVGLYIIIPVVIAQLLRRVLLAKGETHFNRTVSRLGPYSICALLATLLLLFAFQEQAIVREPLVIAMLAVPILIQVFLNSGLAYLLNRKLGVAHCVAGPSSLIGASNFFELAVATAISFFGFQSGAALATVVGVLIEVPVMLLVVGVVNRSQRWYE-TA
B_cep_plasmid_225	GC_00000005	s57	19	36	4	COG0798	Arsenite efflux pump ArsB, ACR3 family	MGSTDSVAR---ASRPVIGFFERYLTVWVALCIVAGIALGQWLPSLFQAIGRMELAQVNLPVGVLIWVMIIPMLIKIDFGAMAQVKGHWRGIGVTLFVNWLVKPFSMALLGWIFVRHVFAAWLPAAQLDSYIAGLILLAAAPCTAMVFVWSQLCKGDPYFTLSQVALNDAIMIVAFAPIVALLLGLSAITVPWNTLIASVGLYIIIPVVIAQLLRRVLLAKGETHFNRTVSRLGPYSICALLATLLLLFAFQEQAIVREPLVIAMLAVPILIQVFLNSGLAYLLNRKLGVAHCVAGPSSLIGASNFFELAVATAISFFGFQSGAALATVVGVLIEVPVMLLVVGVVNRSQRWYE-TA
B_cep_plasmid_226	GC_00000005	s57	19	36	4	COG0798	Arsenite efflux pump ArsB, ACR3 family	MNTTNVAPPGKLAAKPAINFFERYLTVWVALCIVAGIALGQLLPGLFQQIGRMEYAQVNLPVGLLIWVMIIPMLVKVDFGALHEVRQHVKGIGVTLAVNWLVKPFSMAFLGWLFIRHLFAPMLPAEQLDSYIAGLILLAAAPCTAMVFVWSRLTGGDPLFTLSQVALNDSIMVVAFAPLVGLLLGMSAITVPWATLLTSVVLYIVIPVIIAQVLRKRLLAKGPAAFDAAMAKIGPWSIAALLATLVLLFAFQGEAILKQPLVIALLAVPILIQVFFNSALAYWLNRAVGEKHNIACPSALIGASNFFELAVAAAISLFGFHSGAALATVVGVLIEVPVMLLVVRIVNQSKGWYE-RA
B_cep_plasmid_227	GC_00000005	s57	19	36	4	COG0798	Arsenite efflux pump ArsB, ACR3 family	MNTSNIAPPGKAVAKPSINFFERYLTVWVALCIVAGIALGQVLPGLFQQIGRMEYAQVNLPVGLLIWVMIIPMLVKVDFGALHEVRQHVKGIGVTLIVNWLVKPFSMAFLGWLFIRHLFAPMLPADQLDSYIAGLILLAAAPCTAMVFVWSRLTGGDPLFTLSQVALNDSIMVIAFAPLVGLLLGMSAITVPWATLLTSVVLYIVIPVILAQVWRKVLLAKGQAAFDAAMAKIGPWSISALLATLVLLFAFQGEAILKQPLVIALLAVPILIQVFFNSALAYWLNRAIGEKHNIACPSALIGASNFFELAVAAAISLFGFHSGAALATVVGVLIEVPVMLLVVRIVNQSKGWYECRT
B_cep_plasmid_228	GC_00000005	s9	19	36	4	COG0798	Arsenite efflux pump ArsB, ACR3 family	MGSTDSVAR---ASRPVIGFFERYLTVWVALCIVAGIALGQWLPSLFQAIGRMELAQVNLPVGVLIWVMIIPMLIKIDFGAMAQVKGHWRGIGVTLFVNWLVKPFSMALLGWIFVRHVFAAWLPAAQLDSYIAGLILLAAAPCTAMVFVWSQLCKGDPYFTLSQVALNDAIMIVAFAPIVALLLGLSAITVPWNTLIASVGLYIIIPVVIAQLLRRVLLAKGETHFNRTVSRLGPYSICALLATLLLLFAFQEQAIVREPLVIAMLAVPILIQVFLNSGLAYLLNRKLGVAHCVAGPSSLIGASNFFELAVATAISFFGFQSGAALATVVGVLIEVPVMLLVVGVVNRSQRWYE-TA
B_cep_plasmid_229	GC_00000005	s9	19	36	4	COG0798	Arsenite efflux pump ArsB, ACR3 family	MNTTNVAPPGKLAAKPAINFFERYLTVWVALCIVAGIALGQLLPGLFQQIGRMEYAQVNLPVGLLIWVMIIPMLVKVDFGALHEVRQHVKGIGVTLAVNWLVKPFSMAFLGWLFIRHLFAPMLPAEQLDSYIAGLILLAAAPCTAMVFVWSRLTGGDPLFTLSQVALNDSIMVVAFAPLVGLLLGMSAITVPWATLLTSVVLYIVIPVIIAQVLRKRLLAKGPAAFDAAMAKIGPWSIAALLATLVLLFAFQGEAILKQPLVIALLAVPILIQVFFNSALAYWLNRAVGEKHNIACPSALIGASNFFELAVAAAISLFGFHSGAALATVVGVLIEVPVMLLVVRIVNQSKGWYE-RA
B_cep_plasmid_230	GC_00000005	s9	19	36	4	COG0798	Arsenite efflux pump ArsB, ACR3 family	MNTSNIAPPGKAVAKPSINFFERYLTVWVALCIVAGIALGQVLPGLFQQIGRMEYAQVNLPVGLLIWVMIIPMLVKVDFGALHEVRQHVKGIGVTLIVNWLVKPFSMAFLGWLFIRHLFAPMLPADQLDSYIAGLILLAAAPCTAMVFVWSRLTGGDPLFTLSQVALNDSIMVIAFAPLVGLLLGMSAITVPWATLLTSVVLYIVIPVILAQVWRKVLLAKGQAAFDAAMAKIGPWSISALLATLVLLFAFQGEAILKQPLVIALLAVPILIQVFFNSALAYWLNRAIGEKHNIACPSALIGASNFFELAVAAAISLFGFHSGAALATVVGVLIEVPVMLLVVRIVNQSKGWYECRT
B_cep_plasmid_231	GC_00000006	s15	14	33	5	COG0640	DNA-binding transcriptional regulator, ArsR family	---MDSNLVVRALGALAHESRLAIFRALVVAGPEGMPAGEIAQQLGLSPSGLSFHLKDLSHAGLVNSEQKGRFIFYSANFDAMNALLGFLTENCCAGADCSVQAVSQCQGAKS---
B_cep_plasmid_232	GC_00000006	s15	14	33	5	COG0640	DNA-binding transcriptional regulator, ArsR family	---METNQTIAALAALAHESRLAVFRALVQAGPEGMPAGQIATLLDVPPSSLSFHLKELAHAQLVTSRQEGRFVFYCANFATMNSLLAYLTENCCGGNPCSPV--GACSPSKEQQS
B_cep_plasmid_233	GC_00000006	s16	14	33	5	COG0640	DNA-binding transcriptional regulator, ArsR family	---METNQTIAALAALAHESRLAVFRALVQAGPEGMPAGQIATLLDVPPSSLSFHLKELAHAQLVTSRQEGRFVFYCANFATMNSLLAYLTENCCGGNPCSPV--GACSPSKEQQS
B_cep_plasmid_234	GC_00000006	s16	14	33	5	COG0640	DNA-binding transcriptional regulator, ArsR family	---METNSVIRALGALAQESRLSVFRLLVEAGPGGLSAGQIAERLGIAPSSLSFHMKELTHASLATVEQHGRYMIYSANYTTMNDLMAYLTENCCGGNPCTPISAGSCNLSKENAS
B_cep_plasmid_235	GC_00000006	s16	14	33	5	COG0640	DNA-binding transcriptional regulator, ArsR family	MATLDSKLAVKALAALAHETRLAVFRLLVTAGPSGMSPGSIAEKLELPAPTLSFHLKELAHSGLIEGKSQGRFIMYCANYDHMQTLVDFLMENCCAAEQC------ACANNEAEV-
B_cep_plasmid_236	GC_00000006	s16	14	33	5	COG0640	DNA-binding transcriptional regulator, ArsR family	---MKEKDAIKALSALAQPTRLGIFRLLITAGPEGLSVGVIQEQLDLASATLSFHLKELTHAGLVSSRQEGRFVYYAPEIDQMNGLVDFLTENCCQGVEV-----ADCKPRKKVKC
B_cep_plasmid_237	GC_00000006	s18	14	33	5	COG0640	DNA-binding transcriptional regulator, ArsR family	---MDSNLVVRALGALAHESRLAIFRALVVAGPEGMPAGEIAQQLGLSPSGLSFHLKDLSHAGLVNSEQKGRFIFYSANFDAMNALLGFLTENCCAGADCSVQAVSQCQGAKS---
B_cep_plasmid_238	GC_00000006	s20	14	33	5	COG0640	DNA-binding transcriptional regulator, ArsR family	---MDSNLVVRALGALAHESRLAIFRALVVAGPEGMPAGEIAQQLGLSPSGLSFHLKDLSHAGLVNSEQKGRFIFYSANFDAMNALLGFLTENCCAGADCSVQAVSQCQGAKS---
B_cep_plasmid_239	GC_00000006	s23	14	33	5	COG0640	DNA-binding transcriptional regulator, ArsR family	---MDSNLVVRALGALAHESRLAIFRALVVAGPEGMPAGEIAQQLGLSPSGLSFHLKDLSHAGLVNSEQKGRFIFYSANFDAMNALLGFLTENCCAGADCSVQAVSQCQGAKS---
B_cep_plasmid_240	GC_00000006	s24	14	33	5	COG0640	DNA-binding transcriptional regulator, ArsR family	---MDSNLVVRALGALAHESRLAIFRALVVAGPEGMPAGEIAQQLGLSPSGLSFHLKDLSHAGLVNSEQKGRFIFYSANFDAMNALLGFLTENCCAGADCSVQAVSQCQGAKS---
B_cep_plasmid_241	GC_00000006	s25	14	33	5	COG0640	DNA-binding transcriptional regulator, ArsR family	---MDSNLVVRALGALAHESRLAIFRALVVAGPEGMPAGEIAQQLGLSPSGLSFHLKDLSHAGLVNSEQKGRFIFYSANFDAMNALLGFLTENCCAGADCSVQAVSQCQGAKS---
B_cep_plasmid_242	GC_00000006	s28	14	33	5	COG0640	DNA-binding transcriptional regulator, ArsR family	---MDSNLVVRALGALAHESRLAIFRALVVAGPEGMPAGEIAQQLGLSPSGLSFHLKDLSHAGLVNSEQKGRFIFYSANFDAMNALLGFLTENCCAGADCSVQAVSQCQGAKS---
B_cep_plasmid_243	GC_00000006	s28	14	33	5	COG0640	DNA-binding transcriptional regulator, ArsR family	---METNQTIAALAALAHESRLAVFRALVQAGPEGMPAGQIATLLDVPPSSLSFHLKELAHAQLVTSRQEGRFVFYCANFATMNSLLAYLTENCCGGNPCSPV--GACSPSKEQQS
B_cep_plasmid_244	GC_00000006	s28	14	33	5	COG0640	DNA-binding transcriptional regulator, ArsR family	---METNSVIRALGALAQESRLSVFRLLVEAGPGGLSAGQIAERLGIAPSSLSFHMKELTHASLATVEQHGRYMIYSANYTTMNDLMAYLTENCCGGNPCTPISAGSCNLSKENAS
B_cep_plasmid_245	GC_00000006	s28	14	33	5	COG0640	DNA-binding transcriptional regulator, ArsR family	MATLDSKLAVKALAALAHETRLAVFRLLVTAGPSGMSPGSIAEKLELPAPTLSFHLKELAHSGLIEGKSQGRFIMYCANYDHMQTLVDFLMENCCAAEQC------ACANNEAEV-
B_cep_plasmid_246	GC_00000006	s28	14	33	5	COG0640	DNA-binding transcriptional regulator, ArsR family	---MKEKDAIKALSALAQPTRLGIFRLLITAGPEGLSVGVIQEQLDLASATLSFHLKELTHAGLVSSRQEGRFVYYAPEIDQMNGLVDFLTENCCQGVEV-----ADCKPRKKVKC
B_cep_plasmid_247	GC_00000006	s35	14	33	5	COG0640	DNA-binding transcriptional regulator, ArsR family	---MDSNLVVRALGALAHESRLAIFRALVVAGPEGMPAGEIAQQLGLSPSGLSFHLKDLSHAGLVNSEQKGRFIFYSANFDAMNALLGFLTENCCAGADCSVQAVSQCQGAKS---
B_cep_plasmid_248	GC_00000006	s35	14	33	5	COG0640	DNA-binding transcriptional regulator, ArsR family	---METNQTIAALAALAHESRLAVFRALVQAGPEGMPAGQIATLLDVPPSSLSFHLKELAHAQLVTSRQEGRFVFYCANFATMNSLLAYLTENCCGGNPCSPV--GACSPSKEQQS
B_cep_plasmid_249	GC_00000006	s35	14	33	5	COG0640	DNA-binding transcriptional regulator, ArsR family	---METNSVIRALGALAQESRLSVFRLLVEAGPGGLSAGQIAERLGIAPSSLSFHMKELTHASLATVEQHGRYMIYSANYTTMNDLMAYLTENCCGGNPCTPISAGSCNLSKENAS
B_cep_plasmid_250	GC_00000006	s35	14	33	5	COG0640	DNA-binding transcriptional regulator, ArsR family	MATLDSKLAVKALAALAHETRLAVFRLLVTAGPSGMSPGSIAEKLELPAPTLSFHLKELAHSGLIEGKSQGRFIMYCANYDHMQTLVDFLMENCCAAEQC------ACANNEAEV-
B_cep_plasmid_251	GC_00000006	s35	14	33	5	COG0640	DNA-binding transcriptional regulator, ArsR family	---MKEKDAIKALSALAQPTRLGIFRLLITAGPEGLSVGVIQEQLDLASATLSFHLKELTHAGLVSSRQEGRFVYYAPEIDQMNGLVDFLTENCCQGVEV-----ADCKPRKKVKC
B_cep_plasmid_252	GC_00000006	s36	14	33	5	COG0640	DNA-binding transcriptional regulator, ArsR family	---MDSNLVVRALGALAHESRLAIFRALVVAGPEGMPAGEIAQQLGLSPSGLSFHLKDLSHAGLVNSEQKGRFIFYSANFDAMNALLGFLTENCCAGADCSVQAVSQCQGAKS---
B_cep_plasmid_253	GC_00000006	s36	14	33	5	COG0640	DNA-binding transcriptional regulator, ArsR family	---MDSNLIVRALGALAHEARLAIFRALVVAGPQGLPAGAIAQQIGLSPSSLSFHLKDLSHAELVTARQDGRFIYYAANFESMSGLIGFLTENCCAGAACGVPAAPACCGDRT---
B_cep_plasmid_254	GC_00000006	s36	14	33	5	COG0640	DNA-binding transcriptional regulator, ArsR family	---METNQTIAALAALAHESRLAVFRALVQAGPEGMPAGQIATLLDVPPSSLSFHLKELAHAQLVTSRQEGRFVFYCANFATMNSLLAYLTENCCGGNPCSPV--GACSPSKEQQS
B_cep_plasmid_255	GC_00000006	s37	14	33	5	COG0640	DNA-binding transcriptional regulator, ArsR family	---MDSNLVVRALGALAHESRLAIFRALVVAGPEGMPAGEIAQQLGLSPSGLSFHLKDLSHAGLVNSEQKGRFIFYSANFDAMNALLGFLTENCCAGADCSVQAVSQCQGAKS---
B_cep_plasmid_256	GC_00000006	s39	14	33	5	COG0640	DNA-binding transcriptional regulator, ArsR family	---MDSNLVVRALGALAHESRLAIFRALVVAGPEGMPAGEIAQQLGLSPSGLSFHLKDLSHAGLVNSEQKGRFIFYSANFDAMNALLGFLTENCCAGADCSVQAVSQCQGAKS---
B_cep_plasmid_257	GC_00000006	s39	14	33	5	COG0640	DNA-binding transcriptional regulator, ArsR family	---METNQTIAALAALAHESRLAVFRALVQAGPEGMPAGQIATLLDVPPSSLSFHLKELAHAQLVTSRQEGRFVFYCANFATMNSLLAYLTENCCGGNPCSPV--GACSPSKEQQS
B_cep_plasmid_258	GC_00000006	s39	14	33	5	COG0640	DNA-binding transcriptional regulator, ArsR family	---METNSVIRALGALAQESRLSVFRLLVEAGPGGLSAGQIAERLGIAPSSLSFHMKELTHASLATVEQHGRYMIYSANYTTMNDLMAYLTENCCGGNPCTPISAGSCNLSKENAS
B_cep_plasmid_259	GC_00000006	s39	14	33	5	COG0640	DNA-binding transcriptional regulator, ArsR family	MATLDSKLAVKALAALAHETRLAVFRLLVTAGPSGMSPGSIAEKLELPAPTLSFHLKELAHSGLIEGKSQGRFIMYCANYDHMQTLVDFLMENCCAAEQC------ACANNEAEV-
B_cep_plasmid_260	GC_00000006	s39	14	33	5	COG0640	DNA-binding transcriptional regulator, ArsR family	---MKEKDAIKALSALAQPTRLGIFRLLITAGPEGLSVGVIQEQLDLASATLSFHLKELTHAGLVSSRQEGRFVYYAPEIDQMNGLVDFLTENCCQGVEV-----ADCKPRKKVKC
B_cep_plasmid_261	GC_00000006	s57	14	33	5	COG0640	DNA-binding transcriptional regulator, ArsR family	---MDSNLVVRALGALAHESRLAIFRALVVAGPEGMPAGEIAQQLGLSPSGLSFHLKDLSHAGLVNSEQKGRFIFYSANFDAMNALLGFLTENCCAGADCSVQAVSQCQGAKS---
B_cep_plasmid_262	GC_00000006	s57	14	33	5	COG0640	DNA-binding transcriptional regulator, ArsR family	---METNQTIAALAALAHESRLAVFRALVQAGPEGMPAGQIATLLDVPPSSLSFHLKELAHAQLVTSRQEGRFVFYCANFATMNSLLAYLTENCCGGNPCSPV--GACSPSKEQQS
B_cep_plasmid_263	GC_00000006	s9	14	33	5	COG0640	DNA-binding transcriptional regulator, ArsR family	---METNQTIAALAALAHESRLAVFRALVQAGPEGMPAGQIATLLDVPPSSLSFHLKELAHAQLVTSRQEGRFVFYCANFATMNSLLAYLTENCCGGNPCSPV--GACSPSKEQQS
B_cep_plasmid_264	GC_00000007	s12	19	32	2	COG0394	Protein-tyrosine-phosphatase	NPRFTPGSAGAI-TPPIPGSFTPPRDNAFSAGSHPSGAVNPFAIERCESLDYDTAGLRSKSWDEFGAPDAPQMDFVITVCDQAAGEVCPIWPGKPITAHWGFEDPAAFVGSDEEKRAVFTKVYRQILTRVSQFVNLPLHVLDRNAAQNEVRAIGERPAEESNGQH
B_cep_plasmid_265	GC_00000007	s15	19	32	2	COG0394	Protein-tyrosine-phosphatase	NPRFTPGSAGAI-TPPIPGSFTPPRDNAFSAGSHPSGAVNPFAIERCESLDYDTAGLRSKSWDEFGAPDAPQMDFVITVCDQAAGEVCPIWPGKPITAHWGFEDPAAFVGSDEEKRAVFTKVYRQILTRVSQFVNLPLHVLDRNAAQNEVRAIGERPAEESNGQH
B_cep_plasmid_266	GC_00000007	s15	19	32	2	COG0394	Protein-tyrosine-phosphatase	---CTGNSARSIMAEALFNTLGKGRFHAFSAGSHPSGAVNPFAIERCESLDY-----------------------------------------------------------------------------------------------------------------
B_cep_plasmid_267	GC_00000007	s16	19	32	2	COG0394	Protein-tyrosine-phosphatase	NPRFTPGSAGAI-TPPIPGSFTPPRDNAFSAGSHPSGAVNPFAIERCESLDYDTAGLRSKSWDEFGAPDAPQMDFVITVCDQAAGEVCPIWPGKPITAHWGFEDPAAFVGSDEEKRAVFTKVYRQILTRVSQFVNLPLHVLDRNAAQNEVRAIGERPAEESNGQH
B_cep_plasmid_268	GC_00000007	s16	19	32	2	COG0394	Protein-tyrosine-phosphatase	---CTGNSARSIMAEALFNTLGKGRFHAFSAGSHPSGAVNPFAIERCESLDY-----------------------------------------------------------------------------------------------------------------
B_cep_plasmid_269	GC_00000007	s18	19	32	2	COG0394	Protein-tyrosine-phosphatase	NPRFTPGSAGAI-TPPIPGSFTPPRDNAFSAGSHPSGAVNPFAIERCESLDYDTAGLRSKSWDEFGAPDAPQMDFVITVCDQAAGEVCPIWPGKPITAHWGFEDPAAFVGSDEEKRAVFTKVYRQILTRVSQFVNLPLHVLDRNAAQNEVRAIGERPAEESNGQH
B_cep_plasmid_270	GC_00000007	s18	19	32	2	COG0394	Protein-tyrosine-phosphatase	---CTGNSARSIMAEALFNTLGKGRFHAFSAGSHPSGAVNPFAIERCESLDY-----------------------------------------------------------------------------------------------------------------
B_cep_plasmid_271	GC_00000007	s20	19	32	2	COG0394	Protein-tyrosine-phosphatase	NPRFTPGSAGAI-TPPIPGSFTPPRDNAFSAGSHPSGAVNPFAIERCESLDYDTAGLRSKSWDEFGAPDAPQMDFVITVCDQAAGEVCPIWPGKPITAHWGFEDPAAFVGSDEEKRAVFTKVYRQILTRVSQFVNLPLHVLDRNAAQNEVRAIGERPAEESNGQH
B_cep_plasmid_272	GC_00000007	s20	19	32	2	COG0394	Protein-tyrosine-phosphatase	---CTGNSARSIMAEALFNTLGKGRFHAFSAGSHPSGAVNPFAIERCESLDY-----------------------------------------------------------------------------------------------------------------
B_cep_plasmid_273	GC_00000007	s22	19	32	2	COG0394	Protein-tyrosine-phosphatase	NPRFTPGSAGAI-TPPIPGSFTPPRDNAFSAGSHPSGAVNPFAIERCESLDYDTAGLRSKSWDEFGAPDAPQMDFVITVCDQAAGEVCPIWPGKPITAHWGFEDPAAFVGSDEEKRAVFTKVYRQILTRVSQFVNLPLHVLDRNAAQNEVRAIGERPAEESNGQH
B_cep_plasmid_274	GC_00000007	s23	19	32	2	COG0394	Protein-tyrosine-phosphatase	NPRFTPGSAGAI-TPPIPGSFTPPRDNAFSAGSHPSGAVNPFAIERCESLDYDTAGLRSKSWDEFGAPDAPQMDFVITVCDQAAGEVCPIWPGKPITAHWGFEDPAAFVGSDEEKRAVFTKVYRQILTRVSQFVNLPLHVLDRNAAQNEVRAIGERPAEESNGQH
B_cep_plasmid_275	GC_00000007	s23	19	32	2	COG0394	Protein-tyrosine-phosphatase	---CTGNSARSIMAEALFNTLGKGRFHAFSAGSHPSGAVNPFAIERCESLDY-----------------------------------------------------------------------------------------------------------------
B_cep_plasmid_276	GC_00000007	s24	19	32	2	COG0394	Protein-tyrosine-phosphatase	NPRFTPGSAGAI-TPPIPGSFTPPRDNAFSAGSHPSGAVNPFAIERCESLDYDTAGLRSKSWDEFGAPDAPQMDFVITVCDQAAGEVCPIWPGKPITAHWGFEDPAAFVGSDEEKRAVFTKVYRQILTRVSQFVNLPLHVLDRNAAQNEVRAIGERPAEESNGQH
B_cep_plasmid_277	GC_00000007	s24	19	32	2	COG0394	Protein-tyrosine-phosphatase	---CTGNSARSIMAEALFNTLGKGRFHAFSAGSHPSGAVNPFAIERCESLDY-----------------------------------------------------------------------------------------------------------------
B_cep_plasmid_278	GC_00000007	s25	19	32	2	COG0394	Protein-tyrosine-phosphatase	NPRFTPGSAGAI-TPPIPGSFTPPRDNAFSAGSHPSGAVNPFAIERCESLDYDTAGLRSKSWDEFGAPDAPQMDFVITVCDQAAGEVCPIWPGKPITAHWGFEDPAAFVGSDEEKRAVFTKVYRQILTRVSQFVNLPLHVLDRNAAQNEVRAIGERPAEESNGQH
B_cep_plasmid_279	GC_00000007	s25	19	32	2	COG0394	Protein-tyrosine-phosphatase	---CTGNSARSIMAEALFNTLGKGRFHAFSAGSHPSGAVNPFAIERCESLDY-----------------------------------------------------------------------------------------------------------------
B_cep_plasmid_280	GC_00000007	s28	19	32	2	COG0394	Protein-tyrosine-phosphatase	NPRFTPGSAGAI-TPPIPGSFTPPRDNAFSAGSHPSGAVNPFAIERCESLDYDTAGLRSKSWDEFGAPDAPQMDFVITVCDQAAGEVCPIWPGKPITAHWGFEDPAAFVGSDEEKRAVFTKVYRQILTRVSQFVNLPLHVLDRNAAQNEVRAIGERPAEESNGQH
B_cep_plasmid_281	GC_00000007	s28	19	32	2	COG0394	Protein-tyrosine-phosphatase	---CTGNSARSIMAEALFNTLGKGRFHAFSAGSHPSGAVNPFAIERCESLDY-----------------------------------------------------------------------------------------------------------------
B_cep_plasmid_282	GC_00000007	s31	19	32	2	COG0394	Protein-tyrosine-phosphatase	NPRFTPGSAGAI-TPPIPGSFTPPRDNAFSAGSHPSGAVNPFAIERCESLDYDTAGLRSKSWDEFGAPDAPQMDFVITVCDQAAGEVCPIWPGKPITAHWGFEDPAAFVGSDEEKRAVFTKVYRQILTRVSQFVNLPLHVLDRNAAQNEVRAIGERPAEESNGQH
B_cep_plasmid_283	GC_00000007	s33	19	32	2	COG0394	Protein-tyrosine-phosphatase	NPRFTPGSAGAI-TPPIPGSFTPPRDNAFSAGSHPSGAVNPFAIERCESLDYDTAGLRSKSWDEFGAPDAPQMDFVITVCDQAAGEVCPIWPGKPITAHWGFEDPAAFVGSDEEKRAVFTKVYRQILTRVSQFVNLPLHVLDRNAAQNEVRAIGERPAEESNGQH
B_cep_plasmid_284	GC_00000007	s35	19	32	2	COG0394	Protein-tyrosine-phosphatase	NPRFTPGSAGAI-TPPIPGSFTPPRDNAFSAGSHPSGAVNPFAIERCESLDYDTAGLRSKSWDEFGAPDAPQMDFVITVCDQAAGEVCPIWPGKPITAHWGFEDPAAFVGSDEEKRAVFTKVYRQILTRVSQFVNLPLHVLDRNAAQNEVRAIGERPAEESNGQH
B_cep_plasmid_285	GC_00000007	s35	19	32	2	COG0394	Protein-tyrosine-phosphatase	---CTGNSARSIMAEALFNTLGKGRFHAFSAGSHPSGAVNPFAIERCESLDY-----------------------------------------------------------------------------------------------------------------
B_cep_plasmid_286	GC_00000007	s36	19	32	2	COG0394	Protein-tyrosine-phosphatase	NPRFTPGSAGAI-TPPIPGSFTPPRDNAFSAGSHPSGAVNPFAIERCESLDYDTAGLRSKSWDEFGAPDAPQMDFVITVCDQAAGEVCPIWPGKPITAHWGFEDPAAFVGSDEEKRAVFTKVYRQILTRVSQFVNLPLHVLDRNAAQNEVRAIGERPAEESNGQH
B_cep_plasmid_287	GC_00000007	s36	19	32	2	COG0394	Protein-tyrosine-phosphatase	---CTGNSARSIMAEALFNTLGKGRFHAFSAGSHPSGAVNPFAIERCESLDY-----------------------------------------------------------------------------------------------------------------
B_cep_plasmid_288	GC_00000007	s37	19	32	2	COG0394	Protein-tyrosine-phosphatase	NPRFTPGSAGAI-TPPIPGSFTPPRDNAFSAGSHPSGAVNPFAIERCESLDYDTAGLRSKSWDEFGAPDAPQMDFVITVCDQAAGEVCPIWPGKPITAHWGFEDPAAFVGSDEEKRAVFTKVYRQILTRVSQFVNLPLHVLDRNAAQNEVRAIGERPAEESNGQH
B_cep_plasmid_289	GC_00000007	s37	19	32	2	COG0394	Protein-tyrosine-phosphatase	---CTGNSARSIMAEALFNTLGKGRFHAFSAGSHPSGAVNPFAIERCESLDY-----------------------------------------------------------------------------------------------------------------
B_cep_plasmid_290	GC_00000007	s39	19	32	2	COG0394	Protein-tyrosine-phosphatase	NPRFTPGSAGAI-TPPIPGSFTPPRDNAFSAGSHPSGAVNPFAIERCESLDYDTAGLRSKSWDEFGAPDAPQMDFVITVCDQAAGEVCPIWPGKPITAHWGFEDPAAFVGSDEEKRAVFTKVYRQILTRVSQFVNLPLHVLDRNAAQNEVRAIGERPAEESNGQH
B_cep_plasmid_291	GC_00000007	s39	19	32	2	COG0394	Protein-tyrosine-phosphatase	---CTGNSARSIMAEALFNTLGKGRFHAFSAGSHPSGAVNPFAIERCESLDY-----------------------------------------------------------------------------------------------------------------
B_cep_plasmid_292	GC_00000007	s41	19	32	2	COG0394	Protein-tyrosine-phosphatase	NPRFTPGSAGAI-TPPIPGSFTPPRDNAFSAGSHPSGAVNPFAIERCESLDYDTAGLRSKSWDEFGAPDAPQMDFVITVCDQAAGEVCPIWPGKPITAHWGFEDPAAFVGSDEEKRAVFTKVYRQILTRVSQFVNLPLHVLDRNAAQNEVRAIGERPAEESNGQH
B_cep_plasmid_293	GC_00000007	s57	19	32	2	COG0394	Protein-tyrosine-phosphatase	NPRFTPGSAGAI-TPPIPGSFTPPRDNAFSAGSHPSGAVNPFAIERCESLDYDTAGLRSKSWDEFGAPDAPQMDFVITVCDQAAGEVCPIWPGKPITAHWGFEDPAAFVGSDEEKRAVFTKVYRQILTRVSQFVNLPLHVLDRNAAQNEVRAIGERPAEESNGQH
B_cep_plasmid_294	GC_00000007	s57	19	32	2	COG0394	Protein-tyrosine-phosphatase	---CTGNSARSIMAEALFNTLGKGRFHAFSAGSHPSGAVNPFAIERCESLDY-----------------------------------------------------------------------------------------------------------------
B_cep_plasmid_295	GC_00000007	s9	19	32	2	COG0394	Protein-tyrosine-phosphatase	NPRFTPGSAGAI-TPPIPGSFTPPRDNAFSAGSHPSGAVNPFAIERCESLDYDTAGLRSKSWDEFGAPDAPQMDFVITVCDQAAGEVCPIWPGKPITAHWGFEDPAAFVGSDEEKRAVFTKVYRQILTRVSQFVNLPLHVLDRNAAQNEVRAIGERPAEESNGQH
B_cep_plasmid_296	GC_00000008	s12	19	32	3	COG0431	NAD(P)H-dependent FMN reductase	--------MSTDL--PNVSLSHLDTPDLTKLEPRTISDHPP-RILLLYGSLRPTSYSRLLTLEAERILRKLGAETRVFDPHGLPLADS-VPADHPKVLELREASIWSEGQVWCSPERHGALTGVFKNQIDWLPLDSGSIRPTQGRTLAVMQVSGGSQSFNAVNALRVLGRWMRMVTVPNQSSVAKAFQEFDESGRMKPSSYYDRVVDVMEELYKFTLLVRDRSDYLTDRYSER--KEKAPASVSVLANAAMSHEHSAQNADTDDSEVE
B_cep_plasmid_297	GC_00000008	s15	19	32	3	COG0431	NAD(P)H-dependent FMN reductase	--------MSTDL--PNVSLSHLDTPDLTKLEPRTISDHPP-RILLLYGSLRPTSYSRLLTLEAERILRKLGAETRVFDPHGLPLADS-VPADHPKVLELREASIWSEGQVWCSPERHGALTGVFKNQIDWLPLDSGSIRPTQGRTLAVMQVSGGSQSFNAVNALRVLGRWMRMVTVPNQSSVAKAFQEFDESGRMKPSSYYDRVVDVMEELYKFTLLVRDRSDYLTDRYSER--KEKAPASVSVLANAAMSHEHSAQNADTDDSEVE
B_cep_plasmid_298	GC_00000008	s15	19	32	3	COG0431	NAD(P)H-dependent FMN reductase	MRRASVSEHLNDL--PQLDATLFRVPDAAQLRPATPSTHPP-RLLLLYGSFRERSFSRLLVEEAERLLTAMGAEVHVFNPSGLPLPDD-APESHPKVVELRELVMWAEGMVWCSPERHGAMTGIMKSQIDWIPLSVGAVRPTQGKTLAVMQVSGGSQSFNAVNQMRVLGRWMRMLTIPNQSSVAKAFAEFDEAGRMKPSAYYDRVVDVMEELVKLTLLTRDVGPYLVDRYSER--KESAEELSKRVNQRSI-----------------
B_cep_plasmid_299	GC_00000008	s16	19	32	3	COG0431	NAD(P)H-dependent FMN reductase	--------MSTDL--PNVSLSHLDTPDLTKLEPRTISDHPP-RILLLYGSLRPTSYSRLLTLEAERILRKLGAETRVFDPHGLPLADS-VPADHPKVLELREASIWSEGQVWCSPERHGALTGVFKNQIDWLPLDSGSIRPTQGRTLAVMQVSGGSQSFNAVNALRVLGRWMRMVTVPNQSSVAKAFQEFDESGRMKPSSYYDRVVDVMEELYKFTLLVRDRSDYLTDRYSER--KEKAPASVSVLANAAMSHEHSAQNADTDDSEVE
B_cep_plasmid_300	GC_00000008	s16	19	32	3	COG0431	NAD(P)H-dependent FMN reductase	MRRASVSEHLNDL--PQLDATLFRVPDAAQLRPATPSTHPP-RLLLLYGSFRERSFSRLLVEEAERLLTAMGAEVHVFNPSGLPLPDD-APESHPKVVELRELVMWAEGMVWCSPERHGAMTGIMKSQIDWIPLSVGAVRPTQGKTLAVMQVSGGSQSFNAVNQMRVLGRWMRMLTIPNQSSVAKAFAEFDEAGRMKPSAYYDRVVDVMEELVKLTLLTRDVGPYLVDRYSER--KESAEELSKRVNQRSI-----------------
B_cep_plasmid_301	GC_00000008	s16	19	32	3	COG0431	NAD(P)H-dependent FMN reductase	---MKVHATSSDLSFPAAKPEYLDTDIAARLG---MEGQPPVRILLLYGSLRQRSYSRLLVEEAARLLQRFGAETRIFDPSGLPLADEPGSENHPKVRELLELSIWSEGQVWCSPERHGTITGVIKTQIDHLPLSRGGIRPTQGRTLAVMQVSGGSQSFNSVNQLRQLGRWMRMFTIPNQSSVAKAFEEFEEGGRMKPSPYYDRVVDVMEELVKFTLLLRGRSDYLVDRYSERVEEDRHLNPASDLANQVI--------ADHARTEV-
B_cep_plasmid_302	GC_00000008	s18	19	32	3	COG0431	NAD(P)H-dependent FMN reductase	--------MSTDL--PNVSLSHLDTPDLTKLEPRTISDHPP-RILLLYGSLRPTSYSRLLTLEAERILRKLGAETRVFDPHGLPLADS-VPADHPKVLELREASIWSEGQVWCSPERHGALTGVFKNQIDWLPLDSGSIRPTQGRTLAVMQVSGGSQSFNAVNALRVLGRWMRMVTVPNQSSVAKAFQEFDESGRMKPSSYYDRVVDVMEELYKFTLLVRDRSDYLTDRYSER--KEKAPASVSVLANAAMSHEHSAQNADTDDSEVE
B_cep_plasmid_303	GC_00000008	s20	19	32	3	COG0431	NAD(P)H-dependent FMN reductase	--------MSTDL--PNVSLSHLDTPDLTKLEPRTISDHPP-RILLLYGSLRPTSYSRLLTLEAERILRKLGAETRVFDPHGLPLADS-VPADHPKVLELREASIWSEGQVWCSPERHGALTGVFKNQIDWLPLDSGSIRPTQGRTLAVMQVSGGSQSFNAVNALRVLGRWMRMVTVPNQSSVAKAFQEFDESGRMKPSSYYDRVVDVMEELYKFTLLVRDRSDYLTDRYSER--KEKAPASVSVLANAAMSHEHSAQNADTDDSEVE
B_cep_plasmid_304	GC_00000008	s22	19	32	3	COG0431	NAD(P)H-dependent FMN reductase	--------MSTDL--PNVSLSHLDTPDLTKLEPRTISDHPP-RILLLYGSLRPTSYSRLLTLEAERILRKLGAETRVFDPHGLPLADS-VPADHPKVLELREASIWSEGQVWCSPERHGALTGVFKNQIDWLPLDSGSIRPTQGRTLAVMQVSGGSQSFNAVNALRVLGRWMRMVTVPNQSSVAKAFQEFDESGRMKPSSYYDRVVDVMEELYKFTLLVRDRSDYLTDRYSER--KEKAPASVSVLANAAMSHEHSAQNADTDDSEVE
B_cep_plasmid_305	GC_00000008	s23	19	32	3	COG0431	NAD(P)H-dependent FMN reductase	--------MSTDL--PNVSLSHLDTPDLTKLEPRTISDHPP-RILLLYGSLRPTSYSRLLTLEAERILRKLGAETRVFDPHGLPLADS-VPADHPKVLELREASIWSEGQVWCSPERHGALTGVFKNQIDWLPLDSGSIRPTQGRTLAVMQVSGGSQSFNAVNALRVLGRWMRMVTVPNQSSVAKAFQEFDESGRMKPSSYYDRVVDVMEELYKFTLLVRDRSDYLTDRYSER--KEKAPASVSVLANAAMSHEHSAQNADTDDSEVE
B_cep_plasmid_306	GC_00000008	s24	19	32	3	COG0431	NAD(P)H-dependent FMN reductase	--------MSTDL--PNVSLSHLDTPDLTKLEPRTISDHPP-RILLLYGSLRPTSYSRLLTLEAERILRKLGAETRVFDPHGLPLADS-VPADHPKVLELREASIWSEGQVWCSPERHGALTGVFKNQIDWLPLDSGSIRPTQGRTLAVMQVSGGSQSFNAVNALRVLGRWMRMVTVPNQSSVAKAFQEFDESGRMKPSSYYDRVVDVMEELYKFTLLVRDRSDYLTDRYSER--KEKAPASVSVLANAAMSHEHSAQNADTDDSEVE
B_cep_plasmid_307	GC_00000008	s25	19	32	3	COG0431	NAD(P)H-dependent FMN reductase	--------MSTDL--PNVSLSHLDTPDLTKLEPRTISDHPP-RILLLYGSLRPTSYSRLLTLEAERILRKLGAETRVFDPHGLPLADS-VPADHPKVLELREASIWSEGQVWCSPERHGALTGVFKNQIDWLPLDSGSIRPTQGRTLAVMQVSGGSQSFNAVNALRVLGRWMRMVTVPNQSSVAKAFQEFDESGRMKPSSYYDRVVDVMEELYKFTLLVRDRSDYLTDRYSER--KEKAPASVSVLANAAMSHEHSAQNADTDDSEVE
B_cep_plasmid_308	GC_00000008	s28	19	32	3	COG0431	NAD(P)H-dependent FMN reductase	--------MSTDL--PNVSLSHLDTPDLTKLEPRTISDHPP-RILLLYGSLRPTSYSRLLTLEAERILRKLGAETRVFDPHGLPLADS-VPADHPKVLELREASIWSEGQVWCSPERHGALTGVFKNQIDWLPLDSGSIRPTQGRTLAVMQVSGGSQSFNAVNALRVLGRWMRMVTVPNQSSVAKAFQEFDESGRMKPSSYYDRVVDVMEELYKFTLLVRDRSDYLTDRYSER--KEKAPASVSVLANAAMSHEHSAQNADTDDSEVE
B_cep_plasmid_309	GC_00000008	s28	19	32	3	COG0431	NAD(P)H-dependent FMN reductase	MRRASVSEHLNDL--PQLDATLFRVPDAAQLRPATPSTHPP-RLLLLYGSFRERSFSRLLVEEAERLLTAMGAEVHVFNPSGLPLPDD-APESHPKVVELRELVMWAEGMVWCSPERHGAMTGIMKSQIDWIPLSVGAVRPTQGKTLAVMQVSGGSQSFNAVNQMRVLGRWMRMLTIPNQSSVAKAFAEFDEAGRMKPSAYYDRVVDVMEELVKLTLLTRDVGPYLVDRYSER--KESAEELSKRVNQRSI-----------------
B_cep_plasmid_310	GC_00000008	s28	19	32	3	COG0431	NAD(P)H-dependent FMN reductase	---MKVHATSSDLSFPAAKPEYLDTDIAARLG---MEGQPPVRILLLYGSLRQRSYSRLLVEEAARLLQRFGAETRIFDPSGLPLADEPGSENHPKVRELLELSIWSEGQVWCSPERHGTITGVIKTQIDHLPLSRGGIRPTQGRTLAVMQVSGGSQSFNSVNQLRQLGRWMRMFTIPNQSSVAKAFEEFEEGGRMKPSPYYDRVVDVMEELVKFTLLLRGRSDYLVDRYSERVEEDRHLNPASDLANQVI--------ADHARTEV-
B_cep_plasmid_311	GC_00000008	s31	19	32	3	COG0431	NAD(P)H-dependent FMN reductase	--------MSTDL--PNVSLSHLDTPDLTKLEPRTISDHPP-RILLLYGSLRPTSYSRLLTLEAERILRKLGAETRVFDPHGLPLADS-VPADHPKVLELREASIWSEGQVWCSPERHGALTGVFKNQIDWLPLDSGSIRPTQGRTLAVMQVSGGSQSFNAVNALRVLGRWMRMVTVPNQSSVAKAFQEFDESGRMKPSSYYDRVVDVMEELYKFTLLVRDRSDYLTDRYSER--KEKAPASVSVLANAAMSHEHSAQNADTDDSEVE
B_cep_plasmid_312	GC_00000008	s33	19	32	3	COG0431	NAD(P)H-dependent FMN reductase	--------MSTDL--PNVSLSHLDTPDLTKLEPRTISDHPP-RILLLYGSLRPTSYSRLLTLEAERILRKLGAETRVFDPHGLPLADS-VPADHPKVLELREASIWSEGQVWCSPERHGALTGVFKNQIDWLPLDSGSIRPTQGRTLAVMQVSGGSQSFNAVNALRVLGRWMRMVTVPNQSSVAKAFQEFDESGRMKPSSYYDRVVDVMEELYKFTLLVRDRSDYLTDRYSER--KEKAPASVSVLANAAMSHEHSAQNADTDDSEVE
B_cep_plasmid_313	GC_00000008	s35	19	32	3	COG0431	NAD(P)H-dependent FMN reductase	--------MSTDL--PNVSLSHLDTPDLTKLEPRTISDHPP-RILLLYGSLRPTSYSRLLTLEAERILRKLGAETRVFDPHGLPLADS-VPADHPKVLELREASIWSEGQVWCSPERHGALTGVFKNQIDWLPLDSGSIRPTQGRTLAVMQVSGGSQSFNAVNALRVLGRWMRMVTVPNQSSVAKAFQEFDESGRMKPSSYYDRVVDVMEELYKFTLLVRDRSDYLTDRYSER--KEKAPASVSVLANAAMSHEHSAQNADTDDSEVE
B_cep_plasmid_314	GC_00000008	s35	19	32	3	COG0431	NAD(P)H-dependent FMN reductase	MRRASVSEHLNDL--PQLDATLFRVPDAAQLRPATPSTHPP-RLLLLYGSFRERSFSRLLVEEAERLLTAMGAEVHVFNPSGLPLPDD-APESHPKVVELRELVMWAEGMVWCSPERHGAMTGIMKSQIDWIPLSVGAVRPTQGKTLAVMQVSGGSQSFNAVNQMRVLGRWMRMLTIPNQSSVAKAFAEFDEAGRMKPSAYYDRVVDVMEELVKLTLLTRDVGPYLVDRYSER--KESAEELSKRVNQRSI-----------------
B_cep_plasmid_315	GC_00000008	s35	19	32	3	COG0431	NAD(P)H-dependent FMN reductase	---MKVHATSSDLSFPAAKPEYLDTDIAARLG---MEGQPPVRILLLYGSLRQRSYSRLLVEEAARLLQRFGAETRIFDPSGLPLADEPGSENHPKVRELLELSIWSEGQVWCSPERHGTITGVIKTQIDHLPLSRGGIRPTQGRTLAVMQVSGGSQSFNSVNQLRQLGRWMRMFTIPNQSSVAKAFEEFEEGGRMKPSPYYDRVVDVMEELVKFTLLLRGRSDYLVDRYSERVEEDRHLNPASDLANQVI--------ADHARTEV-
B_cep_plasmid_316	GC_00000008	s36	19	32	3	COG0431	NAD(P)H-dependent FMN reductase	--------MSTDL--PNVSLSHLDTPDLTKLEPRTISDHPP-RILLLYGSLRPTSYSRLLTLEAERILRKLGAETRVFDPHGLPLADS-VPADHPKVLELREASIWSEGQVWCSPERHGALTGVFKNQIDWLPLDSGSIRPTQGRTLAVMQVSGGSQSFNAVNALRVLGRWMRMVTVPNQSSVAKAFQEFDESGRMKPSSYYDRVVDVMEELYKFTLLVRDRSDYLTDRYSER--KEKAPASVSVLANAAMSHEHSAQNADTDDSEVE
B_cep_plasmid_317	GC_00000008	s36	19	32	3	COG0431	NAD(P)H-dependent FMN reductase	MRRASVSEHLNDL--PQLDATLFRVPDAAQLRPATPSTHPP-RLLLLYGSFRERSFSRLLVEEAERLLTAMGAEVHVFNPSGLPLPDD-APESHPKVVELRELVMWAEGMVWCSPERHGAMTGIMKSQIDWIPLSVGAVRPTQGKTLAVMQVSGGSQSFNAVNQMRVLGRWMRMLTIPNQSSVAKAFAEFDEAGRMKPSAYYDRVVDVMEELVKLTLLTRDVGPYLVDRYSER--KESAEELSKRVNQRSI-----------------
B_cep_plasmid_318	GC_00000008	s36	19	32	3	COG0431	NAD(P)H-dependent FMN reductase	-----MSDRLNDL--PQLDAALFRVPDASLLQPARPSTHPP-RIVLLYGSLRARSFSRLLVEEAARLLTAMGADVRIFNPAGLPLPDD-APEHHPKVAELRELVQWSEGMVWCSPERHGAMTGVMKAQIDWIPLSVGAVRPTQGKTLAVMQVSGGSQSFNAVNQMRVLGRWMRMLTIPNQSSVAKAFMEFGDDDRMKPSAYFDRVVDVMEELVKFTLLTRDVGAYLTDRYSER--KESAEQLSQRVNQARI-----------------
B_cep_plasmid_319	GC_00000008	s37	19	32	3	COG0431	NAD(P)H-dependent FMN reductase	--------MSTDL--PNVSLSHLDTPDLTKLEPRTISDHPP-RILLLYGSLRPTSYSRLLTLEAERILRKLGAETRVFDPHGLPLADS-VPADHPKVLELREASIWSEGQVWCSPERHGALTGVFKNQIDWLPLDSGSIRPTQGRTLAVMQVSGGSQSFNAVNALRVLGRWMRMVTVPNQSSVAKAFQEFDESGRMKPSSYYDRVVDVMEELYKFTLLVRDRSDYLTDRYSER--KEKAPASVSVLANAAMSHEHSAQNADTDDSEVE
B_cep_plasmid_320	GC_00000008	s39	19	32	3	COG0431	NAD(P)H-dependent FMN reductase	--------MSTDL--PNVSLSHLDTPDLTKLEPRTISDHPP-RILLLYGSLRPTSYSRLLTLEAERILRKLGAETRVFDPHGLPLADS-VPADHPKVLELREASIWSEGQVWCSPERHGALTGVFKNQIDWLPLDSGSIRPTQGRTLAVMQVSGGSQSFNAVNALRVLGRWMRMVTVPNQSSVAKAFQEFDESGRMKPSSYYDRVVDVMEELYKFTLLVRDRSDYLTDRYSER--KEKAPASVSVLANAAMSHEHSAQNADTDDSEVE
B_cep_plasmid_321	GC_00000008	s39	19	32	3	COG0431	NAD(P)H-dependent FMN reductase	MRRASVSEHLNDL--PQLDATLFRVPDAAQLRPATPSTHPP-RLLLLYGSFRERSFSRLLVEEAERLLTAMGAEVHVFNPSGLPLPDD-APESHPKVVELRELVMWAEGMVWCSPERHGAMTGIMKSQIDWIPLSVGAVRPTQGKTLAVMQVSGGSQSFNAVNQMRVLGRWMRMLTIPNQSSVAKAFAEFDEAGRMKPSAYYDRVVDVMEELVKLTLLTRDVGPYLVDRYSER--KESAEELSKRVNQRSI-----------------
B_cep_plasmid_322	GC_00000008	s39	19	32	3	COG0431	NAD(P)H-dependent FMN reductase	---MKVHATSSDLSFPAAKPEYLDTDIAARLG---MEGQPPVRILLLYGSLRQRSYSRLLVEEAARLLQRFGAETRIFDPSGLPLADEPGSENHPKVRELLELSIWSEGQVWCSPERHGTITGVIKTQIDHLPLSRGGIRPTQGRTLAVMQVSGGSQSFNSVNQLRQLGRWMRMFTIPNQSSVAKAFEEFEEGGRMKPSPYYDRVVDVMEELVKFTLLLRGRSDYLVDRYSERVEEDRHLNPASDLANQVI--------ADHARTEV-
B_cep_plasmid_323	GC_00000008	s41	19	32	3	COG0431	NAD(P)H-dependent FMN reductase	--------MSTDL--PNVSLSHLDTPDLTKLEPRTISDHPP-RILLLYGSLRPTSYSRLLTLEAERILRKLGAETRVFDPHGLPLADS-VPADHPKVLELREASIWSEGQVWCSPERHGALTGVFKNQIDWLPLDSGSIRPTQGRTLAVMQVSGGSQSFNAVNALRVLGRWMRMVTVPNQSSVAKAFQEFDESGRMKPSSYYDRVVDVMEELYKFTLLVRDRSDYLTDRYSER--KEKAPASVSVLANAAMSHEHSAQNADTDDSEVE
B_cep_plasmid_324	GC_00000008	s57	19	32	3	COG0431	NAD(P)H-dependent FMN reductase	--------MSTDL--PNVSLSHLDTPDLTKLEPRTISDHPP-RILLLYGSLRPTSYSRLLTLEAERILRKLGAETRVFDPHGLPLADS-VPADHPKVLELREASIWSEGQVWCSPERHGALTGVFKNQIDWLPLDSGSIRPTQGRTLAVMQVSGGSQSFNAVNALRVLGRWMRMVTVPNQSSVAKAFQEFDESGRMKPSSYYDRVVDVMEELYKFTLLVRDRSDYLTDRYSER--KEKAPASVSVLANAAMSHEHSAQNADTDDSEVE
B_cep_plasmid_325	GC_00000008	s57	19	32	3	COG0431	NAD(P)H-dependent FMN reductase	MRRASVSEHLNDL--PQLDATLFRVPDAAQLRPATPSTHPP-RLLLLYGSFRERSFSRLLVEEAERLLTAMGAEVHVFNPSGLPLPDD-APESHPKVVELRELVMWAEGMVWCSPERHGAMTGIMKSQIDWIPLSVGAVRPTQGKTLAVMQVSGGSQSFNAVNQMRVLGRWMRMLTIPNQSSVAKAFAEFDEAGRMKPSAYYDRVVDVMEELVKLTLLTRDVGPYLVDRYSER--KESAEELSKRVNQRSI-----------------
B_cep_plasmid_326	GC_00000008	s9	19	32	3	COG0431	NAD(P)H-dependent FMN reductase	--------MSTDL--PNVSLSHLDTPDLTKLEPRTISDHPP-RILLLYGSLRPTSYSRLLTLEAERILRKLGAETRVFDPHGLPLADS-VPADHPKVLELREASIWSEGQVWCSPERHGALTGVFKNQIDWLPLDSGSIRPTQGRTLAVMQVSGGSQSFNAVNALRVLGRWMRMVTVPNQSSVAKAFQEFDESGRMKPSSYYDRVVDVMEELYKFTLLVRDRSDYLTDRYSER--KEKAPASVSVLANAAMSHEHSAQNADTDDSEVE
B_cep_plasmid_327	GC_00000008	s9	19	32	3	COG0431	NAD(P)H-dependent FMN reductase	MRRASVSEHLNDL--PQLDATLFRVPDAAQLRPATPSTHPP-RLLLLYGSFRERSFSRLLVEEAERLLTAMGAEVHVFNPSGLPLPDD-APESHPKVVELRELVMWAEGMVWCSPERHGAMTGIMKSQIDWIPLSVGAVRPTQGKTLAVMQVSGGSQSFNAVNQMRVLGRWMRMLTIPNQSSVAKAFAEFDEAGRMKPSAYYDRVVDVMEELVKLTLLTRDVGPYLVDRYSER--KESAEELSKRVNQRSI-----------------
B_cep_plasmid_328	GC_00000009	s12	17	29	3	COG4974	Site-specific recombinase XerD	MANRRGGQWWRSVPRIGVGRARVLVAWLRRHASSIGAAVEADVDAGDALAPTSAGVTAGAGQLAPLERLALPVELSGAHGANRAPVFAYLGAAHDLDAVRAYLHRYDDRPATQRVYRKELERLVLWCVAERGVALSSMRVEDCEAYKAFLAAPGERFTGPPVARTSSQWRPFAPGGLSPESQRYAVRAIRAAFTWLVAVRYLAGNPWAAVSDPSVVRRVRKLQVERALPLDLWTRVRETLAERSELQGPSGPRWRTARALLLLMGDGGLRIAEAAAARRAALVWMPADDDTPASWLLEVIGKGNKQRFVPISDECVDALRAHWRDRGQDLDAAAAAKPPGLPL--------------------------------------------------------…
B_cep_plasmid_329	GC_00000009	s15	17	29	3	COG4974	Site-specific recombinase XerD	MANRRGGQWWRSVPRIGVGRARVLVAWLRRHASSIGAAVEADVDAGDALAPTSAGVTAGAGQLAPLERLALPVELSGAHGANRAPVFAYLGAAHDLDAVRAYLHRYDDRPATQRVYRKELERLVLWCVAERGVALSSMRVEDCEAYKAFLAAPGERFTGPPVARTSSQWRPFAPGGLSPESQRYAVRAIRAAFTWLVAVRYLAGNPWAAVSDPSVVRRVRKLQVERALPLDLWTRVRETLAERSELQGPSGPRWRTARALLLLMGDGGLRIAEAAAARRAALVWMPADDDTPASWLLEVIGKGNKQRFVPISDECVDALRAHWRDRGQDLDAAAAAKPPGLPLVAPLVIPPTPRAREKFGEPVDTDEAVAGAAARGGYSVRGARGLTQWAIAQLLAVMS…
B_cep_plasmid_330	GC_00000009	s16	17	29	3	COG4974	Site-specific recombinase XerD	-----------------------------------------DVDAGDALAPTSAGVTAGAGQLAPLERLALPVELSGAHGANRAPVFAYLGAAHDLDAVRAYLHRYDDRPATQRVYRKELERLVLWCVAERGVALSSMRVEDCEAYKAFLAAPGERFTGPPVARTSSQWRPFAPGGLSPESQRYAVRAIRAAFTWLVAVRYLAGNPWAAVSDPSVVRRVRKLQVERALPLDLWTRVRETLAERSELQGPSGPRWRTARALLLLMGDGGLRIAEAAAARRAALVWMPADDDTPASWLLEVIGKGNKQRFVPISDECVDALRAHWRDRGQDLDAAAAAKPPGLPL--------------------------------------------------------…
B_cep_plasmid_331	GC_00000009	s16	17	29	3	COG4974	Site-specific recombinase XerD	-------------------------------------------------------------------------SVRGARG------------------------------------------LTQWAIAQLLAVMSDL--------------------------TESERRKLAS--TSPHAFRHTV---------------------------------------------------------------------------------GTQMLAAGVA-------------------LEVVQR--------------------------------TLGHASLGT--------------------------------------------------------…
B_cep_plasmid_332	GC_00000009	s16	17	29	3			-------------------------------------------------------------------------SVRGARG------------------------------------------LTQWAIAQLLAVMSDL--------------------------TESERRKLAS---------------------------------------------------------------------------------------------------------------------------------------------------------------------------------------------------------------------------------…
B_cep_plasmid_333	GC_00000009	s18	17	29	3	COG4974	Site-specific recombinase XerD	MANRRGGQWWRSVPRIGVGRARVLVAWLRRHASSIGAAVEADVDAGDALAPTSAGVTAGAGQLAPLERLALPVELSGAHGANRAPVFAYLGAAHDLDAVRAYLHRYDDRPATQRVYRKELERLVLWCVAERGVALSSMRVEDCEAYKAFLAAPGERFTGPPVARTSSQWRPFAPGGLSPESQRYAVRAIRAAFTWLVAVRYLAGNPWAAVSDPSVVRRVRKLQVERALPLDLWTRVRETLAERSELQGPSGPRWRTARALLLLMGDGGLRIAEAAAARRAALVWMPADDDTPASWLLEVIGKGNKQRFVPISDECVDALRAHWRDRGQDLDAAAAAKPPGLPL--------------------------------------------------------…
B_cep_plasmid_334	GC_00000009	s20	17	29	3	COG4974	Site-specific recombinase XerD	MANRRGGQWWRSVPRIGVGRARVLVAWLRRHASSIGAAVEADVDAGDALAPTSAGVTAGAGQLAPLERLALPVELSGAHGANRAPVFAYLGAAHDLDAVRAYLHRYDDRPATQRVYRKELERLVLWCVAERGVALSSMRVEDCEAYKAFLAAPGERFTGPPVARTSSQWRPFAPGGLSPESQRYAVRAIRAAFTWLVAVRYLAGNPWAAVSDPSVVRRVRKLQVERALPLDLWTRVRETLAERSELQGPSGPRWRTARALLLLMGDGGLRIAEAAAARRAALVWMPADDDTPASWLLEVIGKGNKQRFVPISDECVDALRAHWRDRGQDLDAAAAAKPPGLPL--------------------------------------------------------…
B_cep_plasmid_335	GC_00000009	s22	17	29	3	COG4974	Site-specific recombinase XerD	MANRRGGQWWRSVPRIGVGRARVLVAWLRRHASSIGAAVEADVDAGDALAPTSAGVTAGAGQLAPLERLALPVELSGAHGANRAPVFAYLGAAHDLDAVRAYLHRYDDRPATQRVYRKELERLVLWCVAERGVALSSMRVEDCEAYKAFLAAPGERFTGPPVARTSSQWRPFAPGGLSPESQRYAVRAIRAAFTWLVAVRYLAGNPWAAVSDPSVVRRVRKLQVERALPLDLWTRVRETLAERSELQGPSGPRWRTARALLLLMGDGGLRIAEAAAARRAALVWMPADDDTPASWLLEVIGKGNKQRFVPISDECVDALRAHWRDRGQDLDAAAAAKPPGLPL--------------------------------------------------------…
B_cep_plasmid_336	GC_00000009	s23	17	29	3	COG4974	Site-specific recombinase XerD	MANRRGGQWWRSVPRIGVGRARVLVAWLRRHASSIGAAVEADVDAGDALAPTSAGVTAGAGQLAPLERLALPVELSGAHGANRAPVFAYLGAAHDLDAVRAYLHRYDDRPATQRVYRKELERLVLWCVAERGVALSSMRVEDCEAYKAFLAAPGERFTGPPVARTSSQWRPFAPGGLSPESQRYAVRAIRAAFTWLVAVRYLAGNPWAAVSDPSVVRRVRKLQVERALPLDLWTRVRETLAERSELQGPSGPRWRTARALLLLMGDGGLRIAEAAAARRAALVWMPADDDTPASWLLEVIGKGNKQRFVPISDECVDALRAHWRDRGQDLDAAAAAKPPGLPL--------------------------------------------------------…
B_cep_plasmid_337	GC_00000009	s25	17	29	3	COG4974	Site-specific recombinase XerD	MANRRGGQWWRSVPRIGVGRARVLVAWLRRHASSIGAAVEADVDAGDALAPTSAGVTAGAGQLAPLERLALPVELSGAHGANRAPVFAYLGAAHDLDAVRAYLHRYDDRPATQRVYRKELERLVLWCVAERGVALSSMRVEDCEAYKAFLAAPGERFTGPPVARTSSQWRPFAPGGLSPESQRYAVRAIRAAFTWLVAVRYLAGNPWAAVSDPSVVRRVRKLQVERALPLDLWTRVRETLAERSELQGPSGPRWRTARALLLLMGDGGLRIAEAAAARRAALVWMPADDDTPASWLLEVIGKGNKQRFVPISDECVDALRAHWRDRGQDLDAAAAAKPPGLPL--------------------------------------------------------…
B_cep_plasmid_338	GC_00000009	s28	17	29	3	COG4974	Site-specific recombinase XerD	MANRRGGQWWRSVPRIGVGRARVLVAWLRRHASSIGAAVEADVDAGDALAPTSAGVTAGAGQLAPLERLALPVELSGAHGANRAPVFAYLGAAHDLDAVRAYLHRYDDRPATQRVYRKELERLVLWCVAERGVALSSMRVEDCEAYKAFLAAPGERFTGPPVARTSSQWRPFAPGGLSPESQRYAVRAIRAAFTWLVAVRYLAGNPWAAVSDPSVVRRVRKLQVERALPLDLWTRVRETLAERSELQGPSGPRWRTARALLLLMGDGGLRIAEAAAARRAALVWMPADDDTPASWLLEVIGKGNKQRFVPISDECVDALRAHWRDRGQDLDAAAAAKPPGLPLVAPLVIPPTPRAREKFGEPVDTDEAVAGAAARGGYSVRGARGLTQWAIAQLLAVMS…
B_cep_plasmid_339	GC_00000009	s28	17	29	3	COG4974	Site-specific recombinase XerD	-------------------------------------------------------------------------SVRGARG------------------------------------------LTQWAIAQLLAVMSDL--------------------------TESERRKLAS--TSPHAFRHTV---------------------------------------------------------------------------------GTQMLAAGVA-------------------LEVVQR--------------------------------TLGHASLGT--------------------------------------------------------…
B_cep_plasmid_340	GC_00000009	s31	17	29	3	COG4974	Site-specific recombinase XerD	MANRRGGQWWRSVPRIGVGRARVLVAWLRRHASSIGAAVEADVDAGDALAPTSAGVTAGAGQLAPLERLALPVELSGAHGANRAPVFAYLGAAHDLDAVRAYLHRYDDRPATQRVYRKELERLVLWCVAERGVALSSMRVEDCEAYKAFLAAPGERFTGPPVARTSSQWRPFAPGGLSPESQRYAVRAIRAAFTWLVAVRYLAGNPWAAVSDPSVVRRVRKLQVERALPLDLWTRVRETLAERSELQGPSGPRWRTARALLLLMGDGGLRIAEAAAARRAALVWMPADDDTPASWLLEVIGKGNKQRFVPISDECVDALRAHWRDRGQDLDAAAAAKPPGLPL--------------------------------------------------------…
B_cep_plasmid_341	GC_00000009	s33	17	29	3	COG4974	Site-specific recombinase XerD	MANRRGGQWWRSVPRIGVGRARVLVAWLRRHASSIGAAVEADVDAGDALAPTSAGVTAGAGQLAPLERLALPVELSGAHGANRAPVFAYLGAAHDLDAVRAYLHRYDDRPATQRVYRKELERLVLWCVAERGVALSSMRVEDCEAYKAFLAAPGERFTGPPVARTSSQWRPFAPGGLSPESQRYAVRAIRAAFTWLVAVRYLAGNPWAAVSDPSVVRRVRKLQVERALPLDLWTRVRETLAERSELQGPSGPRWRTARALLLLMGDGGLRIAEAAAARRAALVWMPADDDTPASWLLEVIGKGNKQRFVPISDECVDALRAHWRDRGQDLDAAAAAKPPGLPLVAPLVIPPTPRAREKFGEPVDTDEAVAGAAARGGYSVRGARGLTQWAIAQLLAVMS…
B_cep_plasmid_342	GC_00000009	s35	17	29	3	COG4974	Site-specific recombinase XerD	-----------------------------------------DVDAGDALAPTSAGVTAGAGQLAPLERLALPVELSGAHGANRAPVFAYLGAAHDLDAVRAYLHRYDDRPATQRVYRKELERLVLWCVAERGVALSSMRVEDCEAYKAFLAAPGERFTGPPVARTSSQWRPFAPGGLSPESQRYAVRAIRAAFTWLVAVRYLAGNPWAAVSDPSVVRRVRKLQVERALPLDLWTRVRETLAERSELQGPSGPRWRTARALLLLMGDGGLRIAEAAAARRAALVWMPADDDTPASWLLEVIGKGNKQRFVPISDECVDALRAHWRDRGQDLDAAAAAKPPGLPL--------------------------------------------------------…
B_cep_plasmid_343	GC_00000009	s35	17	29	3	COG4974	Site-specific recombinase XerD	-------------------------------------------------------------------------SVRGARG------------------------------------------LTQWAIAQLLAVMSDL--------------------------TESERRKLAS--TSPHAFRHTV---------------------------------------------------------------------------------GTQMLAAGVA-------------------LEVVQR--------------------------------TLGHASLGT--------------------------------------------------------…
B_cep_plasmid_344	GC_00000009	s35	17	29	3			-------------------------------------------------------------------------SVRGARG------------------------------------------LTQWAIAQLLAVMSDL--------------------------TESERRKLAS---------------------------------------------------------------------------------------------------------------------------------------------------------------------------------------------------------------------------------…
B_cep_plasmid_345	GC_00000009	s36	17	29	3	COG4974	Site-specific recombinase XerD	-----------------------------------------DVDAGDALAPTSAGVTAGAGQLAPLERLALPVELSGAHGANRAPVFAYLGAAHDLDAVRAYLHRYDDRPATQRVYRKELERLVLWCVAERGVALSSMRVEDCEAYKAFLAAPGERFTGPPVARTSSQWRPFAPGGLSPESQRYAVRAIRAAFTWLVAVRYLAGNPWAAVSDPSVVRRVRKLQVERALPLDLWTRVRETLAERSELQGPSGPRWRTARALLLLMGDGGLRIAEAAAARRAALVWMPADDDTPASWLLEVIGKGNKQRFVPISDECVDALRAHWRDRGQDLDAAAAAKPPGLPL--------------------------------------------------------…
B_cep_plasmid_346	GC_00000009	s36	17	29	3	COG4974	Site-specific recombinase XerD	-------------------------------------------------------------------------SVRGARG------------------------------------------LTQWAIAQLLAVMSDL--------------------------TESERRKLAS--TSPHAFRHTV---------------------------------------------------------------------------------GTQMLAAGVA-------------------LEVVQR--------------------------------TLGHASLGT--------------------------------------------------------…
B_cep_plasmid_347	GC_00000009	s36	17	29	3			-------------------------------------------------------------------------SVRGARG------------------------------------------LTQWAIAQLLAVMSDL--------------------------TESERRKLAS---------------------------------------------------------------------------------------------------------------------------------------------------------------------------------------------------------------------------------…
B_cep_plasmid_348	GC_00000009	s37	17	29	3	COG4974	Site-specific recombinase XerD	MANRRGGQWWRSVPRIGVGRARVLVAWLRRHASSIGAAVEADVDAGDALAPTSAGVTAGAGQLAPLERLALPVELSGAHGANRAPVFAYLGAAHDLDAVRAYLHRYDDRPATQRVYRKELERLVLWCVAERGVALSSMRVEDCEAYKAFLAAPGERFTGPPVARTSSQWRPFAPGGLSPESQRYAVRAIRAAFTWLVAVRYLAGNPWAAVSDPSVVRRVRKLQVERALPLDLWTRVRETLAERSELQGPSGPRWRTARALLLLMGDGGLRIAEAAAARRAALVWMPADDDTPASWLLEVIGKGNKQRFVPISDECVDALRAHWRDRGQDLDAAAAAKPPGLPLVAPLVIPPTPRAREKFGEPVDTDEAVAGAAARGGYSVRGARGLTQWAIAQLLAVMS…
B_cep_plasmid_349	GC_00000009	s39	17	29	3	COG4974	Site-specific recombinase XerD	-----------------------------------------DVDAGDALAPTSAGVTAGAGQLAPLERLALPVELSGAHGANRAPVFAYLGAAHDLDAVRAYLHRYDDRPATQRVYRKELERLVLWCVAERGVALSSMRVEDCEAYKAFLAAPGERFTGPPVARTSSQWRPFAPGGLSPESQRYAVRAIRAAFTWLVAVRYLAGNPWAAVSDPSVVRRVRKLQVERALPLDLWTRVRETLAERSELQGPSGPRWRTARALLLLMGDGGLRIAEAAAARRAALVWMPADDDTPASWLLEVIGKGNKQRFVPISDECVDALRAHWRDRGQDLDAAAAAKPPGLPL--------------------------------------------------------…
B_cep_plasmid_350	GC_00000009	s39	17	29	3	COG4974	Site-specific recombinase XerD	-------------------------------------------------------------------------SVRGARG------------------------------------------LTQWAIAQLLAVMSDL--------------------------TESERRKLAS--TSPHAFRHTV---------------------------------------------------------------------------------GTQMLAAGVA-------------------LEVVQR--------------------------------TLGHASLGT--------------------------------------------------------…
B_cep_plasmid_351	GC_00000009	s39	17	29	3			-------------------------------------------------------------------------SVRGARG------------------------------------------LTQWAIAQLLAVMSDL--------------------------TESERRKL--AS-------------------------------------------------------------------------------------------------------------------------------------------------------------------------------------------------------------------------------…
B_cep_plasmid_352	GC_00000009	s57	17	29	3	COG4974	Site-specific recombinase XerD	MANRRGGQWWRSVPRIGVGRARVLVAWLRRHASSIGAAVEADVDAGDALAPTSAGVTAGAGQLAPLERLALPVELSGAHGANRAPVFAYLGAAHDLDAVRAYLHRYDDRPATQRVYRKELERLVLWCVAERGVALSSMRVEDCEAYKAFLAAPGERFTGPPVARTSSQWRPFAPGGLSPESQRYAVRAIRAAFTWLVAVRYLAGNPWAAVSDPSVVRRVRKLQVERALPLDLWTRVRETLAERSELQGPSGPRWRTARALLLLMGDGGLRIAEAAAARRAALVWMPADDDTPASWLLEVIGKGNKQRFVPISDECVDALRAHWRDRGQDLDAAAAAKPPGLPLVAPLVIPPTPRAREKFGEPVDTDEAVAGAAARGGYSVRGARGLTQWAIAQLLAVMS…
B_cep_plasmid_353	GC_00000009	s57	17	29	3	COG4974	Site-specific recombinase XerD	-------------------------------------------------------------------------SVRGARG------------------------------------------LTQWAIAQLLAVMSDL--------------------------TESERRKLAS--TSPHAFRHTV---------------------------------------------------------------------------------GTQMLAAGVA-------------------LEVVQR--------------------------------TLGHASLGT--------------------------------------------------------…
B_cep_plasmid_354	GC_00000009	s9	17	29	3	COG4974	Site-specific recombinase XerD	-----------------------------------------DVDAGDALAPTSAGVTAGAGQLAPLERLALPVELSGAHGANRAPVFAYLGAAHDLDAVRAYLHRYDDRPATQRVYRKELERLVLWCVAERGVALSSMRVEDCEAYKAFLAAPGERFTGPPVARTSSQWRPFAPGGLSPESQRYAVRAIRAAFTWLVAVRYLAGNPWAAVSDPSVVRRVRKLQVERALPLDLWTRVRETLAERSELQGPSGPRWRTARALLLLMGDGGLRIAEAAAARRAALVWMPADDDTPASWLLEVIGKGNKQRFVPISDECVDALRAHWRDRGQDLDAAAAAKPPGLPL--------------------------------------------------------…
B_cep_plasmid_355	GC_00000009	s9	17	29	3	COG4974	Site-specific recombinase XerD	-------------------------------------------------------------------------SVRGARG------------------------------------------LTQWAIAQLLAVMSDL--------------------------TESERRKLAS--TSPHAFRHTV---------------------------------------------------------------------------------GTQMLAAGVA-------------------LEVVQR--------------------------------TLGHASLGT--------------------------------------------------------…
B_cep_plasmid_356	GC_00000009	s9	17	29	3			-------------------------------------------------------------------------SVRGARG------------------------------------------LTQWAIAQLLAVMSDL--------------------------TESERRKLAS---------------------------------------------------------------------------------------------------------------------------------------------------------------------------------------------------------------------------------…
B_cep_plasmid_357	GC_00000010	s15	9	27	4	COG0745	DNA-binding response regulator, OmpR family, contains REC and winged-helix (wHTH) domain	-----------------MRILIVEDEPKTGAYLRKGLTEAGYVVDWVEDGITGQHQAETEEYDLLVLDVMLPGQDGWTLLQNLRRSKSTPVLFLTARDDVGDRVKGLELGADDYLAKPFDFVELTARIKSILRRGQPRDSNTLRVADLELDLTRRKATRQGDTILLTAKEFALLWLLMRREGEILPRATIASQVWDMNFNSDTNVVDSAIRRLRSKIDDAYEPKLIHTVRGMGYVLEARGGAAA
B_cep_plasmid_358	GC_00000010	s15	9	27	4	COG0745	DNA-binding response regulator, OmpR family, contains REC and winged-helix (wHTH) domain	-----------------MRILIVEDEPKTGAYLRKGLTEAGYVVDWVEDGITGQHQAETEEYDLLVLDVMLPGQDGWTLLQNLRRSKSTPVLFLTARDDVGDRVKGLELGADDYLAKPFDFVELTARIKSILRRGQPRDSNTLRVADLELDLTRRKATRQGDTILLTAKEFA------------------------------------------------------------------------
B_cep_plasmid_359	GC_00000010	s15	9	27	4	COG0745	DNA-binding response regulator, OmpR family, contains REC and winged-helix (wHTH) domain	-------------------------------------------------------------------------------------------------------------------------------------------------------LTRRKATRQGDTILLTAKEFALLWLLMRREGEILPRATIASQVWDMNFNSDTNVVDSAIRRLRSKIDDAYDPKLIHTVRGMGYVLEARGGAAA
B_cep_plasmid_360	GC_00000010	s16	9	27	4	COG0745	DNA-binding response regulator, OmpR family, contains REC and winged-helix (wHTH) domain	-----------------MRILIVEDEPKTGAYLRKGLTEAGYVVDWVEDGITGQHQAETEEYDLLVLDVMLPGQDGWTLLQNLRRSKSTPVLFLTARDDVGDRVKGLELGADDYLAKPFDFVELTARIKSILRRGQPRDSNTLRVADLELDLTRRKATRQGDTILLTAKEFALLWLLMRREGEILPRATIASQVWDMNFNSDTNVVDSAIRRLRSKIDDAYEPKLIHTVRGMGYVLEARGGAAA
B_cep_plasmid_361	GC_00000010	s16	9	27	4	COG0745	DNA-binding response regulator, OmpR family, contains REC and winged-helix (wHTH) domain	-----------------MRILIVEDEPKTGAYLRKGLTEAGYVVDWVEDGITGQHQAETEEYDLLVLDVMLPGQDGWTLLQNLRRSKSTPVLFLTARDDVGDRVKGLELGADDYLAKPFDFVELTARIKSILRRGQPRDSNTLRVADLELDLTRRKATRQGDTILLTAKEFALLWLLMRREGEILPRATIASQVWDMNFNSDTNVVDSAIRRLRSKIDDAYDPKLIHTVRGMGYVLEARGGAAA
B_cep_plasmid_362	GC_00000010	s16	9	27	4	COG0745	DNA-binding response regulator, OmpR family, contains REC and winged-helix (wHTH) domain	-----------------MRILIVEDEEKMLSYLRKGLTEASYGVSTATNGEDGLFLALNEHFDLLILDVMLPCMDGFEVLRRLRETKKTPVLLLTARDSVEDKVAGLELGADDHLAKPFAYAELLARIRSLLRRTQQDGREVLQIADLEIDLIKRRVRRTGTRIDLTAQEFALLQLLAEREGEILTRAFITSQVWDMNFDSDTNVVDVAMRRLRAKVD-CFEPKLLHTVRGMGYVLENRSE---
B_cep_plasmid_363	GC_00000010	s28	9	27	4	COG0745	DNA-binding response regulator, OmpR family, contains REC and winged-helix (wHTH) domain	-----------------MRILIVEDEPKTGAYLRKGLTEAGYVVDWVEDGITGQHQAETEEYDLLVLDVMLPGQDGWTLLQNLRRSKSTPVLFLTARDDVGDRVKGLELGADDYLAKPFDFVELTARIKSILRRGQPRDSNTLRVADLELDLTRRKATRQGDTILLTAKEFALLWLLMRREGEILPRATIASQVWDMNFNSDTNVVDSAIRRLRSKIDDAYEPKLIHTVRGMGYVLEARGGAAA
B_cep_plasmid_364	GC_00000010	s28	9	27	4	COG0745	DNA-binding response regulator, OmpR family, contains REC and winged-helix (wHTH) domain	-----------------MRILIVEDEPKTGAYLRKGLTEAGYVVDWVEDGITGQHQAETEEYDLLVLDVMLPGQDGWTLLQNLRRSKSTPVLFLTARDDVGDRVKGLELGADDYLAKPFDFVELTARIKSILRRGQPRDSNTLRVADLELDLTRRKATRQGDTILLTAKEFA------------------------------------------------------------------------
B_cep_plasmid_365	GC_00000010	s28	9	27	4	COG0745	DNA-binding response regulator, OmpR family, contains REC and winged-helix (wHTH) domain	-----------------MRILIVEDEEKMLSYLRKGLTEASYGVSTATNGEDGLFLALNEHFDLLILDVMLPCMDGFEVLRRLRETKKTPVLLLTARDSVEDKVAGLELGADDHLAKPFAYAELLARIRSLLRRTQQDGREVLQIADLEIDLIKRRVRRTGTRIDLTAQEFALLQLLAEREGEILTRAFITSQVWDMNFDSDTNVVDVAMRRLRAKVD-CFEPKLLHTVRGMGYVLENRSE---
B_cep_plasmid_366	GC_00000010	s28	9	27	4	COG0745	DNA-binding response regulator, OmpR family, contains REC and winged-helix (wHTH) domain	-------------------------------------------------------------------------------------------------------------------------------------------------------LTRRKATRQGDTILLTAKEFALLWLLMRREGEILPRATIASQVWDMNFNSDTNVVDSAIRRLRSKIDDAYDPKLIHTVRGMGYVLEARGGAAA
B_cep_plasmid_367	GC_00000010	s33	9	27	4	COG0745	DNA-binding response regulator, OmpR family, contains REC and winged-helix (wHTH) domain	-----------------MRILIVEDEPKTGAYLRKGLTEAGYVVDWVEDGITGQHQAETEEYDLLVLDVMLPGQDGWTLLQNLRRSKSTPVLFLTARDDVGDRVKGLELGADDYLAKPFDFVELTARIKSILRRGQPRDSNTLRVADLELDLTRRKATRQGDTILLTAKEFALLWLLMRREGEILPRATIASQVWDMNFNSDTNVVDSAIRRLRSKIDDAYEPKLIHTVRGMGYVLEARGGAAA
B_cep_plasmid_368	GC_00000010	s33	9	27	4	COG0745	DNA-binding response regulator, OmpR family, contains REC and winged-helix (wHTH) domain	-----------------MRILIVEDEPKTGAYLRKGLTEAGYVVDWVEDGITGQHQAETEEYDLLVLDVMLPGQDGWTLLQNLRRSKSTPVLFLTARDDVGDRVKGLELGADDYLAKPFDFVELTARIKSILRRGQPRDSNTLRVADLELDLTRRKATRQGDTILLTAKEFALLWLLMRREGEILPRATIASQVWDMNFNSDTNVVDSAIRRLRSKIDDAYDPKLIHTVRGMGYVLEARGGAAA
B_cep_plasmid_369	GC_00000010	s35	9	27	4	COG0745	DNA-binding response regulator, OmpR family, contains REC and winged-helix (wHTH) domain	-----------------MRILIVEDEPKTGAYLRKGLTEAGYVVDWVEDGITGQHQAETEEYDLLVLDVMLPGQDGWTLLQNLRRSKSTPVLFLTARDDVGDRVKGLELGADDYLAKPFDFVELTARIKSILRRGQPRDSNTLRVADLELDLTRRKATRQGDTILLTAKEFALLWLLMRREGEILPRATIASQVWDMNFNSDTNVVDSAIRRLRSKIDDAYEPKLIHTVRGMGYVLEARGGAAA
B_cep_plasmid_370	GC_00000010	s35	9	27	4	COG0745	DNA-binding response regulator, OmpR family, contains REC and winged-helix (wHTH) domain	-----------------MRILIVEDEPKTGAYLRKGLTEAGYVVDWVEDGITGQHQAETEEYDLLVLDVMLPGQDGWTLLQNLRRSKSTPVLFLTARDDVGDRVKGLELGADDYLAKPFDFVELTARIKSILRRGQPRDSNTLRVADLELDLTRRKATRQGDTILLTAKEFALLWLLMRREGEILPRATIASQVWDMNFNSDTNVVDSAIRRLRSKIDDAYDPKLIHTVRGMGYVLEARGGAAA
B_cep_plasmid_371	GC_00000010	s35	9	27	4	COG0745	DNA-binding response regulator, OmpR family, contains REC and winged-helix (wHTH) domain	-----------------MRILIVEDEEKMLSYLRKGLTEASYGVSTATNGEDGLFLALNEHFDLLILDVMLPCMDGFEVLRRLRETKKTPVLLLTARDSVEDKVAGLELGADDHLAKPFAYAELLARIRSLLRRTQQDGREVLQIADLEIDLIKRRVRRTGTRIDLTAQEFALLQLLAEREGEILTRAFITSQVWDMNFDSDTNVVDVAMRRLRAKVD-CFEPKLLHTVRGMGYVLENRSE---
B_cep_plasmid_372	GC_00000010	s36	9	27	4	COG0745	DNA-binding response regulator, OmpR family, contains REC and winged-helix (wHTH) domain	-----------------MRILIVEDEPKTGAYLRKGLTEAGYVVDWVEDGITGQHQAETEEYDLLVLDVMLPGQDGWTLLQNLRRSKSTPVLFLTARDDVGDRVKGLELGADDYLAKPFDFVELTARIKSILRRGQPRDSNTLRVADLELDLTRRKATRQGDTILLTAKEFALLWLLMRREGEILPRATIASQVWDMNFNSDTNVVDSAIRRLRSKIDDAYEPKLIHTVRGMGYVLEARGGAAA
B_cep_plasmid_373	GC_00000010	s36	9	27	4	COG0745	DNA-binding response regulator, OmpR family, contains REC and winged-helix (wHTH) domain	-----------------MRILIVEDEPKTGAYLRKGLTEAGYVVDWVEDGITGQHQAETEEYDLLVLDVMLPGQDGWTLLQNLRRSKSTPVLFLTARDDVGDRVKGLELGADDYLAKPFDFVELTARIKSILRRGQPRDSNTLRVADLELDLTRRKATRQGDTILLTAKEFALLWLLMRREGEILPRATIASQVWDMNFNSDTNVVDSAIRRLRSKIDDAYDPKLIHTVRGMGYVLEARGGAAA
B_cep_plasmid_374	GC_00000010	s36	9	27	4	COG0745	DNA-binding response regulator, OmpR family, contains REC and winged-helix (wHTH) domain	MLTRYTDRLESRTACLTMRILIVEDEPKMASYLRKGLMEARYTVDIAETGKDGLFLALHEDFDLVVLDVMLPEMDGFEVLRRLRAQKQTPVLLLTAREAIEDKVAGLELGADDYLLKPFAYAEFLARIRSLLRRAPRNVRDILHVADLEVDLIRRRVRRADTRIDLTAQEFALLQLLAEREGEVLTRTFITSQIWDMNFDSDTNVVDAAIKRLRAKIDNAYEKKLIHTIRGMGYVLEDRS----
B_cep_plasmid_375	GC_00000010	s39	9	27	4	COG0745	DNA-binding response regulator, OmpR family, contains REC and winged-helix (wHTH) domain	-----------------MRILIVEDEPKTGAYLRKGLTEAGYVVDWVEDGITGQHQAETEEYDLLVLDVMLPGQDGWTLLQNLRRSKSTPVLFLTARDDVGDRVKGLELGADDYLAKPFDFVELTARIKSILRRGQPRDSNTLRVADLELDLTRRKATRQGDTILLTAKEFALLWLLMRREGEILPRATIASQVWDMNFNSDTNVVDSAIRRLRSKIDDAYEPKLIHTVRGMGYVLEARGGAAA
B_cep_plasmid_376	GC_00000010	s39	9	27	4	COG0745	DNA-binding response regulator, OmpR family, contains REC and winged-helix (wHTH) domain	-----------------MRILIVEDEPKTGAYLRKGLTEAGYVVDWVEDGITGQHQAETEEYDLLVLDVMLPGQDGWTLLQNLRRSKSTPVLFLTARDDVGDRVKGLELGADDYLAKPFDFVELTARIKSILRRGQPRDSNTLRVADLELDLTRRKATRQGDTILLTAKEFA------------------------------------------------------------------------
B_cep_plasmid_377	GC_00000010	s39	9	27	4	COG0745	DNA-binding response regulator, OmpR family, contains REC and winged-helix (wHTH) domain	-----------------MRILIVEDEEKMLSYLRKGLTEASYGVSTATNGEDGLFLALNEHFDLLILDVMLPCMDGFEVLRRLRETKKTPVLLLTARDSVEDKVAGLELGADDHLAKPFAYAELLARIRSLLRRTQQDGREVLQIADLEIDLIKRRVRRTGTRIDLTAQEFALLQLLAEREGEILTRAFITSQVWDMNFDSDTNVVDVAMRRLRAKVD-CFEPKLLHTVRGMGYVLENRSE---
B_cep_plasmid_378	GC_00000010	s39	9	27	4	COG0745	DNA-binding response regulator, OmpR family, contains REC and winged-helix (wHTH) domain	-------------------------------------------------------------------------------------------------------------------------------------------------------LTRRKATRQGDTILLTAKEFALLWLLMRREGEILPRATIASQVWDMNFNSDTNVVDSAIRRLRSKIDDAYDPKLIHTVRGMGYVLEARGGAAA
B_cep_plasmid_379	GC_00000010	s57	9	27	4	COG0745	DNA-binding response regulator, OmpR family, contains REC and winged-helix (wHTH) domain	-----------------MRILIVEDEPKTGAYLRKGLTEAGYVVDWVEDGITGQHQAETEEYDLLVLDVMLPGQDGWTLLQNLRRSKSTPVLFLTARDDVGDRVKGLELGADDYLAKPFDFVELTARIKSILRRGQPRDSNTLRVADLELDLTRRKATRQGDTILLTAKEFALLWLLMRREGEILPRATIASQVWDMNFNSDTNVVDSAIRRLRSKIDDAYEPKLIHTVRGMGYVLEARGGAAA
B_cep_plasmid_380	GC_00000010	s57	9	27	4	COG0745	DNA-binding response regulator, OmpR family, contains REC and winged-helix (wHTH) domain	-----------------MRILIVEDEPKTGAYLRKGLTEAGYVVDWVEDGITGQHQAETEEYDLLVLDVMLPGQDGWTLLQNLRRSKSTPVLFLTARDDVGDRVKGLELGADDYLAKPFDFVELTARIKSILRRGQPRDSNTLRVADLELDLTRRKATRQGDTILLTAKEFA------------------------------------------------------------------------
B_cep_plasmid_381	GC_00000010	s57	9	27	4	COG0745	DNA-binding response regulator, OmpR family, contains REC and winged-helix (wHTH) domain	-------------------------------------------------------------------------------------------------------------------------------------------------------LTRRKATRQGDTILLTAKEFALLWLLMRREGEILPRATIASQVWDMNFNSDTNVVDSAIRRLRSKIDDAYDPKLIHTVRGMGYVLEARGGAAA
B_cep_plasmid_382	GC_00000010	s9	9	27	4	COG0745	DNA-binding response regulator, OmpR family, contains REC and winged-helix (wHTH) domain	-----------------MRILIVEDEPKTGAYLRKGLTEAGYVVDWVEDGITGQHQAETEEYDLLVLDVMLPGQDGWTLLQNLRRSKSTPVLFLTARDDVGDRVKGLELGADDYLAKPFDFVELTARIKSILRRGQPRDSNTLRVADLELDLTRRKATRQGDTILLTAKEFALLWLLMRREGEILPRATIASQVWDMNFNSDTNVVDSAIRRLRSKIDDAYEPKLIHTVRGMGYVLEARGGAAA
B_cep_plasmid_383	GC_00000010	s9	9	27	4	COG0745	DNA-binding response regulator, OmpR family, contains REC and winged-helix (wHTH) domain	-----------------MRILIVEDEPKTGAYLRKGLTEAGYVVDWVEDGITGQHQAETEEYDLLVLDVMLPGQDGWTLLQNLRRSKSTPVLFLTARDDVGDRVKGLELGADDYLAKPFDFVELTARIKSILRRGQPRDSNTLRVADLELDLTRRKATRQGDTILLTAKEFALLWLLMRREGEILPRATIASQVWDMNFNSDTNVVDSAIRRLRSKIDDAYDPKLIHTVRGMGYVLEARGGAAA
B_cep_plasmid_384	GC_00000011	s12	19	23	2	COG2814	Predicted arabinose efflux permease, MFS family	MSTAHRTPTPTTVKSSNSTDRAESLATWALALAQLVSWGSVYYSFSLLVVPMEQTMGWSRTSTNAALSLGLLVSGFVAYPVGKWIDHGLGRRIMAIGSLIAAAMLLMWSATSSLTILFVAWIGLGLSMAATFYDPLFAVLTHRYPLRYKTKITLVTLVAGFASTVFIPVTQFLVDLAGWRLALVALAACNLIICLPIHVFAIRSSRIDPNAAQPSAERTAV-DAAATRRALRTPTFWALALCFTTYYATFAALTFHLVPLMVERGVTNTVLDITMALIGPAQVIARAVWFAFDRKVTITTVGFIVVTLFPVSTVVLIVAGKSAALLWIFALCYGAANGMMTILRGTIVQQFLWTEGYGAISGMLSFPSNIAKGIAPIAAASIWGLTDGYVAVEWTVLLV…
B_cep_plasmid_385	GC_00000011	s15	19	23	2	COG2814	Predicted arabinose efflux permease, MFS family	MSTAHRTPTPTTVKSSNSTDRAESLATWALALAQLVSWGSVYYSFSLLVVPMEQTMGWSRTSTNAALSLGLLVSGFVAYPVGKWIDHGLGRRIMAIGSLIAAAMLLMWSATSSLTILFVAWIGLGLSMAATFYDPLFAVLTHRYPLRYKTKITLVTLVAGFASTVFIPVTQFLVDLAGWRLALVALAACNLIICLPIHVFAIRSSRIDPNAAQPSAERTAV-DAAATRRALRTPTFWALALCFTTYYATFAALTFHLVPLMVERGVTNTVLDITMALIGPAQVIARAVWFAFDRKVTITTVGFIVVTLFPVSTVVLIVAGKSAALLWIFALCYGAANGMMTILRGTIVQQFLWTEGYGAISGMLSFPSNIAKGIAPIAAASIWGLTDGYVAVEWTVLLV…
B_cep_plasmid_386	GC_00000011	s16	19	23	2	COG2814	Predicted arabinose efflux permease, MFS family	MSTAHRTPTPTTVKSSNSTDRAESLATWALALAQLVSWGSVYYSFSLLVVPMEQTMGWSRTSTNAALSLGLLVSGFVAYPVGKWIDHGLGRRIMAIGSLIAAAMLLMWSATSSLTILFVAWIGLGLSMAATFYDPLFAVLTHRYPLRYKTKITLVTLVAGFASTVFIPVTQFLVDLAGWRLALVALAACNLIICLPIHVFAIRSSRIDPNAAQPSAERTAV-DAAATRRALRTPTFWALALCFTTYYATFAALTFHLVPLMVERGVTNTVLDITMALIGPAQVIARAVWFAFDRKVTITTVGFIVVTLFPVSTVVLIVAGKSAALLWIFALCYGAANGMMTILRGTIVQQFLWTEGYGAISGMLSFPSNIAKGIAPIAAASIWGLTDGYVAVEWTVLLV…
B_cep_plasmid_387	GC_00000011	s16	19	23	2	COG2814	Predicted arabinose efflux permease, MFS family	MISRHDDATIRRI----PEEQQDRIATWALALAQLVSWGSVYYSFSLLVVPMEQTMGWSRTVTNAALSLGLLVSGFAAYPIGRWIDRGYGRRVMAIGSVIATAMLLLWATAQSLTVLFVAWVGLGIAMAATFYDPVFAVVTHRYPRSFRTRITLITLVAGFASTVFIPLTQVLVGSFGWRMSLVVLAVLNLALCLPIHAMMIRSSRASATGSHVDSRAAELANEASARRALRTPTFWALAACFTAYYATFAALTFHLVPLMVERGVSNAVLVMTMALIGPAQVAARAVWYTFARSVHVSTVGMIVVTLFPMSTIILVCAGNSAAMLWLFALCYGAANGMMTILRGTIVQDLMWTEGYGAISGMLSFPSNVAKGIAPITAAGIWSLSHGYVAVEWTIFAV…
B_cep_plasmid_388	GC_00000011	s18	19	23	2	COG2814	Predicted arabinose efflux permease, MFS family	MSTAHRTPTPTTVKSSNSTDRAESLATWALALAQLVSWGSVYYSFSLLVVPMEQTMGWSRTSTNAALSLGLLVSGFVAYPVGKWIDHGLGRRIMAIGSLIAAAMLLMWSATSSLTILFVAWIGLGLSMAATFYDPLFAVLTHRYPLRYKTKITLVTLVAGFASTVFIPVTQFLVDLAGWRLALVALAACNLIICLPIHVFAIRSSRIDPNAAQPSAERTAV-DAAATRRALRTPTFWALALCFTTYYATFAALTFHLVPLMVERGVTNTVLDITMALIGPAQVIARAVWFAFDRKVTITTVGFIVVTLFPVSTVVLIVAGKSAALLWIFALCYGAANGMMTILRGTIVQQFLWTEGYGAISGMLSFPSNIAKGIAPIAAASIWGLTDGYVAVEWTVLLV…
B_cep_plasmid_389	GC_00000011	s20	19	23	2	COG2814	Predicted arabinose efflux permease, MFS family	MSTAHRTPTPTTVKSSNSTDRAESLATWALALAQLVSWGSVYYSFSLLVVPMEQTMGWSRTSTNAALSLGLLVSGFVAYPVGKWIDHGLGRRIMAIGSLIAAAMLLMWSATSSLTILFVAWIGLGLSMAATFYDPLFAVLTHRYPLRYKTKITLVTLVAGFASTVFIPVTQFLVDLAGWRLALVALAACNLIICLPIHVFAIRSSRIDPNAAQPSAERTAV-DAAATRRALRTPTFWALALCFTTYYATFAALTFHLVPLMVERGVTNTVLDITMALIGPAQVIARAVWFAFDRKVTITTVGFIVVTLFPVSTVVLIVAGKSAALLWIFALCYGAANGMMTILRGTIVQQFLWTEGYGAISGMLSFPSNIAKGIAPIAAASIWGLTDGYVAVEWTVLLV…
B_cep_plasmid_390	GC_00000011	s22	19	23	2	COG2814	Predicted arabinose efflux permease, MFS family	MSTAHRTPTPTTVKSSNSTDRAESLATWALALAQLVSWGSVYYSFSLLVVPMEQTMGWSRTSTNAALSLGLLVSGFVAYPVGKWIDHGLGRRIMAIGSLIAAAMLLMWSATSSLTILFVAWIGLGLSMAATFYDPLFAVLTHRYPLRYKTKITLVTLVAGFASTVFIPVTQFLVDLAGWRLALVALAACNLIICLPIHVFAIRSSRIDPNAAQPSAERTAV-DAAATRRALRTPTFWALALCFTTYYATFAALTFHLVPLMVERGVTNTVLDITMALIGPAQVIARAVWFAFDRKVTITTVGFIVVTLFPVSTVVLIVAGKSAALLWIFALCYGAANGMMTILRGTIVQQFLWTEGYGAISGMLSFPSNIAKGIAPIAAASIWGLTDGYVAVEWTVLLV…
B_cep_plasmid_391	GC_00000011	s23	19	23	2	COG2814	Predicted arabinose efflux permease, MFS family	MSTAHRTPTPTTVKSSNSTDRAESLATWALALAQLVSWGSVYYSFSLLVVPMEQTMGWSRTSTNAALSLGLLVSGFVAYPVGKWIDHGLGRRIMAIGSLIAAAMLLMWSATSSLTILFVAWIGLGLSMAATFYDPLFAVLTHRYPLRYKTKITLVTLVAGFASTVFIPVTQFLVDLAGWRLALVALAACNLIICLPIHVFAIRSSRIDPNAAQPSAERTAV-DAAATRRALRTPTFWALALCFTTYYATFAALTFHLVPLMVERGVTNTVLDITMALIGPAQVIARAVWFAFDRKVTITTVGFIVVTLFPVSTVVLIVAGKSAALLWIFALCYGAANGMMTILRGTIVQQFLWTEGYGAISGMLSFPSNIAKGIAPIAAASIWGLTDGYVAVEWTVLLV…
B_cep_plasmid_392	GC_00000011	s24	19	23	2	COG2814	Predicted arabinose efflux permease, MFS family	MSTAHRTPTPTTVKSSNSTDRAESLATWALALAQLVSWGSVYYSFSLLVVPMEQTMGWSRTSTNAALSLGLLVSGFVAYPVGKWIDHGLGRRIMAIGSLIAAAMLLMWSATSSLTILFVAWIGLGLSMAATFYDPLFAVLTHRYPLRYKTKITLVTLVAGFASTVFIPVTQFLVDLAGWRLALVALAACNLIICLPIHVFAIRSSRIDPNAAQPSAERTAV-DAAATRRALRTPTFWALALCFTTYYATFAALTFHLVPLMVERGVTNTVLDITMALIGPAQVIARAVWFAFDRKVTITTVGFIVVTLFPVSTVVLIVAGKSAALLWIFALCYGAANGMMTILRGTIVQQFLWTEGYGAISGMLSFPSNIAKGIAPIAAASIWGLTDGYVAVEWTVLLV…
B_cep_plasmid_393	GC_00000011	s25	19	23	2	COG2814	Predicted arabinose efflux permease, MFS family	MSTAHRTPTPTTVKSSNSTDRAESLATWALALAQLVSWGSVYYSFSLLVVPMEQTMGWSRTSTNAALSLGLLVSGFVAYPVGKWIDHGLGRRIMAIGSLIAAAMLLMWSATSSLTILFVAWIGLGLSMAATFYDPLFAVLTHRYPLRYKTKITLVTLVAGFASTVFIPVTQFLVDLAGWRLALVALAACNLIICLPIHVFAIRSSRIDPNAAQPSAERTAV-DAAATRRALRTPTFWALALCFTTYYATFAALTFHLVPLMVERGVTNTVLDITMALIGPAQVIARAVWFAFDRKVTITTVGFIVVTLFPVSTVVLIVAGKSAALLWIFALCYGAANGMMTILRGTIVQQFLWTEGYGAISGMLSFPSNIAKGIAPIAAASIWGLTDGYVAVEWTVLLV…
B_cep_plasmid_394	GC_00000011	s28	19	23	2	COG2814	Predicted arabinose efflux permease, MFS family	MSTAHRTPTPTTVKSSNSTDRAESLATWALALAQLVSWGSVYYSFSLLVVPMEQTMGWSRTSTNAALSLGLLVSGFVAYPVGKWIDHGLGRRIMAIGSLIAAAMLLMWSATSSLTILFVAWIGLGLSMAATFYDPLFAVLTHRYPLRYKTKITLVTLVAGFASTVFIPVTQFLVDLAGWRLALVALAACNLIICLPIHVFAIRSSRIDPNAAQPSAERTAV-DAAATRRALRTPTFWALALCFTTYYATFAALTFHLVPLMVERGVTNTVLDITMALIGPAQVIARAVWFAFDRKVTITTVGFIVVTLFPVSTVVLIVAGKSAALLWIFALCYGAANGMMTILRGTIVQQFLWTEGYGAISGMLSFPSNIAKGIAPIAAASIWGLTDGYVAVEWTVLLV…
B_cep_plasmid_395	GC_00000011	s28	19	23	2	COG2814	Predicted arabinose efflux permease, MFS family	MISRHDDATIRRI----PEEQQDRIATWALALAQLVSWGSVYYSFSLLVVPMEQTMGWSRTVTNAALSLGLLVSGFAAYPIGRWIDRGYGRRVMAIGSVIATAMLLLWATAQSLTVLFVAWVGLGIAMAATFYDPVFAVVTHRYPRSFRTRITLITLVAGFASTVFIPLTQVLVGSFGWRMSLVVLAVLNLALCLPIHAMMIRSSRASATGSHVDSRAAELANEASARRALRTPTFWALAACFTAYYATFAALTFHLVPLMVERGVSNAVLVMTMALIGPAQVAARAVWYTFARSVHVSTVGMIVVTLFPMSTIILVCAGNSAAMLWLFALCYGAANGMMTILRGTIVQDLMWTEGYGAISGMLSFPSNVAKGIAPITAAGIWSLSHGYVAVEWTIFAV…
B_cep_plasmid_396	GC_00000011	s31	19	23	2	COG2814	Predicted arabinose efflux permease, MFS family	MSTAHRTPTPTTVKSSNSTDRAESLATWALALAQLVSWGSVYYSFSLLVVPMEQTMGWSRTSTNAALSLGLLVSGFVAYPVGKWIDHGLGRRIMAIGSLIAAAMLLMWSATSSLTILFVAWIGLGLSMAATFYDPLFAVLTHRYPLRYKTKITLVTLVAGFASTVFIPVTQFLVDLAGWRLALVALAACNLIICLPIHVFAIRSSRIDPNAAQPSAERTAV-DAAATRRALRTPTFWALALCFTTYYATFAALTFHLVPLMVERGVTNTVLDITMALIGPAQVIARAVWFAFDRKVTITTVGFIVVTLFPVSTVVLIVAGKSAALLWIFALCYGAANGMMTILRGTIVQQFLWTEGYGAISGMLSFPSNIAKGIAPIAAASIWGLTDGYVAVEWTVLLV…
B_cep_plasmid_397	GC_00000011	s33	19	23	2	COG2814	Predicted arabinose efflux permease, MFS family	MSTAHRTPTPTTVKSSNSTDRAESLATWALALAQLVSWGSVYYSFSLLVVPMEQTMGWSRTSTNAALSLGLLVSGFVAYPVGKWIDHGLGRRIMAIGSLIAAAMLLMWSATSSLTILFVAWIGLGLSMAATFYDPLFAVLTHRYPLRYKTKITLVTLVAGFASTVFIPVTQFLVDLAGWRLALVALAACNLIICLPIHVFAIRSSRIDPNAAQPSAERTAV-DAAATRRALRTPTFWALALCFTTYYATFAALTFHLVPLMVERGVTNTVLDITMALIGPAQVIARAVWFAFDRKVTITTVGFIVVTLFPVSTVVLIVAGKSAALLWIFALCYGAANGMMTILRGTIVQQFLWTEGYGAISGMLSFPSNIAKGIAPIAAASIWGLTDGYVAVEWTVLLV…
B_cep_plasmid_398	GC_00000011	s35	19	23	2	COG2814	Predicted arabinose efflux permease, MFS family	MSTAHRTPTPTTVKSSNSTDRAESLATWALALAQLVSWGSVYYSFSLLVVPMEQTMGWSRTSTNAALSLGLLVSGFVAYPVGKWIDHGLGRRIMAIGSLIAAAMLLMWSATSSLTILFVAWIGLGLSMAATFYDPLFAVLTHRYPLRYKTKITLVTLVAGFASTVFIPVTQFLVDLAGWRLALVALAACNLIICLPIHVFAIRSSRIDPNAAQPSAERTAV-DAAATRRALRTPTFWALALCFTTYYATFAALTFHLVPLMVERGVTNTVLDITMALIGPAQVIARAVWFAFDRKVTITTVGFIVVTLFPVSTVVLIVAGKSAALLWIFALCYGAANGMMTILRGTIVQQFLWTEGYGAISGMLSFPSNIAKGIAPIAAASIWGLTDGYVAVEWTVLLV…
B_cep_plasmid_399	GC_00000011	s35	19	23	2	COG2814	Predicted arabinose efflux permease, MFS family	MISRHDDATIRRI----PEEQQDRIATWALALAQLVSWGSVYYSFSLLVVPMEQTMGWSRTVTNAALSLGLLVSGFAAYPIGRWIDRGYGRRVMAIGSVIATAMLLLWATAQSLTVLFVAWVGLGIAMAATFYDPVFAVVTHRYPRSFRTRITLITLVAGFASTVFIPLTQVLVGSFGWRMSLVVLAVLNLALCLPIHAMMIRSSRASATGSHVDSRAAELANEASARRALRTPTFWALAACFTAYYATFAALTFHLVPLMVERGVSNAVLVMTMALIGPAQVAARAVWYTFARSVHVSTVGMIVVTLFPMSTIILVCAGNSAAMLWLFALCYGAANGMMTILRGTIVQDLMWTEGYGAISGMLSFPSNVAKGIAPITAAGIWSLSHGYVAVEWTIFAV…
B_cep_plasmid_400	GC_00000011	s36	19	23	2	COG2814	Predicted arabinose efflux permease, MFS family	MSTAHRTPTPTTVKSSNSTDRAESLATWALALAQLVSWGSVYYSFSLLVVPMEQTMGWSRTSTNAALSLGLLVSGFVAYPVGKWIDHGLGRRIMAIGSLIAAAMLLMWSATSSLTILFVAWIGLGLSMAATFYDPLFAVLTHRYPLRYKTKITLVTLVAGFASTVFIPVTQFLVDLAGWRLALVALAACNLIICLPIHVFAIRSSRIDPNAAQPSAERTAV-DAAATRRALRTPTFWALALCFTTYYATFAALTFHLVPLMVERGVTNTVLDITMALIGPAQVIARAVWFAFDRKVTITTVGFIVVTLFPVSTVVLIVAGKSAALLWIFALCYGAANGMMTILRGTIVQQFLWTEGYGAISGMLSFPSNIAKGIAPIAAASIWGLTDGYVAVEWTVLLV…
B_cep_plasmid_401	GC_00000011	s37	19	23	2	COG2814	Predicted arabinose efflux permease, MFS family	MSTAHRTPTPTTVKSSNSTDRAESLATWALALAQLVSWGSVYYSFSLLVVPMEQTMGWSRTSTNAALSLGLLVSGFVAYPVGKWIDHGLGRRIMAIGSLIAAAMLLMWSATSSLTILFVAWIGLGLSMAATFYDPLFAVLTHRYPLRYKTKITLVTLVAGFASTVFIPVTQFLVDLAGWRLALVALAACNLIICLPIHVFAIRSSRIDPNAAQPSAERTAV-DAAATRRALRTPTFWALALCFTTYYATFAALTFHLVPLMVERGVTNTVLDITMALIGPAQVIARAVWFAFDRKVTITTVGFIVVTLFPVSTVVLIVAGKSAALLWIFALCYGAANGMMTILRGTIVQQFLWTEGYGAISGMLSFPSNIAKGIAPIAAASIWGLTDGYVAVEWTVLLV…
B_cep_plasmid_402	GC_00000011	s39	19	23	2	COG2814	Predicted arabinose efflux permease, MFS family	MSTAHRTPTPTTVKSSNSTDRAESLATWALALAQLVSWGSVYYSFSLLVVPMEQTMGWSRTSTNAALSLGLLVSGFVAYPVGKWIDHGLGRRIMAIGSLIAAAMLLMWSATSSLTILFVAWIGLGLSMAATFYDPLFAVLTHRYPLRYKTKITLVTLVAGFASTVFIPVTQFLVDLAGWRLALVALAACNLIICLPIHVFAIRSSRIDPNAAQPSAERTAV-DAAATRRALRTPTFWALALCFTTYYATFAALTFHLVPLMVERGVTNTVLDITMALIGPAQVIARAVWFAFDRKVTITTVGFIVVTLFPVSTVVLIVAGKSAALLWIFALCYGAANGMMTILRGTIVQQFLWTEGYGAISGMLSFPSNIAKGIAPIAAASIWGLTDGYVAVEWTVLLV…
B_cep_plasmid_403	GC_00000011	s39	19	23	2	COG2814	Predicted arabinose efflux permease, MFS family	MISRHDDATIRRI----PEEQQDRIATWALALAQLVSWGSVYYSFSLLVVPMEQTMGWSRTVTNAALSLGLLVSGFAAYPIGRWIDRGYGRRVMAIGSVIATAMLLLWATAQSLTVLFVAWVGLGIAMAATFYDPVFAVVTHRYPRSFRTRITLITLVAGFASTVFIPLTQVLVGSFGWRMSLVVLAVLNLALCLPIHAMMIRSSRASATGSHVDSRAAELANEASARRALRTPTFWALAACFTAYYATFAALTFHLVPLMVERGVSNAVLVMTMALIGPAQVAARAVWYTFARSVHVSTVGMIVVTLFPMSTIILVCAGNSAAMLWLFALCYGAANGMMTILRGTIVQDLMWTEGYGAISGMLSFPSNVAKGIAPITAAGIWSLSHGYVAVEWTIFAV…
B_cep_plasmid_404	GC_00000011	s41	19	23	2	COG2814	Predicted arabinose efflux permease, MFS family	MSTAHRTPTPTTVKSSNSTDRAESLATWALALAQLVSWGSVYYSFSLLVVPMEQTMGWSRTSTNAALSLGLLVSGFVAYPVGKWIDHGLGRRIMAIGSLIAAAMLLMWSATSSLTILFVAWIGLGLSMAATFYDPLFAVLTHRYPLRYKTKITLVTLVAGFASTVFIPVTQFLVDLAGWRLALVALAACNLIICLPIHVFAIRSSRIDPNAAQPSAERTAV-DAAATRRALRTPTFWALALCFTTYYATFAALTFHLVPLMVERGVTNTVLDITMALIGPAQVIARAVWFAFDRKVTITTVGFIVVTLFPVSTVVLIVAGKSAALLWIFALCYGAANGMMTILRGTIVQQFLWTEGYGAISGMLSFPSNIAKGIAPIAAASIWGLTDGYVAVEWTVLLV…
B_cep_plasmid_405	GC_00000011	s57	19	23	2	COG2814	Predicted arabinose efflux permease, MFS family	MSTAHRTPTPTTVKSSNSTDRAESLATWALALAQLVSWGSVYYSFSLLVVPMEQTMGWSRTSTNAALSLGLLVSGFVAYPVGKWIDHGLGRRIMAIGSLIAAAMLLMWSATSSLTILFVAWIGLGLSMAATFYDPLFAVLTHRYPLRYKTKITLVTLVAGFASTVFIPVTQFLVDLAGWRLALVALAACNLIICLPIHVFAIRSSRIDPNAAQPSAERTAV-DAAATRRALRTPTFWALALCFTTYYATFAALTFHLVPLMVERGVTNTVLDITMALIGPAQVIARAVWFAFDRKVTITTVGFIVVTLFPVSTVVLIVAGKSAALLWIFALCYGAANGMMTILRGTIVQQFLWTEGYGAISGMLSFPSNIAKGIAPIAAASIWGLTDGYVAVEWTVLLV…
B_cep_plasmid_406	GC_00000011	s9	19	23	2	COG2814	Predicted arabinose efflux permease, MFS family	MSTAHRTPTPTTVKSSNSTDRAESLATWALALAQLVSWGSVYYSFSLLVVPMEQTMGWSRTSTNAALSLGLLVSGFVAYPVGKWIDHGLGRRIMAIGSLIAAAMLLMWSATSSLTILFVAWIGLGLSMAATFYDPLFAVLTHRYPLRYKTKITLVTLVAGFASTVFIPVTQFLVDLAGWRLALVALAACNLIICLPIHVFAIRSSRIDPNAAQPSAERTAV-DAAATRRALRTPTFWALALCFTTYYATFAALTFHLVPLMVERGVTNTVLDITMALIGPAQVIARAVWFAFDRKVTITTVGFIVVTLFPVSTVVLIVAGKSAALLWIFALCYGAANGMMTILRGTIVQQFLWTEGYGAISGMLSFPSNIAKGIAPIAAASIWGLTDGYVAVEWTVLLV…
B_cep_plasmid_407	GC_00000012	s12	19	23	2	COG3736	Type IV secretory pathway, component VirB8	MLIRVTGAAAGIREYLEKGHKQGRAFSRDALDERVILSGDLEVTDKIINIMTTDADRYLHVTISFKEDSISRETLESVTRDFQRFAFSAYDGDEYSMYAEAHLPKIKSYINRQTGEFIERKPHIHIVIPKTNLLSGLYLSPFGRYEHNENFVEAFQEYANHQYGLASPKDNRRIEITGASEMIARYKGDLFAAQGRAVKERLLNAVLEHGITRYEDFEALARSFGDVRERNAGRADRYLNLKAADEAKGANLKDYVFSREFIELGDAEKRARLADEIVRKYEGASEARRAPAALEKTLRDWHERRALEIKYLNSGNKRQYAAYRAADADERRAMLAALRDGFYAKHRPQETDHERHDARASLERINDNLRAAGRKLRSAERHIEKARRTDAAAGRGKLA…
B_cep_plasmid_408	GC_00000012	s12	19	23	2			---------------------------------------------------------------------------------------------------------------------------------------------------------------------------------------------------------------------------------------------------------------------------------------------------------------------------------------------------------------------------------------------------------------…
B_cep_plasmid_409	GC_00000012	s15	19	23	2	COG3736	Type IV secretory pathway, component VirB8	MLIRVTGAAAGIREYLEKGHKQGRAFSRDALDERVILSGDLEVTDKIINIMTTDADRYLHVTISFKEDSISRETLESVTRDFQRFAFSAYDGDEYSMYAEAHLPKIKSYINRQTGEFIERKPHIHIVIPKTNLLSGLYLSPFGRYEHNENFVEAFQEYANHQYGLASPKDNRRIEITGASEMIARYKGDLFAAQGRAVKERLLNAVLEHGITRYEDFEALARSFGDVRERNAGRADRYLNLKAADEAKGANLKDYVFSREFIELGDAEKRARLADEIVRKYEGASEARRAPAALEKTLRDWHERRALEIKYLNSGNKRQYAAYRAADADERRAMLAALRDGFYAKHRPQETDHERHDARASLERINDNLRAAGRKLRSAERHIEKARRTDAAAGRGKLA…
B_cep_plasmid_410	GC_00000012	s16	19	23	2	COG3736	Type IV secretory pathway, component VirB8	MLIRVTGAAAGIREYLEKGHKQGRAFSRDALDERVILSGDLEVTDKIINIMTTDADRYLHVTISFKEDSISRETLESVTRDFQRFAFSAYDGDEYSMYAEAHLPKIKSYINRQTGEFIERKPHIHIVIPKTNLLSGLYLSPFGRYEHNENFVEAFQEYANHQYGLASPKDNRRIEITGASEMIARYKGDLFAAQGRAVKERLLNAVLEHGITRYEDFEALARSFGDVRERNAGRADRYLNLKAADEAKGANLKDYVFSREFIELGDAEKRARLADEIVRKYEGASEARRAPAALEKTLRDWHERRALEIKYLNSGNKRQYAAYRAADADERRAMLAALRDGFYAKHRPQETDHERHDARASLERINDNLRAAGRKLRSAERHIEKARRTDAAAGRGKLA…
B_cep_plasmid_411	GC_00000012	s18	19	23	2	COG3736	Type IV secretory pathway, component VirB8	MLIRVTGAAAGIREYLEKGHKQGRAFSRDALDERVILSGDLEVTDKIINIMTTDADRYLHVTISFKEDSISRETLESVTRDFQRFAFSAYDGDEYSMYAEAHLPKIKSYINRQTGEFIERKPHIHIVIPKTNLLSGLYLSPFGRYEHNENFVEAFQEYANHQYGLASPKDNRRIEITGASEMIARYKGDLFAAQGRAVKERLLNAVLEHGITRYEDFEALARSFGDVRERNAGRADRYLNLKAADEAKGANLKDYVFSREFIELGDAEKRARLADEIVRKYEGASEARRAPAALEKTLRDWHERRALEIKYLNSGNKRQYAAYRAADADERRAMLAALRDGFYAKHRPQETDHERHDARASLERINDNLRAAGRKLRSAERHIEKARRTDAAAGRGKLA…
B_cep_plasmid_412	GC_00000012	s20	19	23	2	COG3736	Type IV secretory pathway, component VirB8	MLIRVTGAAAGIREYLEKGHKQGRAFSRDALDERVILSGDLEVTDKIINIMTTDADRYLHVTISFKEDSISRETLESVTRDFQRFAFSAYDGDEYSMYAEAHLPKIKSYINRQTGEFIERKPHIHIVIPKTNLLSGLYLSPFGRYEHNENFVEAFQEYANHQYGLASPKDNRRIEITGASEMIARYKGDLFAAQGRAVKERLLNAVLEHGITRYEDFEALARSFGDVRERNAGRADRYLNLKAADEAKGANLKDYVFSREFIELGDAEKRARLADEIVRKYEGASEARRAPAALEKTLRDWHERRALEIKYLNSGNKRQYAAYRAADADERRAMLAALRDGFYAKHRPQETDHERHDARASLERINDNLRAAGRKLRSAERHIEKARRTDAAAGRGKLA…
B_cep_plasmid_413	GC_00000012	s22	19	23	2	COG3736	Type IV secretory pathway, component VirB8	MLIRVTGAAAGIREYLEKGHKQGRAFSRDALDERVILSGDLEVTDKIINIMTTDADRYLHVTISFKEDSISRETLESVTRDFQRFAFSAYDGDEYSMYAEAHLPKIKSYINRQTGEFIERKPHIHIVIPKTNLLSGLYLSPFGRYEHNENFVEAFQEYANHQYGLASPKDNRRIEITGASEMIARYKGDLFAAQGRAVKERLLNAVLEHGITRYEDFEALARSFGDVRERNAGRADRYLNLKAADEAKGANLKDYVFSREFIELGDAEKRARLADEIVRKYEGASEARRAPAALEKTLRDWHERRALEIKYLNSGNKRQYAAYRAADADERRAMLAALRDGFYAKHRPQETDHERHDARASLERINDNLRAAGRKLRSAERHIEKARRTDAAAGRGKLA…
B_cep_plasmid_414	GC_00000012	s23	19	23	2			---------------------------------------------------------------------------------------------------------------------------------------------------------------------------------------------------------------------------------------------------------------------------------------------------------------------------------------------------------------------------------------------------------------…
B_cep_plasmid_415	GC_00000012	s23	19	23	2	COG3736	Type IV secretory pathway, component VirB8	MLIRVTGAAAGIREYLEKGHKQGRAFSRDALDERVILSGDLEVTDKIINIMTTDADRYLHVTISFKEDSISRETLESVTRDFQRFAFSAYDGDEYSMYAEAHLPKIKSYINRQTGEFIERKPHIHIVIPKTNLLSGLYLSPFGRYEHNENFVEAFQEYANHQYGLASPKDNRRIEITGASEMIARYKGDLFAAQGRAVKERLLNAVLEHGITRYEDFEALARSFGDVRERNAGRADRYLNLKAADEAKGANLKDYVFSREFIELGDAEKRARLADEIVRKYEGASEARRAPA-----------------------------------------------------------------------------------------------------------…
B_cep_plasmid_416	GC_00000012	s24	19	23	2	COG3736	Type IV secretory pathway, component VirB8	MLIRVTGAAAGIREYLEKGHKQGRAFSRDALDERVILSGDLEVTDKIINIMTTDADRYLHVTISFKEDSISRETLESVTRDFQRFAFSAYDGDEYSMYAEAHLPKIKSYINRQTGEFIERKPHIHIVIPKTNLLSGLYLSPFGRYEHNENFVEAFQEYANHQYGLASPKDNRRIEITGASEMIARYKGDLFAAQGRAVKERLLNAVLEHGITRYEDFEALARSFGDVRERNAGRADRYLNLKAADEAKGANLKDYVFSREFIELGDAEKRARLADEIVRKYEGASEARRAPAALEKTLRDWHERRALEIKYLNSGNKRQYAAYRAADADERRAMLAALRDGFYAKHRPQETDHERHDARASLERINDNLRAAGRKLRSAERHIEKARRTDAAAGRGKLA…
B_cep_plasmid_417	GC_00000012	s25	19	23	2	COG3736	Type IV secretory pathway, component VirB8	MLIRVTGAAAGIREYLEKGHKQGRAFSRDALDERVILSGDLEVTDKIINIMTTDADRYLHVTISFKEDSISRETLESVTRDFQRFAFSAYDGDEYSMYAEAHLPKIKSYINRQTGEFIERKPHIHIVIPKTNLLSGLYLSPFGRYEHNENFVEAFQEYANHQYGLASPKDNRRIEITGASEMIARYKGDLFAAQGRAVKERLLNAVLEHGITRYEDFEALARSFGDVRERNAGRADRYLNLKAADEAKGANLKDYVFSREFIELGDAEKRARLADEIVRKYEGASEARRAPAALEKTLRDWHERRALEIKYLNSGNKRQYAAYRAADADERRAMLAALRDGFYAKHRPQETDHERHDARASLERINDNLRAAGRKLRSAERHIEKARRTDAAAGRGKLA…
B_cep_plasmid_418	GC_00000012	s28	19	23	2	COG3736	Type IV secretory pathway, component VirB8	MLIRVTGAAAGIREYLEKGHKQGRAFSRDALDERVILSGDLEVTDKIINIMTTDADRYLHVTISFKEDSISRETLESVTRDFQRFAFSAYDGDEYSMYAEAHLPKIKSYINRQTGEFIERKPHIHIVIPKTNLLSGLYLSPFGRYEHNENFVEAFQEYANHQYGLASPKDNRRIEITGASEMIARYKGDLFAAQGRAVKERLLNAVLEHGITRYEDFEALARSFGDVRERNAGRADRYLNLKAADEAKGANLKDYVFSREFIELGDAEKRARLADEIVRKYEGASEARRAPAALEKTLRDWHERRALEIKYLNSGNKRQYAAYRAADADERRAMLAALRDGFYAKHRPQETDHERHDARASLERINDNLRAAGRKLRSAERHIEKARRTDAAAGRGKLA…
B_cep_plasmid_419	GC_00000012	s31	19	23	2	COG3736	Type IV secretory pathway, component VirB8	MLIRVTGAAAGIREYLEKGHKQGRAFSRDALDERVILSGDLEVTDKIINIMTTDADRYLHVTISFKEDSISRETLESVTRDFQRFAFSAYDGDEYSMYAEAHLPKIKSYINRQTGEFIERKPHIHIVIPKTNLLSGLYLSPFGRYEHNENFVEAFQEYANHQYGLASPKDNRRIEITGASEMIARYKGDLFAAQGRAVKERLLNAVLEHGITRYEDFEALARSFGDVRERNAGRADRYLNLKAADEAKGANLKDYVFSREFIELGDAEKRARLADEIVRKYEGASEARRAPAALEKTLRDWHERRALEIKYLNSGNKRQYAAYRAADADERRAMLAALRDGFYAKHRPQETDHERHDARASLERINDNLRAAGRKLRSAERHIEKARRTDAAAGRGKLA…
B_cep_plasmid_420	GC_00000012	s33	19	23	2	COG3736	Type IV secretory pathway, component VirB8	MLIRVTGAAAGIREYLEKGHKQGRAFSRDALDERVILSGDLEVTDKIINIMTTDADRYLHVTISFKEDSISRETLESVTRDFQRFAFSAYDGDEYSMYAEAHLPKIKSYINRQTGEFIERKPHIHIVIPKTNLLSGLYLSPFGRYEHNENFVEAFQEYANHQYGLASPKDNRRIEITGASEMIARYKGDLFAAQGRAVKERLLNAVLEHGITRYEDFEALARSFGDVRERNAGRADRYLNLKAADEAKGANLKDYVFSREFIELGDAEKRARLADEIVRKYEGASEARRAPAALEKTLRDWHERRALEIKYLNSGNKRQYAAYRAADADERRAMLAALRDGFYAKHRPQETDHERHDARASLERINDNLRAAGRKLRSAERHIEKARRTDAAAGRGKLA…
B_cep_plasmid_421	GC_00000012	s35	19	23	2			------------------------------------------------------------------------------------------------------------------------------------------------------------------------------------------------------------------------------------------------------------------------------------------------------------------------------------AADADERRAMLAALRDGFYAKHRPQETDHERHDARASLERINDNLRAAGRKLRSAERHIEKARRTDAAAGRGKLA…
B_cep_plasmid_422	GC_00000012	s35	19	23	2	COG3736	Type IV secretory pathway, component VirB8	MLIRVTGAAAGIREYLEKGHKQGRAFSRDALDERVILSGDLEVTDKIINIMTTDADRYLHVTISFKEDSISRETLESVTRDFQRFAFSAYDGDEYSMYAEAHLPKIKSYINRQTGEFIERKPHIHIVIPKTNLLSGLYLSPFGRYEHNENFVEAFQEYANHQYGLASPKDNRRIEITGASEMIARYKGDLFAAQGRAVKERLLNAVLEHGITRYEDFEALARSFGDVRERNAGRADRYLNLKAADEAKGANLKDYVFSREFIELGDAEKRARLADEIVRKYEGASEARRAPA-----------------------------------------------------------------------------------------------------------…
B_cep_plasmid_423	GC_00000012	s36	19	23	2	COG3736	Type IV secretory pathway, component VirB8	MLIRVTGAAAGIREYLEKGHKQGRAFSRDALDERVILSGDLEVTDKIINIMTTDADRYLHVTISFKEDSISRETLESVTRDFQRFAFSAYDGDEYSMYAEAHLPKIKSYINRQTGEFIERKPHIHIVIPKTNLLSGLYLSPFGRYEHNENFVEAFQEYANHQYGLASPKDNRRIEITGASEMIARYKGDLFAAQGRAVKERLLNAVLEHGITRYEDFEALARSFGDVRERNAGRADRYLNLKAADEAKGANLKDYVFSREFIELGDAEKRARLADEIVRKYEGASEARRAPAALEKTLRDWHERRALEIKYLNSGNKRQYAAYRAADADERRAMLAALRDGFYAKHRPQETDHERHDARASLERINDNLRAAGRKLRSAERHIEKARRTDAAAGRGKLA…
B_cep_plasmid_424	GC_00000012	s37	19	23	2	COG3736	Type IV secretory pathway, component VirB8	MLIRVTGAAAGIREYLEKGHKQGRAFSRDALDERVILSGDLEVTDKIINIMTTDADRYLHVTISFKEDSISRETLESVTRDFQRFAFSAYDGDEYSMYAEAHLPKIKSYINRQTGEFIERKPHIHIVIPKTNLLSGLYLSPFGRYEHNENFVEAFQEYANHQYGLASPKDNRRIEITGASEMIARYKGDLFAAQGRAVKERLLNAVLEHGITRYEDFEALARSFGDVRERNAGRADRYLNLKAADEAKGANLKDYVFSREFIELGDAEKRARLADEIVRKYEGASEARRAPAALEKTLRDWHERRALEIKYLNSGNKRQYAAYRAADADERRAMLAALRDGFYAKHRPQETDHERHDARASLERINDNLRAAGRKLRSAERHIEKARRTDAAAGRGKLA…
B_cep_plasmid_425	GC_00000012	s39	19	23	2	COG3736	Type IV secretory pathway, component VirB8	MLIRVTGAAAGIREYLEKGHKQGRAFSRDALDERVILSGDLEVTDKIINIMTTDADRYLHVTISFKEDSISRETLESVTRDFQRFAFSAYDGDEYSMYAEAHLPKIKSYINRQTGEFIERKPHIHIVIPKTNLLSGLYLSPFGRYEHNENFVEAFQEYANHQYGLASPKDNRRIEITGASEMIARYKGDLFAAQGRAVKERLLNAVLEHGITRYEDFEALARSFGDVRERNAGRADRYLNLKAADEAKGANLKDYVFSREFIELGDAEKRARLADEIVRKYEGASEARRAPAALEKTLRDWHERRALEIKYLNSGNKRQYAAYRAADADERRAMLAALRDGFYAKHRPQETDHERHDARASLERINDNLRAAGRKLRSAERHIEKARRTDAAAGRGKLA…
B_cep_plasmid_426	GC_00000012	s39	19	23	2			---------------------------------------------------------------------------------------------------------------------------------------------------------------------------------------------------------------------------------------------------------------------------------------------------------------------------------------------------------------------------------------------------------------…
B_cep_plasmid_427	GC_00000012	s41	19	23	2	COG3736	Type IV secretory pathway, component VirB8	MLIRVTGAAAGIREYLEKGHKQGRAFSRDALDERVILSGDLEVTDKIINIMTTDADRYLHVTISFKEDSISRETLESVTRDFQRFAFSAYDGDEYSMYAEAHLPKIKSYINRQTGEFIERKPHIHIVIPKTNLLSGLYLSPFGRYEHNENFVEAFQEYANHQYGLASPKDNRRIEITGASEMIARYKGDLFAAQGRAVKERLLNAVLEHGITRYEDFEALARSFGDVRERNAGRADRYLNLKAADEAKGANLKDYVFSREFIELGDAEKRARLADEIVRKYEGASEARRAPAALEKTLRDWHERRALEIKYLNSGNKRQYAAYRAADADERRAMLAALRDGFYAKHRPQETDHERHDARASLERINDNLRAAGRKLRSAERHIEKARRTDAAAGRGKLA…
B_cep_plasmid_428	GC_00000012	s57	19	23	2	COG3736	Type IV secretory pathway, component VirB8	MLIRVTGAAAGIREYLEKGHKQGRAFSRDALDERVILSGDLEVTDKIINIMTTDADRYLHVTISFKEDSISRETLESVTRDFQRFAFSAYDGDEYSMYAEAHLPKIKSYINRQTGEFIERKPHIHIVIPKTNLLSGLYLSPFGRYEHNENFVEAFQEYANHQYGLASPKDNRRIEITGASEMIARYKGDLFAAQGRAVKERLLNAVLEHGITRYEDFEALARSFGDVRERNAGRADRYLNLKAADEAKGANLKDYVFSREFIELGDAEKRARLADEIVRKYEGASEARRAPAALEKTLRDWHERRALEIKYLNSGNKRQYAAYRAADADERRAMLAALRDGFYAKHRPQETDHERHDARASLERINDNLRAAGRKLRSAERHIEKARRTDAAAGRGKLA…
B_cep_plasmid_429	GC_00000012	s9	19	23	2	COG3736	Type IV secretory pathway, component VirB8	MLIRVTGAAAGIREYLEKGHKQGRAFSRDALDERVILSGDLEVTDKIINIMTTDADRYLHVTISFKEDSISRETLESVTRDFQRFAFSAYDGDEYSMYAEAHLPKIKSYINRQTGEFIERKPHIHIVIPKTNLLSGLYLSPFGRYEHNENFVEAFQEYANHQYGLASPKDNRRIEITGASEMIARYKGDLFAAQGRAVKERLLNAVLEHGITRYEDFEALARSFGDVRERNAGRADRYLNLKAADEAKGANLKDYVFSREFIELGDAEKRARLADEIVRKYEGASEARRAPAALEKTLRDWHERRALEIKYLNSGNKRQYAAYRAADADERRAMLAALRDGFYAKHRPQETDHERHDARASLERINDNLRAAGRKLRSAERHIEKARRTDAAAGRGKLA…
B_cep_plasmid_430	GC_00000013	s12	19	22	2	COG3727	G:T-mismatch repair DNA endonuclease, very short patch repair protein	MGMSRSDNMRRIRSKDTAPEMAVRRLTHGLGYRYRLHRKDIPGKPDLVFPARRKVIFIHGCFWHQHPGCREGRPPKSNAAYWLPKLERNQQRDKAALEKLAALGWNALVIWECEIKDGPRIAKKVVEFLGPTGHQGVTPHDHPEAQ
B_cep_plasmid_431	GC_00000013	s15	19	22	2	COG3727	G:T-mismatch repair DNA endonuclease, very short patch repair protein	MGMSRSDNMRRIRSKDTAPEMAVRRLTHGLGYRYRLHRKDIPGKPDLVFPARRKVIFIHGCFWHQHPGCREGRPPKSNAAYWLPKLERNQQRDKAALEKLAALGWNALVIWEC---------------------------------
B_cep_plasmid_432	GC_00000013	s15	19	22	2	COG3727	G:T-mismatch repair DNA endonuclease, very short patch repair protein	----------------------------------------------------------------------------------------NQQRDKAALEKLAALGWNALVIWECEIKDGPRIAKKVVEFLGPTGHQGVTPHDHPEAQ
B_cep_plasmid_433	GC_00000013	s16	19	22	2	COG3727	G:T-mismatch repair DNA endonuclease, very short patch repair protein	MGMSRSDNMRRIRSKDTAPEMAVRRLTHGLGYRYRLHRKDIPGKPDLVFPARRKVIFIHGCFWHQHPGCREGRPPKSNAAYWLPKLERNQQRDKAALEKLAALGWNALVIWECEIKDGPRIAKKVVEFLGPTGHQGVTPHDHPEAQ
B_cep_plasmid_434	GC_00000013	s18	19	22	2	COG3727	G:T-mismatch repair DNA endonuclease, very short patch repair protein	MGMSRSDNMRRIRSKDTAPEMAVRRLTHGLGYRYRLHRKDIPGKPDLVFPARRKVIFIHGCFWHQHPGCREGRPPKSNAAYWLPKLERNQQRDKAALEKLAALGWNALVIWECEIKDGPRIAKKVVEFLGPTGHQGVTPHDHPEAQ
B_cep_plasmid_435	GC_00000013	s20	19	22	2	COG3727	G:T-mismatch repair DNA endonuclease, very short patch repair protein	MGMSRSDNMRRIRSKDTAPEMAVRRLTHGLGYRYRLHRKDIPGKPDLVFPARRKVIFIHGCFWHQHPGCREGRPPKSNAAYWLPKLERNQQRDKAALEKLAALGWNALVIWECEIKDGPRIAKKVVEFLGPTGHQGVTPHDHPEAQ
B_cep_plasmid_436	GC_00000013	s22	19	22	2	COG3727	G:T-mismatch repair DNA endonuclease, very short patch repair protein	MGMSRSDNMRRIRSKDTAPEMAVRRLTHGLGYRYRLHRKDIPGKPDLVFPARRKVIFIHGCFWHQHPGCREGRPPKSNAAYWLPKLERNQQRDKAALEKLAALGWNALVIWECEIKDGPRIAKKVVEFLGPTGHQGVTPHDHPEAQ
B_cep_plasmid_437	GC_00000013	s23	19	22	2	COG3727	G:T-mismatch repair DNA endonuclease, very short patch repair protein	MGMSRSDNMRRIRSKDTAPEMAVRRLTHGLGYRYRLHRKDIPGKPDLVFPARRKVIFIHGCFWHQHPGCREGRPPKSNAAYWLPKLERNQQRDKAALEKLAALGWNALVIWECEIKDGPRIAKKVVEFLGPTGHQGVTPHDHPEAQ
B_cep_plasmid_438	GC_00000013	s24	19	22	2	COG3727	G:T-mismatch repair DNA endonuclease, very short patch repair protein	MGMSRSDNMRRIRSKDTAPEMAVRRLTHGLGYRYRLHRKDIPGKPDLVFPARRKVIFIHGCFWHQHPGCREGRPPKSNAAYWLPKLERNQQRDKAALEKLAALGWNALVIWECEIKDGPRIAKKVVEFLGPTGHQGVTPHDHPEAQ
B_cep_plasmid_439	GC_00000013	s25	19	22	2	COG3727	G:T-mismatch repair DNA endonuclease, very short patch repair protein	MGMSRSDNMRRIRSKDTAPEMAVRRLTHGLGYRYRLHRKDIPGKPDLVFPARRKVIFIHGCFWHQHPGCREGRPPKSNAAYWLPKLERNQQRDKAALEKLAALGWNALVIWECEIKDGPRIAKKVVEFLGPTGHQGVTPHDHPEAQ
B_cep_plasmid_440	GC_00000013	s28	19	22	2	COG3727	G:T-mismatch repair DNA endonuclease, very short patch repair protein	MGMSRSDNMRRIRSKDTAPEMAVRRLTHGLGYRYRLHRKDIPGKPDLVFPARRKVIFIHGCFWHQHPGCREGRPPKSNAAYWLPKLERNQQRDKAALEKLAALGWNALVIWECEIKDGPRIAKKVVEFLGPTGHQGVTPHDHPEAQ
B_cep_plasmid_441	GC_00000013	s31	19	22	2	COG3727	G:T-mismatch repair DNA endonuclease, very short patch repair protein	MGMSRSDNMRRIRSKDTAPEMAVRRLTHGLGYRYRLHRKDIPGKPDLVFPARRKVIFIHGCFWHQHPGCREGRPPKSNAAYWLPKLERNQQRDKAALEKLAALGWNALVIWECEIKDGPRIAKKVVEFLGPTGHQGVTPHDHPEAQ
B_cep_plasmid_442	GC_00000013	s33	19	22	2	COG3727	G:T-mismatch repair DNA endonuclease, very short patch repair protein	MGMSRSDNMRRIRSKDTAPEMAVRRLTHGLGYRYRLHRKDIPGKPDLVFPARRKVIFIHGCFWHQHPGCREGRPPKSNAAYWLPKLERNQQRDKAALEKLAALGWNALVIWECEIKDGPRIAKKVVEFLGPTGHQGVTPHDHPEAQ
B_cep_plasmid_443	GC_00000013	s35	19	22	2	COG3727	G:T-mismatch repair DNA endonuclease, very short patch repair protein	MGMSRSDNMRRIRSKDTAPEMAVRRLTHGLGYRYRLHRKDIPGKPDLVFPARRKVIFIHGCFWHQHPGCREGRPPKSNAAYWLPKLERNQQRDKAALEKLAALGWNALVIWECEIKDGPRIAKKVVEFLGPTGHQGVTPHDHPEAQ
B_cep_plasmid_444	GC_00000013	s36	19	22	2	COG3727	G:T-mismatch repair DNA endonuclease, very short patch repair protein	MGMSRSDNMRRIRSKDTAPEMAVRRLTHGLGYRYRLHRKDIPGKPDLVFPARRKVIFIHGCFWHQHPGCREGRPPKSNAAYWLPKLERNQQRDKAALEKLAALGWNALVIWECEIKDGPRIAKKVVEFLGPTGHQGVTPHDHPEAQ
B_cep_plasmid_445	GC_00000013	s37	19	22	2	COG3727	G:T-mismatch repair DNA endonuclease, very short patch repair protein	MGMSRSDNMRRIRSKDTAPEMAVRRLTHGLGYRYRLHRKDIPGKPDLVFPARRKVIFIHGCFWHQHPGCREGRPPKSNAAYWLPKLERNQQRDKAALEKLAALGWNALVIWEC---------------------------------
B_cep_plasmid_446	GC_00000013	s37	19	22	2	COG3727	G:T-mismatch repair DNA endonuclease, very short patch repair protein	----------------------------------------------------------------------------------------NQQRDKAALEKLAALGWNALVIWECEIKDGPRIAKKVVEFLGPTGHQGVTPHDHPEAQ
B_cep_plasmid_447	GC_00000013	s39	19	22	2	COG3727	G:T-mismatch repair DNA endonuclease, very short patch repair protein	MGMSRSDNMRRIRSKDTAPEMAVRRLTHGLGYRYRLHRKDIPGKPDLVFPARRKVIFIHGCFWHQHPGCREGRPPKSNAAYWLPKLERNQQRDKAALEKLAALGWNALVIWECEIKDGPRIAKKVVEFLGPTGHQGVTPHDHPEAQ
B_cep_plasmid_448	GC_00000013	s41	19	22	2	COG3727	G:T-mismatch repair DNA endonuclease, very short patch repair protein	MGMSRSDNMRRIRSKDTAPEMAVRRLTHGLGYRYRLHRKDIPGKPDLVFPARRKVIFIHGCFWHQHPGCREGRPPKSNAAYWLPKLERNQQRDKAALEKLAALGWNALVIWECEIKDGPRIAKKVVEFLGPTGHQGVTPHDHPEAQ
B_cep_plasmid_449	GC_00000013	s57	19	22	2	COG3727	G:T-mismatch repair DNA endonuclease, very short patch repair protein	MGMSRSDNMRRIRSKDTAPEMAVRRLTHGLGYRYRLHRKDIPGKPDLVFPARRKVIFIHGCFWHQHPGCREGRPPKSNAAYWLPKLERNQQRDKAALEKLAALGWNALVIWECEIKDGPRIAKKVVEFLGPTGHQGVTPHDHPEAQ
B_cep_plasmid_450	GC_00000013	s9	19	22	2	COG3727	G:T-mismatch repair DNA endonuclease, very short patch repair protein	MGMSRSDNMRRIRSKDTAPEMAVRRLTHGLGYRYRLHRKDIPGKPDLVFPARRKVIFIHGCFWHQHPGCREGRPPKSNAAYWLPKLERNQQRDKAALEKLAALGWNALVIWEC---------------------------------
B_cep_plasmid_451	GC_00000013	s9	19	22	2	COG3727	G:T-mismatch repair DNA endonuclease, very short patch repair protein	----------------------------------------------------------------------------------------NQQRDKAALEKLAALGWNALVIWECEIKDGPRIAKKVVEFLGPTGHQGVTPHDHPEAQ
B_cep_plasmid_452	GC_00000014	s12	19	21	2	COG2963	Transposase and inactivated derivatives	-MNKTKRARYTLEFKLEAVRLVKAGQSVAAVAATLDVPAQSISNWFKAEQEGKLGGVGTKPVSPEQMELSRLRAEVARLKMERDILKKACAYFAKDST
B_cep_plasmid_453	GC_00000014	s15	19	21	2	COG2963	Transposase and inactivated derivatives	-MNKTKRARYTLEFKLEAVRLVKAGQSVAAVAATLDVPAQSISNWFKAEQEGKLGGVGTKPVSPEQMELSRLRAEVARLKMERDILKKACAYFAKDST
B_cep_plasmid_454	GC_00000014	s16	19	21	2	COG2963	Transposase and inactivated derivatives	-MNKTKRARYTLEFKLEAVRLVKAGQSVAAVAATLDVPAQSISNWFKAEQEGKLGGVGTKPVSPEQMELSRLRAEVARLKMERDILKKACAYFAKDST
B_cep_plasmid_455	GC_00000014	s18	19	21	2	COG2963	Transposase and inactivated derivatives	-MNKTKRARYTLEFKLEAVRLVKAGQSVAAVAATLDVPAQSISNWFKAEQEGKLGGVGTKPVSPEQMELSRLRAEVARLKMERDILKKACAYFAKDST
B_cep_plasmid_456	GC_00000014	s20	19	21	2	COG2963	Transposase and inactivated derivatives	-MNKTKRARYTLEFKLEAVRLVKAGQSVAAVAATLDVPAQSISNWFKAEQEGKLGGVGTKPVSPEQMELSRLRAEVARLKMERDILKKACAYFAKDST
B_cep_plasmid_457	GC_00000014	s22	19	21	2	COG2963	Transposase and inactivated derivatives	-MNKTKRARYTLEFKLEAVRLVKAGQSVAAVAATLDVPAQSISNWFKAEQEGKLGGVGTKPVSPEQMELSRLRAEVARLKMERDILKKACAYFAKDST
B_cep_plasmid_458	GC_00000014	s23	19	21	2	COG2963	Transposase and inactivated derivatives	-MNKTKRARYTLEFKLEAVRLVKAGQSVAAVAATLDVPAQSISNWFKAEQEGKLGGVGTKPVSPEQMELSRLRAEVARLKMERDILKKACAYFAKDST
B_cep_plasmid_459	GC_00000014	s24	19	21	2	COG2963	Transposase and inactivated derivatives	-MNKTKRARYTLEFKLEAVRLVKAGQSVAAVAATLDVPAQSISNWFKAEQEGKLGGVGTKPVSPEQMELSRLRAEVARLKMERDILKKACAYFAKDST
B_cep_plasmid_460	GC_00000014	s25	19	21	2	COG2963	Transposase and inactivated derivatives	-MNKTKRARYTLEFKLEAVRLVKAGQSVAAVAATLDVPAQSISNWFKAEQEGKLGGVGTKPVSPEQMELSRLRAEVARLKMERDILKKACAYFAKDST
B_cep_plasmid_461	GC_00000014	s28	19	21	2	COG2963	Transposase and inactivated derivatives	-MNKTKRARYTLEFKLEAVRLVKAGQSVAAVAATLDVPAQSISNWFKAEQEGKLGGVGTKPVSPEQMELSRLRAEVARLKMERDILKKACAYFAKDST
B_cep_plasmid_462	GC_00000014	s31	19	21	2	COG2963	Transposase and inactivated derivatives	-MNKTKRARYTLEFKLEAVRLVKAGQSVAAVAATLDVPAQSISNWFKAEQEGKLGGVGTKPVSPEQMELSRLRAEVARLKMERDILKKACAYFAKDST
B_cep_plasmid_463	GC_00000014	s33	19	21	2	COG2963	Transposase and inactivated derivatives	-MNKTKRARYTLEFKLEAVRLVKAGQSVAAVAATLDVPAQSISNWFKAEQEGKLGGVGTKPVSPEQMELSRLRAEVARLKMERDILKKACAYFAKDST
B_cep_plasmid_464	GC_00000014	s35	19	21	2	COG2963	Transposase and inactivated derivatives	-MNKTKRARYTLEFKLEAVRLVKAGQSVAAVAATLDVPAQSISNWFKAEQEGKLGGVGTKPVSPEQMELSRLRAEVARLKMERDILKKACAYFAKDST
B_cep_plasmid_465	GC_00000014	s36	19	21	2	COG2963	Transposase and inactivated derivatives	-MNKTKRARYTLEFKLEAVRLVKAGQSVAAVAATLDVPAQSISNWFKAEQEGKLGGVGTKPVSPEQMELSRLRAEVARLKMERDILKKACAYFAKDST
B_cep_plasmid_466	GC_00000014	s37	19	21	2	COG2963	Transposase and inactivated derivatives	-MNKTKRARYTLEFKLEAVRLVKAGQSVAAVAATLDVPAQSISNWFKAEQEGKLGGVGTKPVSPEQMELSRLRAEVARLKMERDILKKACAYFAKDST
B_cep_plasmid_467	GC_00000014	s39	19	21	2	COG2963	Transposase and inactivated derivatives	-MNKTKRARYTLEFKLEAVRLVKAGQSVAAVAATLDVPAQSISNWFKAEQEGKLGGVGTKPVSPEQMELSRLRAEVARLKMERDILKKACAYFAKDST
B_cep_plasmid_468	GC_00000014	s39	19	21	2	COG2963	Transposase and inactivated derivatives	-MFKIPKQAYTAEFRTLAVQRVKDGQSARDVARELGISHQSLRNWVKADEAGKLNGAGTKVVTPEQMELSRLRAENKRLQMELEIAKKAAAFFAKDLL
B_cep_plasmid_469	GC_00000014	s41	19	21	2	COG2963	Transposase and inactivated derivatives	-MNKTKRARYTLEFKLEAVRLVKAGQSVAAVAATLDVPAQSISNWFKAEQEGKLGGVGTKPVSPEQMELSRLRAEVARLKMERDILKKACAYFAKDST
B_cep_plasmid_470	GC_00000014	s57	19	21	2	COG2963	Transposase and inactivated derivatives	-MNKTKRARYTLEFKLEAVRLVKAGQSVAAVAATLDVPAQSISNWFKAEQEGKLGGVGTKPVSPEQMELSRLRAEVARLKMERDILKKACAYFAKDST
B_cep_plasmid_471	GC_00000014	s9	19	21	2	COG2963	Transposase and inactivated derivatives	-MNKTKRARYTLEFKLEAVRLVKAGQSVAAVAATLDVPAQSISNWFKAEQEGKLGGVGTKPVSPEQMELSRLRAEVARLKMERDILKKACAYFAKDST
B_cep_plasmid_472	GC_00000014	s9	19	21	2	COG2963	Transposase and inactivated derivatives	MMFKIPKQAYTAEFRTLAVQRVKDGQSARDVARELGISHQSLRNWVKADEAGKLNGAGTKVVTPEQMELSRLRAENKRLQMELEIAKKAAAFFAKDLL
B_cep_plasmid_473	GC_00000015	s12	19	21	2			MATETIDQKTLTQLVEAGAVRAAHVVGHGNGWTIAARYGMTERFLSAKRGDVRVFRKLETLVGFLRDMGISRFEVDAADFDPESADRPTRPDRSAALKEAHAARAYDKWFREQVQESLDDPRPNVPHAQVQQEMAAKKAALRKRIARGAKS
B_cep_plasmid_474	GC_00000015	s15	19	21	2			MATETIDQKTLTQLVEAGAVRAAHVVGHGNGWTIAARYGMTERFLSAKRGDVRVFRKLETLVGFLRDMGISRFEVDAADFDPESADRPTRPDRSAALKEAHAARAYDKWFREQVQESLDDPRPNVPHAQVQQEMAAKKAALRKRIARGAKS
B_cep_plasmid_475	GC_00000015	s16	19	21	2			MATETIDQKTLTQLVEAGAVRAAHVVGHGNGWTIAARYGMTERFLSAKRGDVRVFRKLETLVGFLRDMGISRFEVDAADFDPESADRPTRPDRSAALKEAHAARAYDKWFREQVQESLDDPRPNVPHAQVQQEMAAKKAALRKRIARGAKS
B_cep_plasmid_476	GC_00000015	s18	19	21	2			MATETIDQKTLTQLVEAGAVRAAHVVGHGNGWTIAARYGMTERFLSAKRGDVRVFRKLETLVGFLRDMGISRFEVDAADFDPESADRPTRPDRSAALKEAHAARAYDKWFREQVQESLDDPRPNVPHAQVQQEMAAKKAALRKRIARGAKS
B_cep_plasmid_477	GC_00000015	s20	19	21	2			MATETIDQKTLTQLVEAGAVRAAHVVGHGNGWTIAARYGMTERFLSAKRGDVRVFRKLETLVGFLRDMGISRFEVDAADFDPESADRPTRPDRSAALKEAHAARAYDKWFREQVQESLDDPRPNVPHAQVQQEMAAKKAALRKRIARGAKS
B_cep_plasmid_478	GC_00000015	s22	19	21	2			MATETIDQKTLTQLVEAGAVRAAHVVGHGNGWTIAARYGMTERFLSAKRGDVRVFRKLETLVGFLRDMGISRFEVDAADFDPESADRPTRPDRSAALKEAHAARAYDKWFREQVQESLDDPRPNVPHAQVQQEMAAKKAALRKRIARGAKS
B_cep_plasmid_479	GC_00000015	s23	19	21	2			MATETIDQKTLTQLVEAGAVRAAHVVGHGNGWTIAARYGMTERFLSAKRGDVRVFRKLETLVGFLRDMGISRFEVDAADFDPESADRPTRPDRSAALKEAHAARAYDKWFREQVQESLDDPRPNVPHAQVQQEMAAKKAALRKRIARGAKS
B_cep_plasmid_480	GC_00000015	s24	19	21	2			MATETIDQKTLTQLVEAGAVRAAHVVGHGNGWTIAARYGMTERFLSAKRGDVRVFRKLETLVGFLRDMGISRFEVDAADFDPESADRPTRPDRSAALKEAHAARAYDKWFREQVQESLDDPRPNVPHAQVQQEMAAKKAALRKRIARGAKS
B_cep_plasmid_481	GC_00000015	s25	19	21	2			MATETIDQKTLTQLVEAGAVRAAHVVGHGNGWTIAARYGMTERFLSAKRGDVRVFRKLETLVGFLRDMGISRFEVDAADFDPESADRPTRPDRSAALKEAHAARAYDKWFREQVQESLDDPRPNVPHAQVQQEMAAKKAALRKRIARGAKS
B_cep_plasmid_482	GC_00000015	s28	19	21	2			MATETIDQKTLTQLVEAGAVRAAHVVGHGNGWTIAARYGMTERFLSAKRGDVRVFRKLETLVGFLRDMGISRFEVDAADFDPESADRPTRPDRSAALKEAHAARAYDKWFREQVQES----------------------------------
B_cep_plasmid_483	GC_00000015	s28	19	21	2			--------------------------------------------------------------------------------------------RSAALKEAHAARAYDKWFREQVQESLDDPRPNVPHAQVQQEMAAKKAALRKRIARGAKS
B_cep_plasmid_484	GC_00000015	s31	19	21	2			MATETIDQKTLTQLVEAGAVRAAHVVGHGNGWTIAARYGMTERFLSAKRGDVRVFRKLETLVGFLRDMGISRFEVDAADFDPESADRPTRPDRSAALKEAHAARAYDKWFREQVQESLDDPRPNVPHAQVQQEMAAKKAALRKRIARGAKS
B_cep_plasmid_485	GC_00000015	s33	19	21	2			MATETIDQKTLTQLVEAGAVRAAHVVGHGNGWTIAARYGMTERFLSAKRGDVRVFRKLETLVGFLRDMGISRFEVDAADFDPESADRPTRPDRSAALKEAHAARAYDKWFREQVQESLDDPRPNVPHAQVQQEMAAKKAALRKRIARGAKS
B_cep_plasmid_486	GC_00000015	s35	19	21	2			MATETIDQKTLTQLVEAGAVRAAHVVGHGNGWTIAARYGMTERFLSAKRGDVRVFRKLETLVGFLRDMGISRFEVDAADFDPESADRPTRPDRSAALKEAHAARAYDKWFREQVQESLDDPRPNVPHAQVQQEMAAKKAALRKRIARGAKS
B_cep_plasmid_487	GC_00000015	s36	19	21	2			MATETIDQKTLTQLVEAGAVRAAHVVGHGNGWTIAARYGMTERFLSAKRGDVRVFRKLETLVGFLRDMGISRFEVDAADFDPESADRPTRPDRSAALKEAHAARAYDKWFREQVQESLDDPRPNVPHAQVQQEMAAKKAALRKRIARGAKS
B_cep_plasmid_488	GC_00000015	s37	19	21	2			MATETIDQKTLTQLVEAGAVRAAHVVGHGNGWTIAARYGMTERFLSAKRGDVRVFRKLETLVGFLRDMGISRFEVDAADFDPESADRPTRPDRSAALKEAHAARAYDKWFREQVQESLDDPRPNVPHAQVQQEMAAKKAALRKRIARGAKS
B_cep_plasmid_489	GC_00000015	s39	19	21	2			MATETIDQKTLTQLVEAGAVRAAHVVGHGNGWTIAARYGMTERFLSAKRGDVRVFRKLETLVGFLRDMGISRFEVDAADFDPESADRPTRPDRSAALKEAHAARAYDKWFREQVQESLDDPRPNVPHAQVQQEMAAKKAALRKRIARGAKS
B_cep_plasmid_490	GC_00000015	s41	19	21	2			MATETIDQKTLTQLVEAGAVRAAHVVGHGNGWTIAARYGMTERFLSAKRGDVRVFRKLETLVGFLRDMGISRFEVDAADFDPESADRPTRPDRSAALKEAHAARAYDKWFREQVQESLDDPRPNVPHAQVQQEMAAKKAALRKRIARGAKS
B_cep_plasmid_491	GC_00000015	s57	19	21	2			------------------AVRAAHVVGHGNGWTIAARYGMTERFLSAKRGDVRVFRKLETLVGFLRDMGISRFEVDAADFDPESADRPTRPDRSAALKEAHAARAYDKWFREQVQESLDDPRPNVPHAQVQQEMAAKKAALRKRIARGAKS
B_cep_plasmid_492	GC_00000015	s57	19	21	2			MATETIDQKTLTQLVEAGAVRAAHVVGHGNGWTIAARYGMTER------------------------------------------------------------------------------------------------------------
B_cep_plasmid_493	GC_00000015	s9	19	21	2			MATETIDQKTLTQLVEAGAVRAAHVVGHGNGWTIAARYGMTERFLSAKRGDVRVFRKLETLVGFLRDMGISRFEVDAADFDPESADRPTRPDRSAALKEAHAARAYDKWFREQVQESLDDPRPNVPHAQVQQEMAAKKAALRKRIARGAKS
B_cep_plasmid_494	GC_00000016	s12	19	20	2			MAIKQPETSSEYKNVTLRVPPELKDRLVKEAGRQTELRGHAVSLNTLIAELCEAGLTELAKRRK
B_cep_plasmid_495	GC_00000016	s15	19	20	2			MAIKQPETSSEYKNVTLRVPPELKDRLVKEAGRQTELRGHAVSLNTLIAELCEAGLTELAKRRK
B_cep_plasmid_496	GC_00000016	s16	19	20	2			MAIKQPETSSEYKNVTLRVPPELKDRLVKEAGRQTELRGHAVSLNTLIAELCEAGLTELAKRRK
B_cep_plasmid_497	GC_00000016	s18	19	20	2			MAIKQPETSSEYKNVTLRVPPELKDRLVKEAGRQTELRGHAVSLNTLIAELCEAGLTELAKRRK
B_cep_plasmid_498	GC_00000016	s20	19	20	2			MAIKQPETSSEYKNVTLRVPPELKDRLVKEAGRQTELRGHAVSLNTLIAELCEAGLTELAKRRK
B_cep_plasmid_499	GC_00000016	s22	19	20	2			MAIKQPETSSEYKNVTLRVPPELKDRLVKEAGRQTELRGHAVSLNTLIAELCEAGLTELAKRRK
B_cep_plasmid_500	GC_00000016	s23	19	20	2			MAIKQPETSSEYKNVTLRVPPELKDRLVKEAGRQTELRGHAVSLNTLIAELCEAGLTELAKRRK
B_cep_plasmid_501	GC_00000016	s24	19	20	2			MAIKQPETSSEYKNVTLRVPPELKDRLVKEAGRQTELRGHAVSLNTLIAELCEAGLTELAKRRK
B_cep_plasmid_502	GC_00000016	s25	19	20	2			MAIKQPETSSEYKNVTLRVPPELKDRLVKEAGRQTELRGHAVSLNTLIAELCEAGLTELAKRRK
B_cep_plasmid_503	GC_00000016	s28	19	20	2			MAIKQPETSSEYKNVTLRVPPELKDRLVKEAGRQTELRGHAVSLNTLIAELCEAGLTELAKRRK
B_cep_plasmid_504	GC_00000016	s31	19	20	2			MAIKQPETSSEYKNVTLRVPPELKDRLVKEAGRQTELRGHAVSLNTLIAELCEAGLTELAKRRK
B_cep_plasmid_505	GC_00000016	s33	19	20	2			MAIKQPETSSEYKNVTLRVPPELKDRLVKEAGRQTELRGHAVSLNTLIAELCEAGLTELAKRRK
B_cep_plasmid_506	GC_00000016	s35	19	20	2			MAIKQPETSSEYKNVTLRVPPELKDRLVKEAGRQTELRGHAVSLNTLIAELCEAGLTELAKRRK
B_cep_plasmid_507	GC_00000016	s36	19	20	2			MAIKQPETSSEYKNVTLRVPPELKDRLVKEAGRQTELRGHAVSLNTLIAELCEAGLTELAKRRK
B_cep_plasmid_508	GC_00000016	s37	19	20	2			MAIKQPETSSEYKNVTLRVPPELKDRLVKEAGRQTELRGHAVSLNTLIAELCEAGLTELAKRRK
B_cep_plasmid_509	GC_00000016	s39	19	20	2			MAIKQPETSSEYKNVTLRVPPELKDRLVKEAGRQTELRGHAVSLNTLIAELCEAGLTELAKRRK
B_cep_plasmid_510	GC_00000016	s41	19	20	2			-----------------RVPPELKDRLVKEAGRQTELRGHAVSLNTLIAELCEAGLTELAKRRK
B_cep_plasmid_511	GC_00000016	s41	19	20	2			MAIKQPETSSEYKNVTLRVPPELKDRLVKEAGRQTELRGHAV----------------------
B_cep_plasmid_512	GC_00000016	s57	19	20	2			MAIKQPETSSEYKNVTLRVPPELKDRLVKEAGRQTELRGHAVSLNTLIAELCEAGLTELAKRRK
B_cep_plasmid_513	GC_00000016	s9	19	20	2			MAIKQPETSSEYKNVTLRVPPELKDRLVKEAGRQTELRGHAVSLNTLIAELCEAGLTELAKRRK
B_cep_plasmid_514	GC_00000017	s12	19	20	2			MRRCLTLFVSLTLAAPAFAFEHAASTPAATATPAVASAVVAPAPQKPAPVAAPASTPAPVAAKPLPPLPAPAPLPAPAQVESAEAAPDAASHAVAATAKPERKKAVRTARRKPAEKATEPPRIVVSEASRQYLHSLGHQLDDALAK
B_cep_plasmid_515	GC_00000017	s15	19	20	2			MRRCLTLFVSLTLAAPAFAFEHAASTPAATATPAVASAVVAPAPQKPAPVAAPASTPAPVAAKPLPPLPAPAPLPAPAQVESAEAAPDAASHAVAATAKPERKKAVRTARRKPAEKATEPPRIVVSEASRQYLHSLGHQLDDALAK
B_cep_plasmid_516	GC_00000017	s16	19	20	2			MRRCLTLFVSLTLAAPAFAFEHAASTPAATATPAVASAVVAPAPQKPAPVAAPASTPAPVAAKPLPPLPAPAPLPAPAQVESAEAAPDAASHAVAATAKPERKKAVRTARRKPAEKATEPPRIVVSEASRQYLHSLGHQLDDALAK
B_cep_plasmid_517	GC_00000017	s18	19	20	2			MRRCLTLFVSLTLAAPAFAFEHAASTPAATATPAVASAVVAPAPQKPAPVAAPASTPAPVAAKPLPPLPAPAPLPAPAQVESAEAAPDAASHAVAATAKPERKKAVRTARRKPAEKATEPPRIVVSEASRQYLHSLGHQLDDALAK
B_cep_plasmid_518	GC_00000017	s20	19	20	2			MRRCLTLFVSLTLAAPAFAFEHAASTPAATATPAVASAVVAPAPQKPAPVAAPASTPAPVAAKPLPPLPAPAPLPAPAQVESAEAAPDAASHAVAATAKPERKKAVRTARRKPAEKATEPPRIVVSEASRQYLHSLGHQLDDALAK
B_cep_plasmid_519	GC_00000017	s22	19	20	2			------------------------------------------------------------------------------------AAPDAASHAVAATAKPERKKAVRTARRKPAEKATEPPRIVVSEASRQYLHSLGHQLDDALAK
B_cep_plasmid_520	GC_00000017	s22	19	20	2			MRRCLTLFVSLTLAAPAFAFEHAASTPAATATPAVASAVVAPAPQKPAPVAAPASTPAPVAAKPLPPLPAPAPLPAPAQVESAEAAPDAASHAVAATAKPERKKAVRTA-------------------------------------
B_cep_plasmid_521	GC_00000017	s23	19	20	2			MRRCLTLFVSLTLAAPAFAFEHAASTPAATATPAVASAVVAPAPQKPAPVAAPASTPAPVAAKPLPPLPAPAPLPAPAQVESAEAAPDAASHAVAATAKPERKKAVRTARRKPAEKATEPPRIVVSEASRQYLHSLGHQLDDALAK
B_cep_plasmid_522	GC_00000017	s24	19	20	2			MRRCLTLFVSLTLAAPAFAFEHAASTPAATATPAVASAVVAPAPQKPAPVAAPASTPAPVAAKPLPPLPAPAPLPAPAQVESAEAAPDAASHAVAATAKPERKKAVRTARRKPAEKATEPPRIVVSEASRQYLHSLGHQLDDALAK
B_cep_plasmid_523	GC_00000017	s25	19	20	2			MRRCLTLFVSLTLAAPAFAFEHAASTPAATATPAVASAVVAPAPQKPAPVAAPASTPAPVAAKPLPPLPAPAPLPAPAQVESAEAAPDAASHAVAATAKPERKKAVRTARRKPAEKATEPPRIVVSEASRQYLHSLGHQLDDALAK
B_cep_plasmid_524	GC_00000017	s28	19	20	2			MRRCLTLFVSLTLAAPAFAFEHAASTPAATATPAVASAVVAPAPQKPAPVAAPASTPAPVAAKPLPPLPAPAPLPAPAQVESAEAAPDAASHAVAATAKPERKKAVRTARRKPAEKATEPPRIVVSEASRQYLHSLGHQLDDALAK
B_cep_plasmid_525	GC_00000017	s31	19	20	2			MRRCLTLFVSLTLAAPAFAFEHAASTPAATATPAVASAVVAPAPQKPAPVAAPASTPAPVAAKPLPPLPAPAPLPAPAQVESAEAAPDAASHAVAATAKPERKKAVRTARRKPAEKATEPPRIVVSEASRQYLHSLGHQLDDALAK
B_cep_plasmid_526	GC_00000017	s33	19	20	2			MRRCLTLFVSLTLAAPAFAFEHAASTPAATATPAVASAVVAPAPQKPAPVAAPASTPAPVAAKPLPPLPAPAPLPAPAQVESAEAAPDAASHAVAATAKPERKKAVRTARRKPAEKATEPPRIVVSEASRQYLHSLGHQLDDALAK
B_cep_plasmid_527	GC_00000017	s35	19	20	2			MRRCLTLFVSLTLAAPAFAFEHAASTPAATATPAVASAVVAPAPQKPAPVAAPASTPAPVAAKPLPPLPAPAPLPAPAQVESAEAAPDAASHAVAATAKPERKKAVRTARRKPAEKATEPPRIVVSEASRQYLHSLGHQLDDALAK
B_cep_plasmid_528	GC_00000017	s36	19	20	2			MRRCLTLFVSLTLAAPAFAFEHAASTPAATATPAVASAVVAPAPQKPAPVAAPASTPAPVAAKPLPPLPAPAPLPAPAQVESAEAAPDAASHAVAATAKPERKKAVRTARRKPAEKATEPPRIVVSEASRQYLHSLGHQLDDALAK
B_cep_plasmid_529	GC_00000017	s37	19	20	2			MRRCLTLFVSLTLAAPAFAFEHAASTPAATATPAVASAVVAPAPQKPAPVAAPASTPAPVAAKPLPPLPAPAPLPAPAQVESAEAAPDAASHAVAATAKPERKKAVRTARRKPAEKATEPPRIVVSEASRQYLHSLGHQLDDALAK
B_cep_plasmid_530	GC_00000017	s39	19	20	2			MRRCLTLFVSLTLAAPAFAFEHAASTPAATATPAVASAVVAPAPQKPAPVAAPASTPAPVAAKPLPPLPAPAPLPAPAQVESAEAAPDAASHAVAATAKPERKKAVRTARRKPAEKATEPPRIVVSEASRQYLHSLGHQLDDALAK
B_cep_plasmid_531	GC_00000017	s41	19	20	2			MRRCLTLFVSLTLAAPAFAFEHAASTPAATATPAVASAVVAPAPQKPAPVAAPASTPAPVAAKPLPPLPAPAPLPAPAQVESAEAAPDAASHAVAATAKPERKKAVRTARRKPAEKATEPPRIVVSEASRQYLHSLGHQLDDALAK
B_cep_plasmid_532	GC_00000017	s57	19	20	2			MRRCLTLFVSLTLAAPAFAFEHAASTPAATATPAVASAVVAPAPQKPAPVAAPASTPAPVAAKPLPPLPAPAPLPAPAQVESAEAAPDAASHAVAATAKPERKKAVRTARRKPAEKATEPPRIVVSEASRQYLHSLGHQLDDALAK
B_cep_plasmid_533	GC_00000017	s9	19	20	2			MRRCLTLFVSLTLAAPAFAFEHAASTPAATATPAVASAVVAPAPQKPAPVAAPASTPAPVAAKPLPPLPAPAPLPAPAQVESAEAAPDAASHAVAATAKPERKKAVRTARRKPAEKATEPPRIVVSEASRQYLHSLGHQLDDALAK
B_cep_plasmid_534	GC_00000018	s12	19	20	2			MPADKLGRYMTSQAFFDRAKAAVADAVRALEAKGIKPAYGERASTREMAQEVMAEARVHERNKLLCKRLGELSREPAGAHLVDDATAAIARVLLLAKTAMPSEETKFLNEIREQLAQVRAQPALIEWAQLLIETDRTGRDVFRDRSIIDDTLFEQRIEAIRRELRQ
B_cep_plasmid_535	GC_00000018	s15	19	20	2			MPADKLGRYMTSQAFFDRAKAAVADAVRALEAKGIKPAYGERASTREMAQEVMAEARVHERNKLLCKRLGELSREPAGAHLVDDATAAIARVLLLAKTAMPSEETKFLNEIREQLAQVRAQPALIEWAQLLIETDRTGRDVFRDRSIIDDTLFEQRIEAIRRELRQ
B_cep_plasmid_536	GC_00000018	s16	19	20	2			MPADKLGRYMTSQAFFDRAKAAVADAVRALEAKGIKPAYGERASTREMAQEVMAEARVHERNKLLCKRLGELSREPAGAHLVDDATAAIARVLLLAKTAMPSEETKFLNEIREQLAQVRAQPALIEWAQLLIETDRTGRDVFRDRSIIDDTLFEQRIEAIRRELRQ
B_cep_plasmid_537	GC_00000018	s18	19	20	2			MPADKLGRYMTSQAFFDRAKAAVADAVRALEAKGIKPAYGERASTREMAQEVMAEARVHERNKLLCKRLGELSREPAGAHLVDDATAAIARVLLLAKTAMPSEETKFLNEIREQLAQVRAQPALIEWAQLLIETDRTGRDVFRDRSIIDDTLFEQRIEAIRRELRQ
B_cep_plasmid_538	GC_00000018	s20	19	20	2			MPADKLGRYMTSQAFFDRAKAAVADAVRALEAKGIKPAYGERASTREMAQEVMAEARVHERNKLLCKRLGELSREPAGAHLVDDATAAIARVLLLAKTAMPSEETKFLNEIREQLAQVRAQPALIE----------------------------------------
B_cep_plasmid_539	GC_00000018	s20	19	20	2			-----------------------------------------------------------------------------------------------------SEETKFLNEIREQLAQVRAQPALIEWAQLLIETDRTGRDVFRDRSIIDDTLFEQRIEAIRRELRQ
B_cep_plasmid_540	GC_00000018	s22	19	20	2			MPADKLGRYMTSQAFFDRAKAAVADAVRALEAKGIKPAYGERASTREMAQEVMAEARVHERNKLLCKRLGELSREPAGAHLVDDATAAIARVLLLAKTAMPSEETKFLNEIREQLAQVRAQPALIEWAQLLIETDRTGRDVFRDRSIIDDTLFEQRIEAIRRELRQ
B_cep_plasmid_541	GC_00000018	s23	19	20	2			MPADKLGRYMTSQAFFDRAKAAVADAVRALEAKGIKPAYGERASTREMAQEVMAEARVHERNKLLCKRLGELSREPAGAHLVDDATAAIARVLLLAKTAMPSEETKFLNEIREQLAQVRAQPALIEWAQLLIETDRTGRDVFRDRSIIDDTLFEQRIEAIRRELRQ
B_cep_plasmid_542	GC_00000018	s24	19	20	2			MPADKLGRYMTSQAFFDRAKAAVADAVRALEAKGIKPAYGERASTREMAQEVMAEARVHERNKLLCKRLGELSREPAGAHLVDDATAAIARVLLLAKTAMPSEETKFLNEIREQLAQVRAQPALIEWAQLLIETDRTGRDVFRDRSIIDDTLFEQRIEAIRRELRQ
B_cep_plasmid_543	GC_00000018	s25	19	20	2			MPADKLGRYMTSQAFFDRAKAAVADAVRALEAKGIKPAYGERASTREMAQEVMAEARVHERNKLLCKRLGELSREPAGAHLVDDATAAIARVLLLAKTAMPSEETKFLNEIREQLAQVRAQPALIEWAQLLIETDRTGRDVFRDRSIIDDTLFEQRIEAIRRELRQ
B_cep_plasmid_544	GC_00000018	s28	19	20	2			MPADKLGRYMTSQAFFDRAKAAVADAVRALEAKGIKPAYGERASTREMAQEVMAEARVHERNKLLCKRLGELSREPAGAHLVDDATAAIARVLLLAKTAMPSEETKFLNEIREQLAQVRAQPALIEWAQLLIETDRTGRDVFRDRSIIDDTLFEQRIEAIRRELRQ
B_cep_plasmid_545	GC_00000018	s31	19	20	2			MPADKLGRYMTSQAFFDRAKAAVADAVRALEAKGIKPAYGERASTREMAQEVMAEARVHERNKLLCKRLGELSREPAGAHLVDDATAAIARVLLLAKTAMPSEETKFLNEIREQLAQVRAQPALIEWAQLLIETDRTGRDVFRDRSIIDDTLFEQRIEAIRRELRQ
B_cep_plasmid_546	GC_00000018	s33	19	20	2			MPADKLGRYMTSQAFFDRAKAAVADAVRALEAKGIKPAYGERASTREMAQEVMAEARVHERNKLLCKRLGELSREPAGAHLVDDATAAIARVLLLAKTAMPSEETKFLNEIREQLAQVRAQPALIEWAQLLIETDRTGRDVFRDRSIIDDTLFEQRIEAIRRELRQ
B_cep_plasmid_547	GC_00000018	s35	19	20	2			MPADKLGRYMTSQAFFDRAKAAVADAVRALEAKGIKPAYGERASTREMAQEVMAEARVHERNKLLCKRLGELSREPAGAHLVDDATAAIARVLLLAKTAMPSEETKFLNEIREQLAQVRAQPALIEWAQLLIETDRTGRDVFRDRSIIDDTLFEQRIEAIRRELRQ
B_cep_plasmid_548	GC_00000018	s36	19	20	2			MPADKLGRYMTSQAFFDRAKAAVADAVRALEAKGIKPAYGERASTREMAQEVMAEARVHERNKLLCKRLGELSREPAGAHLVDDATAAIARVLLLAKTAMPSEETKFLNEIREQLAQVRAQPALIEWAQLLIETDRTGRDVFRDRSIIDDTLFEQRIEAIRRELRQ
B_cep_plasmid_549	GC_00000018	s37	19	20	2			MPADKLGRYMTSQAFFDRAKAAVADAVRALEAKGIKPAYGERASTREMAQEVMAEARVHERNKLLCKRLGELSREPAGAHLVDDATAAIARVLLLAKTAMPSEETKFLNEIREQLAQVRAQPALIEWAQLLIETDRTGRDVFRDRSIIDDTLFEQRIEAIRRELRQ
B_cep_plasmid_550	GC_00000018	s39	19	20	2			MPADKLGRYMTSQAFFDRAKAAVADAVRALEAKGIKPAYGERASTREMAQEVMAEARVHERNKLLCKRLGELSREPAGAHLVDDATAAIARVLLLAKTAMPSEETKFLNEIREQLAQVRAQPALIEWAQLLIETDRTGRDVFRDRSIIDDTLFEQRIEAIRRELRQ
B_cep_plasmid_551	GC_00000018	s41	19	20	2			MPADKLGRYMTSQAFFDRAKAAVADAVRALEAKGIKPAYGERASTREMAQEVMAEARVHERNKLLCKRLGELSREPAGAHLVDDATAAIARVLLLAKTAMPSEETKFLNEIREQLAQVRAQPALIEWAQLLIETDRTGRDVFRDRSIIDDTLFEQRIEAIRRELRQ
B_cep_plasmid_552	GC_00000018	s57	19	20	2			MPADKLGRYMTSQAFFDRAKAAVADAVRALEAKGIKPAYGERASTREMAQEVMAEARVHERNKLLCKRLGELSREPAGAHLVDDATAAIARVLLLAKTAMPSEETKFLNEIREQLAQVRAQPALIEWAQLLIETDRTGRDVFRDRSIIDDTLFEQRIEAIRRELRQ
B_cep_plasmid_553	GC_00000018	s9	19	20	2			MPADKLGRYMTSQAFFDRAKAAVADAVRALEAKGIKPAYGERASTREMAQEVMAEARVHERNKLLCKRLGELSREPAGAHLVDDATAAIARVLLLAKTAMPSEETKFLNEIREQLAQVRAQPALIEWAQLLIETDRTGRDVFRDRSIIDDTLFEQRIEAIRRELRQ
B_cep_plasmid_554	GC_00000019	s15	8	20	3	COG0394	Protein-tyrosine-phosphatase	MSDKRYNVLFICTGNSARSILSE--GLLNQLGDGRFVAYSAGSHPKGEVNPFALRELARWHLSTEGYRSKSWDEFAAPDAPALDFVFTVCDKAAGEVCPIWPGQPVTAHWGVPDPADVEGSDEQKQQAMHDAALTLKRRIDLLLSLPLTKLDNVALEKSVRDIGQQ
B_cep_plasmid_555	GC_00000019	s15	8	20	3	COG0394	Protein-tyrosine-phosphatase	-----WRL---CAAPQVAPLCRPRIGSIAPPRDRRFVAYSAGSHPKGEVNPFAIRELARWHLPTEGYRSKSWDEFAAPGAPELDFVFTVCDKAAGEVCPIWPGQPMTAHWGVPDPAEVEGSDERKQQAMHEVALVLKRRIDLLLSVPIAKLDNVALLKTVRDIGQQ
B_cep_plasmid_556	GC_00000019	s16	8	20	3	COG0394	Protein-tyrosine-phosphatase	MSDKRYNVLFICTGNSARSILSE--GLLNQLGDGRFVAYSAGSHPKGEVNPFALRELARWHLSTEGYRSKSWDEFAAPDAPALDFVFTVCDKAAGEVCPIWPGQPVTAHWGVPDPADVEGSDEQKQQAMHDAALTLKRRIDLLLSLPLTKLDNVALEKSVRDIGQQ
B_cep_plasmid_557	GC_00000019	s16	8	20	3	COG0394	Protein-tyrosine-phosphatase	-----WRL---CAAPQVAPLCRPRIGSIAPPRDRRFVAYSAGSHPKGEVNPFAIRELARWHLPTEGYRSKSWDEFAAPGAPELDFVFTVCDKAAGEVCPIWPGQPMTAHWGVPDPAEVEGSDERKQQAMHEVALVLKRRIDLLLSVPIAKLDNVALLKTVRDIGQQ
B_cep_plasmid_558	GC_00000019	s16	8	20	3	COG0394	Protein-tyrosine-phosphatase	MTDKRYNVLFICTGNSARSILSE--ALMNQLGDGR------------------------------------------------------CRGAA------------------------------------------------------------------------
B_cep_plasmid_559	GC_00000019	s28	8	20	3	COG0394	Protein-tyrosine-phosphatase	MSDKRYNVLFICTGNSARSILSE--GLLNQLGDGRFVAYSAGSHPKGEVNPFALRELARWHLSTEGYRSKSWDEFAAPDAPALDFVFTVCDKAAGEVCPIWPGQPVTAHWGVPDPADVEGSDEQKQQAMHDAALTLKRRIDLLLSLPLTKLDNVALEKSVRDIGQQ
B_cep_plasmid_560	GC_00000019	s28	8	20	3	COG0394	Protein-tyrosine-phosphatase	-----WRL---CAAPQVAPLCRPRIGSIAPPRDRRFVAYSAGSHPKGEVNPFAIRELARWHLPTEGYRSKSWDEFAAPGAPELDFVFTVCDKAAGEVCPIWPGQPMTAHWGVPDPAEVEGSDERKQQAMHEVALVLKRRIDLLLSVPIAKLDNVALLKTVRDIGQQ
B_cep_plasmid_561	GC_00000019	s28	8	20	3	COG0394	Protein-tyrosine-phosphatase	MTDKRYNVLFICTGNSARSILSE--ALMNQLGDGR------------------------------------------------------CRGAA------------------------------------------------------------------------
B_cep_plasmid_562	GC_00000019	s35	8	20	3	COG0394	Protein-tyrosine-phosphatase	MSDKRYNVLFICTGNSARSILSE--GLLNQLGDGRFVAYSAGSHPKGEVNPFALRELARWHLSTEGYRSKSWDEFAAPDAPALDFVFTVCDKAAGEVCPIWPGQPVTAHWGVPDPADVEGSDEQKQQAMHDAALTLKRRIDLLLSLPLTKLDNVALEKSVRDIGQQ
B_cep_plasmid_563	GC_00000019	s35	8	20	3	COG0394	Protein-tyrosine-phosphatase	-----WRL---CAAPQVAPLCRPRIGSIAPPRDRRFVAYSAGSHPKGEVNPFAIRELARWHLPTEGYRSKSWDEFAAPGAPELDFVFTVCDKAAGEVCPIWPGQPMTAHWGVPDPAEVEGSDERKQQAMHEVALVLKRRIDLLLSVPIAKLDNVALLKTVRDIGQQ
B_cep_plasmid_564	GC_00000019	s35	8	20	3	COG0394	Protein-tyrosine-phosphatase	MTDKRYNVLFICTGNSARSILSE--ALMNQLGDGR------------------------------------------------------CRGAA------------------------------------------------------------------------
B_cep_plasmid_565	GC_00000019	s36	8	20	3	COG0394	Protein-tyrosine-phosphatase	MSDKRYNVLFICTGNSARSILSE--GLLNQLGDGRFVAYSAGSHPKGEVNPFALRELARWHLSTEGYRSKSWDEFAAPDAPALDFVFTVCDKAAGEVCPIWPGQPVTAHWGVPDPADVEGSDEQKQQAMHDAALTLKRRIDLLLSLPLTKLDNVALEKSVRDIGQQ
B_cep_plasmid_566	GC_00000019	s36	8	20	3	COG0394	Protein-tyrosine-phosphatase	-----WRL---CAAPQVAPLCRPRIGSIAPPRDRRFVAYSAGSHPKGEVNPFAIRELARWHLPTEGYRSKSWDEFAAPGAPELDFVFTVCDKAAGEVCPIWPGQPMTAHWGVPDPAEVEGSDERKQQAMHEVALVLKRRIDLLLSVPIAKLDNVALLKTVRDIGQQ
B_cep_plasmid_567	GC_00000019	s39	8	20	3	COG0394	Protein-tyrosine-phosphatase	MSDKRYNVLFICTGNSARSILSE--GLLNQLGDGRFVAYSAGSHPKGEVNPFALRELARWHLSTEGYRSKSWDEFAAPDAPALDFVFTVCDKAAGEVCPIWPGQPVTAHWGVPDPADVEGSDEQKQQAMHDAALTLKRRIDLLLSLPLTKLDNVALEKSVRDIGQQ
B_cep_plasmid_568	GC_00000019	s39	8	20	3	COG0394	Protein-tyrosine-phosphatase	-----WRL---CAAPQVAPLCRPRIGSIAPPRDRRFVAYSAGSHPKGEVNPFAIRELARWHLPTEGYRSKSWDEFAAPGAPELDFVFTVCDKAAGEVCPIWPGQPMTAHWGVPDPAEVEGSDERKQQAMHEVALVLKRRIDLLLSVPIAKLDNVALLKTVRDIGQQ
B_cep_plasmid_569	GC_00000019	s39	8	20	3	COG0394	Protein-tyrosine-phosphatase	MTDKRYNVLFICTGNSARSILSE--ALMNQLGDGR------------------------------------------------------CRGAA------------------------------------------------------------------------
B_cep_plasmid_570	GC_00000019	s57	8	20	3	COG0394	Protein-tyrosine-phosphatase	MSDKRYNVLFICTGNSARSILSE--GLLNQLGDGRFVAYSAGSHPKGEVNPFALRELARWHLSTEGYRSKSWDEFAAPDAPALDFVFTVCDKAAGEVCPIWPGQPVTAHWGVPDPADVEGSDEQKQQAMHDAALTLKRRIDLLLSLPLTKLDNVALEKSVRDIGQQ
B_cep_plasmid_571	GC_00000019	s57	8	20	3	COG0394	Protein-tyrosine-phosphatase	-----WRL---CAAPQVAPLCRPRIGSIAPPRDRRFVAYSAGSHPKGEVNPFAIRELARWHLPTEGYRSKSWDEFAAPGAPELDFVFTVCDKAAGEVCPIWPGQPMTAHWGVPDPAEVEGSDERKQQAMHEVALVLKRRIDLLLSVPIAKLDNVALLKTVRDIGQQ
B_cep_plasmid_572	GC_00000019	s9	8	20	3	COG0394	Protein-tyrosine-phosphatase	MSDKRYNVLFICTGNSARSILSE--GLLNQLGDGRFVAYSAGSHPKGEVNPFALRELARWHLSTEGYRSKSWDEFAAPDAPALDFVFTVCDKAAGEVCPIWPGQPVTAHWGVPDPADVEGSDEQKQQAMHDAALTLKRRIDLLLSLPLTKLDNVALEKSVRDIGQQ
B_cep_plasmid_573	GC_00000019	s9	8	20	3	COG0394	Protein-tyrosine-phosphatase	-----WRL---CAAPQVAPLCRPRIGSIAPPRDRRFVAYSAGSHPKGEVNPFAIRELARWHLPTEGYRSKSWDEFAAPGAPELDFVFTVCDKAAGEVCPIWPGQPMTAHWGVPDPAEVEGSDERKQQAMHEVALVLKRRIDLLLSVPIAKLDNVALLKTVRDIGQQ
B_cep_plasmid_574	GC_00000020	s12	19	19	1	COG0270	Site-specific DNA-cytosine methylase	MSQFTSLEMCAGAGGQGLGLEMAGFDHAALVEIEPPACATLRLNRPDWNVIEGDLRAFSGTPYKGIDLVAGGVPCPPFSKAGKQLGADDERDLFPEAIRLVDECRPQAVMLENVRGLLDAVFDDYRNKVEKQLKKLGYVPGWRLLNASDYGVSQLRPRVVFVGIRKDLAKGFSWPEPNKTAPLTVGELLHDLMKVKGWRGADRWREHANTIAPTLVGGSKKHGGPDLGPTRAKRAWAAIGVDGMGLWDEAPERNFVGMPRLTPRMTARIQGFPDNWAFAGRKTAAYRQIGNAFPPPVAAAVARQIFAALATKRVYKVA
B_cep_plasmid_575	GC_00000020	s15	19	19	1	COG0270	Site-specific DNA-cytosine methylase	MSQFTSLEMCAGAGGQGLGLEMAGFDHAALVEIEPPACATLRLNRPDWNVIEGDLRAFSGTPYKGIDLVAGGVPCPPFSKAGKQLGADDERDLFPEAIRLVDECRPQAVMLENVRGLLDAVFDDYRNKVEKQLKKLGYVPGWRLLNASDYGVSQLRPRVVFVGIRKDLAKGFSWPEPNKTAPLTVGELLHDLMKVKGWRGADRWREHANTIAPTLVGGSKKHGGPDLGPTRAKRAWAAIGVDGMGLWDEAPERNFVGMPRLTPRMTARIQGFPDNWAFAGRKTAAYRQIGNAFPPPVAAAVARQIFAALATKRVYKVA
B_cep_plasmid_576	GC_00000020	s16	19	19	1	COG0270	Site-specific DNA-cytosine methylase	MSQFTSLEMCAGAGGQGLGLEMAGFDHAALVEIEPPACATLRLNRPDWNVIEGDLRAFSGTPYKGIDLVAGGVPCPPFSKAGKQLGADDERDLFPEAIRLVDECRPQAVMLENVRGLLDAVFDDYRNKVEKQLKKLGYVPGWRLLNASDYGVSQLRPRVVFVGIRKDLAKGFSWPEPNKTAPLTVGELLHDLMKVKGWRGADRWREHANTIAPTLVGGSKKHGGPDLGPTRAKRAWAAIGVDGMGLWDEAPERNFVGMPRLTPRMTARIQGFPDNWAFAGRKTAAYRQIGNAFPPPVAAAVARQIFAALATKRVYKVA
B_cep_plasmid_577	GC_00000020	s18	19	19	1	COG0270	Site-specific DNA-cytosine methylase	MSQFTSLEMCAGAGGQGLGLEMAGFDHAALVEIEPPACATLRLNRPDWNVIEGDLRAFSGTPYKGIDLVAGGVPCPPFSKAGKQLGADDERDLFPEAIRLVDECRPQAVMLENVRGLLDAVFDDYRNKVEKQLKKLGYVPGWRLLNASDYGVSQLRPRVVFVGIRKDLAKGFSWPEPNKTAPLTVGELLHDLMKVKGWRGADRWREHANTIAPTLVGGSKKHGGPDLGPTRAKRAWAAIGVDGMGLWDEAPERNFVGMPRLTPRMTARIQGFPDNWAFAGRKTAAYRQIGNAFPPPVAAAVARQIFAALATKRVYKVA
B_cep_plasmid_578	GC_00000020	s20	19	19	1	COG0270	Site-specific DNA-cytosine methylase	MSQFTSLEMCAGAGGQGLGLEMAGFDHAALVEIEPPACATLRLNRPDWNVIEGDLRAFSGTPYKGIDLVAGGVPCPPFSKAGKQLGADDERDLFPEAIRLVDECRPQAVMLENVRGLLDAVFDDYRNKVEKQLKKLGYVPGWRLLNASDYGVSQLRPRVVFVGIRKDLAKGFSWPEPNKTAPLTVGELLHDLMKVKGWRGADRWREHANTIAPTLVGGSKKHGGPDLGPTRAKRAWAAIGVDGMGLWDEAPERNFVGMPRLTPRMTARIQGFPDNWAFAGRKTAAYRQIGNAFPPPVAAAVARQIFAALATKRVYKVA
B_cep_plasmid_579	GC_00000020	s22	19	19	1	COG0270	Site-specific DNA-cytosine methylase	MSQFTSLEMCAGAGGQGLGLEMAGFDHAALVEIEPPACATLRLNRPDWNVIEGDLRAFSGTPYKGIDLVAGGVPCPPFSKAGKQLGADDERDLFPEAIRLVDECRPQAVMLENVRGLLDAVFDDYRNKVEKQLKKLGYVPGWRLLNASDYGVSQLRPRVVFVGIRKDLAKGFSWPEPNKTAPLTVGELLHDLMKVKGWRGADRWREHANTIAPTLVGGSKKHGGPDLGPTRAKRAWAAIGVDGMGLWDEAPERNFVGMPRLTPRMTARIQGFPDNWAFAGRKTAAYRQIGNAFPPPVAAAVARQIFAALATKRVYKVA
B_cep_plasmid_580	GC_00000020	s23	19	19	1	COG0270	Site-specific DNA-cytosine methylase	MSQFTSLEMCAGAGGQGLGLEMAGFDHAALVEIEPPACATLRLNRPDWNVIEGDLRAFSGTPYKGIDLVAGGVPCPPFSKAGKQLGADDERDLFPEAIRLVDECRPQAVMLENVRGLLDAVFDDYRNKVEKQLKKLGYVPGWRLLNASDYGVSQLRPRVVFVGIRKDLAKGFSWPEPNKTAPLTVGELLHDLMKVKGWRGADRWREHANTIAPTLVGGSKKHGGPDLGPTRAKRAWAAIGVDGMGLWDEAPERNFVGMPRLTPRMTARIQGFPDNWAFAGRKTAAYRQIGNAFPPPVAAAVARQIFAALATKRVYKVA
B_cep_plasmid_581	GC_00000020	s24	19	19	1	COG0270	Site-specific DNA-cytosine methylase	MSQFTSLEMCAGAGGQGLGLEMAGFDHAALVEIEPPACATLRLNRPDWNVIEGDLRAFSGTPYKGIDLVAGGVPCPPFSKAGKQLGADDERDLFPEAIRLVDECRPQAVMLENVRGLLDAVFDDYRNKVEKQLKKLGYVPGWRLLNASDYGVSQLRPRVVFVGIRKDLAKGFSWPEPNKTAPLTVGELLHDLMKVKGWRGADRWREHANTIAPTLVGGSKKHGGPDLGPTRAKRAWAAIGVDGMGLWDEAPERNFVGMPRLTPRMTARIQGFPDNWAFAGRKTAAYRQIGNAFPPPVAAAVARQIFAALATKRVYKVA
B_cep_plasmid_582	GC_00000020	s25	19	19	1	COG0270	Site-specific DNA-cytosine methylase	MSQFTSLEMCAGAGGQGLGLEMAGFDHAALVEIEPPACATLRLNRPDWNVIEGDLRAFSGTPYKGIDLVAGGVPCPPFSKAGKQLGADDERDLFPEAIRLVDECRPQAVMLENVRGLLDAVFDDYRNKVEKQLKKLGYVPGWRLLNASDYGVSQLRPRVVFVGIRKDLAKGFSWPEPNKTAPLTVGELLHDLMKVKGWRGADRWREHANTIAPTLVGGSKKHGGPDLGPTRAKRAWAAIGVDGMGLWDEAPERNFVGMPRLTPRMTARIQGFPDNWAFAGRKTAAYRQIGNAFPPPVAAAVARQIFAALATKRVYKVA
B_cep_plasmid_583	GC_00000020	s28	19	19	1	COG0270	Site-specific DNA-cytosine methylase	MSQFTSLEMCAGAGGQGLGLEMAGFDHAALVEIEPPACATLRLNRPDWNVIEGDLRAFSGTPYKGIDLVAGGVPCPPFSKAGKQLGADDERDLFPEAIRLVDECRPQAVMLENVRGLLDAVFDDYRNKVEKQLKKLGYVPGWRLLNASDYGVSQLRPRVVFVGIRKDLAKGFSWPEPNKTAPLTVGELLHDLMKVKGWRGADRWREHANTIAPTLVGGSKKHGGPDLGPTRAKRAWAAIGVDGMGLWDEAPERNFVGMPRLTPRMTARIQGFPDNWAFAGRKTAAYRQIGNAFPPPVAAAVARQIFAALATKRVYKVA
B_cep_plasmid_584	GC_00000020	s31	19	19	1	COG0270	Site-specific DNA-cytosine methylase	MSQFTSLEMCAGAGGQGLGLEMAGFDHAALVEIEPPACATLRLNRPDWNVIEGDLRAFSGTPYKGIDLVAGGVPCPPFSKAGKQLGADDERDLFPEAIRLVDECRPQAVMLENVRGLLDAVFDDYRNKVEKQLKKLGYVPGWRLLNASDYGVSQLRPRVVFVGIRKDLAKGFSWPEPNKTAPLTVGELLHDLMKVKGWRGADRWREHANTIAPTLVGGSKKHGGPDLGPTRAKRAWAAIGVDGMGLWDEAPERNFVGMPRLTPRMTARIQGFPDNWAFAGRKTAAYRQIGNAFPPPVAAAVARQIFAALATKRVYKVA
B_cep_plasmid_585	GC_00000020	s33	19	19	1	COG0270	Site-specific DNA-cytosine methylase	MSQFTSLEMCAGAGGQGLGLEMAGFDHAALVEIEPPACATLRLNRPDWNVIEGDLRAFSGTPYKGIDLVAGGVPCPPFSKAGKQLGADDERDLFPEAIRLVDECRPQAVMLENVRGLLDAVFDDYRNKVEKQLKKLGYVPGWRLLNASDYGVSQLRPRVVFVGIRKDLAKGFSWPEPNKTAPLTVGELLHDLMKVKGWRGADRWREHANTIAPTLVGGSKKHGGPDLGPTRAKRAWAAIGVDGMGLWDEAPERNFVGMPRLTPRMTARIQGFPDNWAFAGRKTAAYRQIGNAFPPPVAAAVARQIFAALATKRVYKVA
B_cep_plasmid_586	GC_00000020	s35	19	19	1	COG0270	Site-specific DNA-cytosine methylase	MSQFTSLEMCAGAGGQGLGLEMAGFDHAALVEIEPPACATLRLNRPDWNVIEGDLRAFSGTPYKGIDLVAGGVPCPPFSKAGKQLGADDERDLFPEAIRLVDECRPQAVMLENVRGLLDAVFDDYRNKVEKQLKKLGYVPGWRLLNASDYGVSQLRPRVVFVGIRKDLAKGFSWPEPNKTAPLTVGELLHDLMKVKGWRGADRWREHANTIAPTLVGGSKKHGGPDLGPTRAKRAWAAIGVDGMGLWDEAPERNFVGMPRLTPRMTARIQGFPDNWAFAGRKTAAYRQIGNAFPPPVAAAVARQIFAALATKRVYKVA
B_cep_plasmid_587	GC_00000020	s36	19	19	1	COG0270	Site-specific DNA-cytosine methylase	MSQFTSLEMCAGAGGQGLGLEMAGFDHAALVEIEPPACATLRLNRPDWNVIEGDLRAFSGTPYKGIDLVAGGVPCPPFSKAGKQLGADDERDLFPEAIRLVDECRPQAVMLENVRGLLDAVFDDYRNKVEKQLKKLGYVPGWRLLNASDYGVSQLRPRVVFVGIRKDLAKGFSWPEPNKTAPLTVGELLHDLMKVKGWRGADRWREHANTIAPTLVGGSKKHGGPDLGPTRAKRAWAAIGVDGMGLWDEAPERNFVGMPRLTPRMTARIQGFPDNWAFAGRKTAAYRQIGNAFPPPVAAAVARQIFAALATKRVYKVA
B_cep_plasmid_588	GC_00000020	s37	19	19	1	COG0270	Site-specific DNA-cytosine methylase	MSQFTSLEMCAGAGGQGLGLEMAGFDHAALVEIEPPACATLRLNRPDWNVIEGDLRAFSGTPYKGIDLVAGGVPCPPFSKAGKQLGADDERDLFPEAIRLVDECRPQAVMLENVRGLLDAVFDDYRNKVEKQLKKLGYVPGWRLLNASDYGVSQLRPRVVFVGIRKDLAKGFSWPEPNKTAPLTVGELLHDLMKVKGWRGADRWREHANTIAPTLVGGSKKHGGPDLGPTRAKRAWAAIGVDGMGLWDEAPERNFVGMPRLTPRMTARIQGFPDNWAFAGRKTAAYRQIGNAFPPPVAAAVARQIFAALATKRVYKVA
B_cep_plasmid_589	GC_00000020	s39	19	19	1	COG0270	Site-specific DNA-cytosine methylase	MSQFTSLEMCAGAGGQGLGLEMAGFDHAALVEIEPPACATLRLNRPDWNVIEGDLRAFSGTPYKGIDLVAGGVPCPPFSKAGKQLGADDERDLFPEAIRLVDECRPQAVMLENVRGLLDAVFDDYRNKVEKQLKKLGYVPGWRLLNASDYGVSQLRPRVVFVGIRKDLAKGFSWPEPNKTAPLTVGELLHDLMKVKGWRGADRWREHANTIAPTLVGGSKKHGGPDLGPTRAKRAWAAIGVDGMGLWDEAPERNFVGMPRLTPRMTARIQGFPDNWAFAGRKTAAYRQIGNAFPPPVAAAVARQIFAALATKRVYKVA
B_cep_plasmid_590	GC_00000020	s41	19	19	1	COG0270	Site-specific DNA-cytosine methylase	MSQFTSLEMCAGAGGQGLGLEMAGFDHAALVEIEPPACATLRLNRPDWNVIEGDLRAFSGTPYKGIDLVAGGVPCPPFSKAGKQLGADDERDLFPEAIRLVDECRPQAVMLENVRGLLDAVFDDYRNKVEKQLKKLGYVPGWRLLNASDYGVSQLRPRVVFVGIRKDLAKGFSWPEPNKTAPLTVGELLHDLMKVKGWRGADRWREHANTIAPTLVGGSKKHGGPDLGPTRAKRAWAAIGVDGMGLWDEAPERNFVGMPRLTPRMTARIQGFPDNWAFAGRKTAAYRQIGNAFPPPVAAAVARQIFAALATKRVYKVA
B_cep_plasmid_591	GC_00000020	s57	19	19	1	COG0270	Site-specific DNA-cytosine methylase	MSQFTSLEMCAGAGGQGLGLEMAGFDHAALVEIEPPACATLRLNRPDWNVIEGDLRAFSGTPYKGIDLVAGGVPCPPFSKAGKQLGADDERDLFPEAIRLVDECRPQAVMLENVRGLLDAVFDDYRNKVEKQLKKLGYVPGWRLLNASDYGVSQLRPRVVFVGIRKDLAKGFSWPEPNKTAPLTVGELLHDLMKVKGWRGADRWREHANTIAPTLVGGSKKHGGPDLGPTRAKRAWAAIGVDGMGLWDEAPERNFVGMPRLTPRMTARIQGFPDNWAFAGRKTAAYRQIGNAFPPPVAAAVARQIFAALATKRVYKVA
B_cep_plasmid_592	GC_00000020	s9	19	19	1	COG0270	Site-specific DNA-cytosine methylase	MSQFTSLEMCAGAGGQGLGLEMAGFDHAALVEIEPPACATLRLNRPDWNVIEGDLRAFSGTPYKGIDLVAGGVPCPPFSKAGKQLGADDERDLFPEAIRLVDECRPQAVMLENVRGLLDAVFDDYRNKVEKQLKKLGYVPGWRLLNASDYGVSQLRPRVVFVGIRKDLAKGFSWPEPNKTAPLTVGELLHDLMKVKGWRGADRWREHANTIAPTLVGGSKKHGGPDLGPTRAKRAWAAIGVDGMGLWDEAPERNFVGMPRLTPRMTARIQGFPDNWAFAGRKTAAYRQIGNAFPPPVAAAVARQIFAALATKRVYKVA
B_cep_plasmid_593	GC_00000021	s12	19	19	1			MPEMDGYLLGVAHRNKRIAEQNAQSAEQWMTYANKLKAKLSTVEQERDAVRRERDALAAQLREQQARIAALDALQGKMAAELEKVNPAHPLVSAERRKVIVETAIKMARLPQTRP
B_cep_plasmid_594	GC_00000021	s15	19	19	1			MPEMDGYLLGVAHRNKRIAEQNAQSAEQWMTYANKLKAKLSTVEQERDAVRRERDALAAQLREQQARIAALDALQGKMAAELEKVNPAHPLVSAERRKVIVETAIKMARLPQTRP
B_cep_plasmid_595	GC_00000021	s16	19	19	1			MPEMDGYLLGVAHRNKRIAEQNAQSAEQWMTYANKLKAKLSTVEQERDAVRRERDALAAQLREQQARIAALDALQGKMAAELEKVNPAHPLVSAERRKVIVETAIKMARLPQTRP
B_cep_plasmid_596	GC_00000021	s18	19	19	1			MPEMDGYLLGVAHRNKRIAEQNAQSAEQWMTYANKLKAKLSTVEQERDAVRRERDALAAQLREQQARIAALDALQGKMAAELEKVNPAHPLVSAERRKVIVETAIKMARLPQTRP
B_cep_plasmid_597	GC_00000021	s20	19	19	1			MPEMDGYLLGVAHRNKRIAEQNAQSAEQWMTYANKLKAKLSTVEQERDAVRRERDALAAQLREQQARIAALDALQGKMAAELEKVNPAHPLVSAERRKVIVETAIKMARLPQTRP
B_cep_plasmid_598	GC_00000021	s22	19	19	1			MPEMDGYLLGVAHRNKRIAEQNAQSAEQWMTYANKLKAKLSTVEQERDAVRRERDALAAQLREQQARIAALDALQGKMAAELEKVNPAHPLVSAERRKVIVETAIKMARLPQTRP
B_cep_plasmid_599	GC_00000021	s23	19	19	1			MPEMDGYLLGVAHRNKRIAEQNAQSAEQWMTYANKLKAKLSTVEQERDAVRRERDALAAQLREQQARIAALDALQGKMAAELEKVNPAHPLVSAERRKVIVETAIKMARLPQTRP
B_cep_plasmid_600	GC_00000021	s24	19	19	1			MPEMDGYLLGVAHRNKRIAEQNAQSAEQWMTYANKLKAKLSTVEQERDAVRRERDALAAQLREQQARIAALDALQGKMAAELEKVNPAHPLVSAERRKVIVETAIKMARLPQTRP
B_cep_plasmid_601	GC_00000021	s25	19	19	1			MPEMDGYLLGVAHRNKRIAEQNAQSAEQWMTYANKLKAKLSTVEQERDAVRRERDALAAQLREQQARIAALDALQGKMAAELEKVNPAHPLVSAERRKVIVETAIKMARLPQTRP
B_cep_plasmid_602	GC_00000021	s28	19	19	1			MPEMDGYLLGVAHRNKRIAEQNAQSAEQWMTYANKLKAKLSTVEQERDAVRRERDALAAQLREQQARIAALDALQGKMAAELEKVNPAHPLVSAERRKVIVETAIKMARLPQTRP
B_cep_plasmid_603	GC_00000021	s31	19	19	1			MPEMDGYLLGVAHRNKRIAEQNAQSAEQWMTYANKLKAKLSTVEQERDAVRRERDALAAQLREQQARIAALDALQGKMAAELEKVNPAHPLVSAERRKVIVETAIKMARLPQTRP
B_cep_plasmid_604	GC_00000021	s33	19	19	1			MPEMDGYLLGVAHRNKRIAEQNAQSAEQWMTYANKLKAKLSTVEQERDAVRRERDALAAQLREQQARIAALDALQGKMAAELEKVNPAHPLVSAERRKVIVETAIKMARLPQTRP
B_cep_plasmid_605	GC_00000021	s35	19	19	1			MPEMDGYLLGVAHRNKRIAEQNAQSAEQWMTYANKLKAKLSTVEQERDAVRRERDALAAQLREQQARIAALDALQGKMAAELEKVNPAHPLVSAERRKVIVETAIKMARLPQTRP
B_cep_plasmid_606	GC_00000021	s36	19	19	1			MPEMDGYLLGVAHRNKRIAEQNAQSAEQWMTYANKLKAKLSTVEQERDAVRRERDALAAQLREQQARIAALDALQGKMAAELEKVNPAHPLVSAERRKVIVETAIKMARLPQTRP
B_cep_plasmid_607	GC_00000021	s37	19	19	1			MPEMDGYLLGVAHRNKRIAEQNAQSAEQWMTYANKLKAKLSTVEQERDAVRRERDALAAQLREQQARIAALDALQGKMAAELEKVNPAHPLVSAERRKVIVETAIKMARLPQTRP
B_cep_plasmid_608	GC_00000021	s39	19	19	1			MPEMDGYLLGVAHRNKRIAEQNAQSAEQWMTYANKLKAKLSTVEQERDAVRRERDALAAQLREQQARIAALDALQGKMAAELEKVNPAHPLVSAERRKVIVETAIKMARLPQTRP
B_cep_plasmid_609	GC_00000021	s41	19	19	1			MPEMDGYLLGVAHRNKRIAEQNAQSAEQWMTYANKLKAKLSTVEQERDAVRRERDALAAQLREQQARIAALDALQGKMAAELEKVNPAHPLVSAERRKVIVETAIKMARLPQTRP
B_cep_plasmid_610	GC_00000021	s57	19	19	1			MPEMDGYLLGVAHRNKRIAEQNAQSAEQWMTYANKLKAKLSTVEQERDAVRRERDALAAQLREQQARIAALDALQGKMAAELEKVNPAHPLVSAERRKVIVETAIKMARLPQTRP
B_cep_plasmid_611	GC_00000021	s9	19	19	1			MPEMDGYLLGVAHRNKRIAEQNAQSAEQWMTYANKLKAKLSTVEQERDAVRRERDALAAQLREQQARIAALDALQGKMAAELEKVNPAHPLVSAERRKVIVETAIKMARLPQTRP
B_cep_plasmid_612	GC_00000022	s12	19	19	1			MKRLAATLIVCALAGCAQMQMPPQLSQLLNAGSTKPAGPVTIMDFAVPNDAIAARDAELTSVLAKAGALAGKQKQPATVVVSAQPAQLPYLTQAIRSGIPPWRVAFVTLESANVATTQPTTIQIKVTQQ
B_cep_plasmid_613	GC_00000022	s15	19	19	1			MKRLAATLIVCALAGCAQMQMPPQLSQLLNAGSTKPAGPVTIMDFAVPNDAIAARDAELTSVLAKAGALAGKQKQPATVVVSAQPAQLPYLTQAIRSGIPPWRVAFVTLESANVATTQPTTIQIKVTQQ
B_cep_plasmid_614	GC_00000022	s16	19	19	1			MKRLAATLIVCALAGCAQMQMPPQLSQLLNAGSTKPAGPVTIMDFAVPNDAIAARDAELTSVLAKAGALAGKQKQPATVVVSAQPAQLPYLTQAIRSGIPPWRVAFVTLESANVATTQPTTIQIKVTQQ
B_cep_plasmid_615	GC_00000022	s18	19	19	1			MKRLAATLIVCALAGCAQMQMPPQLSQLLNAGSTKPAGPVTIMDFAVPNDAIAARDAELTSVLAKAGALAGKQKQPATVVVSAQPAQLPYLTQAIRSGIPPWRVAFVTLESANVATTQPTTIQIKVTQQ
B_cep_plasmid_616	GC_00000022	s20	19	19	1			MKRLAATLIVCALAGCAQMQMPPQLSQLLNAGSTKPAGPVTIMDFAVPNDAIAARDAELTSVLAKAGALAGKQKQPATVVVSAQPAQLPYLTQAIRSGIPPWRVAFVTLESANVATTQPTTIQIKVTQQ
B_cep_plasmid_617	GC_00000022	s22	19	19	1			MKRLAATLIVCALAGCAQMQMPPQLSQLLNAGSTKPAGPVTIMDFAVPNDAIAARDAELTSVLAKAGALAGKQKQPATVVVSAQPAQLPYLTQAIRSGIPPWRVAFVTLESANVATTQPTTIQIKVTQQ
B_cep_plasmid_618	GC_00000022	s23	19	19	1			MKRLAATLIVCALAGCAQMQMPPQLSQLLNAGSTKPAGPVTIMDFAVPNDAIAARDAELTSVLAKAGALAGKQKQPATVVVSAQPAQLPYLTQAIRSGIPPWRVAFVTLESANVATTQPTTIQIKVTQQ
B_cep_plasmid_619	GC_00000022	s24	19	19	1			MKRLAATLIVCALAGCAQMQMPPQLSQLLNAGSTKPAGPVTIMDFAVPNDAIAARDAELTSVLAKAGALAGKQKQPATVVVSAQPAQLPYLTQAIRSGIPPWRVAFVTLESANVATTQPTTIQIKVTQQ
B_cep_plasmid_620	GC_00000022	s25	19	19	1			MKRLAATLIVCALAGCAQMQMPPQLSQLLNAGSTKPAGPVTIMDFAVPNDAIAARDAELTSVLAKAGALAGKQKQPATVVVSAQPAQLPYLTQAIRSGIPPWRVAFVTLESANVATTQPTTIQIKVTQQ
B_cep_plasmid_621	GC_00000022	s28	19	19	1			MKRLAATLIVCALAGCAQMQMPPQLSQLLNAGSTKPAGPVTIMDFAVPNDAIAARDAELTSVLAKAGALAGKQKQPATVVVSAQPAQLPYLTQAIRSGIPPWRVAFVTLESANVATTQPTTIQIKVTQQ
B_cep_plasmid_622	GC_00000022	s31	19	19	1			MKRLAATLIVCALAGCAQMQMPPQLSQLLNAGSTKPAGPVTIMDFAVPNDAIAARDAELTSVLAKAGALAGKQKQPATVVVSAQPAQLPYLTQAIRSGIPPWRVAFVTLESANVATTQPTTIQIKVTQQ
B_cep_plasmid_623	GC_00000022	s33	19	19	1			MKRLAATLIVCALAGCAQMQMPPQLSQLLNAGSTKPAGPVTIMDFAVPNDAIAARDAELTSVLAKAGALAGKQKQPATVVVSAQPAQLPYLTQAIRSGIPPWRVAFVTLESANVATTQPTTIQIKVTQQ
B_cep_plasmid_624	GC_00000022	s35	19	19	1			MKRLAATLIVCALAGCAQMQMPPQLSQLLNAGSTKPAGPVTIMDFAVPNDAIAARDAELTSVLAKAGALAGKQKQPATVVVSAQPAQLPYLTQAIRSGIPPWRVAFVTLESANVATTQPTTIQIKVTQQ
B_cep_plasmid_625	GC_00000022	s36	19	19	1			MKRLAATLIVCALAGCAQMQMPPQLSQLLNAGSTKPAGPVTIMDFAVPNDAIAARDAELTSVLAKAGALAGKQKQPATVVVSAQPAQLPYLTQAIRSGIPPWRVAFVTLESANVATTQPTTIQIKVTQQ
B_cep_plasmid_626	GC_00000022	s37	19	19	1			MKRLAATLIVCALAGCAQMQMPPQLSQLLNAGSTKPAGPVTIMDFAVPNDAIAARDAELTSVLAKAGALAGKQKQPATVVVSAQPAQLPYLTQAIRSGIPPWRVAFVTLESANVATTQPTTIQIKVTQQ
B_cep_plasmid_627	GC_00000022	s39	19	19	1			MKRLAATLIVCALAGCAQMQMPPQLSQLLNAGSTKPAGPVTIMDFAVPNDAIAARDAELTSVLAKAGALAGKQKQPATVVVSAQPAQLPYLTQAIRSGIPPWRVAFVTLESANVATTQPTTIQIKVTQQ
B_cep_plasmid_628	GC_00000022	s41	19	19	1			MKRLAATLIVCALAGCAQMQMPPQLSQLLNAGSTKPAGPVTIMDFAVPNDAIAARDAELTSVLAKAGALAGKQKQPATVVVSAQPAQLPYLTQAIRSGIPPWRVAFVTLESANVATTQPTTIQIKVTQQ
B_cep_plasmid_629	GC_00000022	s57	19	19	1			MKRLAATLIVCALAGCAQMQMPPQLSQLLNAGSTKPAGPVTIMDFAVPNDAIAARDAELTSVLAKAGALAGKQKQPATVVVSAQPAQLPYLTQAIRSGIPPWRVAFVTLESANVATTQPTTIQIKVTQQ
B_cep_plasmid_630	GC_00000022	s9	19	19	1			MKRLAATLIVCALAGCAQMQMPPQLSQLLNAGSTKPAGPVTIMDFAVPNDAIAARDAELTSVLAKAGALAGKQKQPATVVVSAQPAQLPYLTQAIRSGIPPWRVAFVTLESANVATTQPTTIQIKVTQQ
B_cep_plasmid_631	GC_00000023	s12	19	19	1			MRVAVINFSGNVGKSTIAKHLLAPRLNTELITVETINADEGGENIKASQYDELQGHLLTNEVAVIDVGASNVEGFVHRMTQFRKSHEDFDYFVVPVVKESKQQKDTIATIDSLAALGVPSKKIRVIFNKIDVEDNVQSEFAAIFGYAGEEKKCIVKPEAAIIENEVFEKSKALNKTISEILADPTDYRAKLKEAKDDHEKALCVQMILAKRLAESANENLDAVYKVLFK
B_cep_plasmid_632	GC_00000023	s15	19	19	1			MRVAVINFSGNVGKSTIAKHLLAPRLNTELITVETINADEGGENIKASQYDELQGHLLTNEVAVIDVGASNVEGFVHRMTQFRKSHEDFDYFVVPVVKESKQQKDTIATIDSLAALGVPSKKIRVIFNKIDVEDNVQSEFAAIFGYAGEEKKCIVKPEAAIIENEVFEKSKALNKTISEILADPTDYRAKLKEAKDDHEKALCVQMILAKRLAESANENLDAVYKVLFK
B_cep_plasmid_633	GC_00000023	s16	19	19	1			MRVAVINFSGNVGKSTIAKHLLAPRLNTELITVETINADEGGENIKASQYDELQGHLLTNEVAVIDVGASNVEGFVHRMTQFRKSHEDFDYFVVPVVKESKQQKDTIATIDSLAALGVPSKKIRVIFNKIDVEDNVQSEFAAIFGYAGEEKKCIVKPEAAIIENEVFEKSKALNKTISEILADPTDYRAKLKEAKDDHEKALCVQMILAKRLAESANENLDAVYKVLFK
B_cep_plasmid_634	GC_00000023	s18	19	19	1			MRVAVINFSGNVGKSTIAKHLLAPRLNTELITVETINADEGGENIKASQYDELQGHLLTNEVAVIDVGASNVEGFVHRMTQFRKSHEDFDYFVVPVVKESKQQKDTIATIDSLAALGVPSKKIRVIFNKIDVEDNVQSEFAAIFGYAGEEKKCIVKPEAAIIENEVFEKSKALNKTISEILADPTDYRAKLKEAKDDHEKALCVQMILAKRLAESANENLDAVYKVLFK
B_cep_plasmid_635	GC_00000023	s20	19	19	1			MRVAVINFSGNVGKSTIAKHLLAPRLNTELITVETINADEGGENIKASQYDELQGHLLTNEVAVIDVGASNVEGFVHRMTQFRKSHEDFDYFVVPVVKESKQQKDTIATIDSLAALGVPSKKIRVIFNKIDVEDNVQSEFAAIFGYAGEEKKCIVKPEAAIIENEVFEKSKALNKTISEILADPTDYRAKLKEAKDDHEKALCVQMILAKRLAESANENLDAVYKVLFK
B_cep_plasmid_636	GC_00000023	s22	19	19	1			MRVAVINFSGNVGKSTIAKHLLAPRLNTELITVETINADEGGENIKASQYDELQGHLLTNEVAVIDVGASNVEGFVHRMTQFRKSHEDFDYFVVPVVKESKQQKDTIATIDSLAALGVPSKKIRVIFNKIDVEDNVQSEFAAIFGYAGEEKKCIVKPEAAIIENEVFEKSKALNKTISEILADPTDYRAKLKEAKDDHEKALCVQMILAKRLAESANENLDAVYKVLFK
B_cep_plasmid_637	GC_00000023	s23	19	19	1			MRVAVINFSGNVGKSTIAKHLLAPRLNTELITVETINADEGGENIKASQYDELQGHLLTNEVAVIDVGASNVEGFVHRMTQFRKSHEDFDYFVVPVVKESKQQKDTIATIDSLAALGVPSKKIRVIFNKIDVEDNVQSEFAAIFGYAGEEKKCIVKPEAAIIENEVFEKSKALNKTISEILADPTDYRAKLKEAKDDHEKALCVQMILAKRLAESANENLDAVYKVLFK
B_cep_plasmid_638	GC_00000023	s24	19	19	1			MRVAVINFSGNVGKSTIAKHLLAPRLNTELITVETINADEGGENIKASQYDELQGHLLTNEVAVIDVGASNVEGFVHRMTQFRKSHEDFDYFVVPVVKESKQQKDTIATIDSLAALGVPSKKIRVIFNKIDVEDNVQSEFAAIFGYAGEEKKCIVKPEAAIIENEVFEKSKALNKTISEILADPTDYRAKLKEAKDDHEKALCVQMILAKRLAESANENLDAVYKVLFK
B_cep_plasmid_639	GC_00000023	s25	19	19	1			MRVAVINFSGNVGKSTIAKHLLAPRLNTELITVETINADEGGENIKASQYDELQGHLLTNEVAVIDVGASNVEGFVHRMTQFRKSHEDFDYFVVPVVKESKQQKDTIATIDSLAALGVPSKKIRVIFNKIDVEDNVQSEFAAIFGYAGEEKKCIVKPEAAIIENEVFEKSKALNKTISEILADPTDYRAKLKEAKDDHEKALCVQMILAKRLAESANENLDAVYKVLFK
B_cep_plasmid_640	GC_00000023	s28	19	19	1			MRVAVINFSGNVGKSTIAKHLLAPRLNTELITVETINADEGGENIKASQYDELQGHLLTNEVAVIDVGASNVEGFVHRMTQFRKSHEDFDYFVVPVVKESKQQKDTIATIDSLAALGVPSKKIRVIFNKIDVEDNVQSEFAAIFGYAGEEKKCIVKPEAAIIENEVFEKSKALNKTISEILADPTDYRAKLKEAKDDHEKALCVQMILAKRLAESANENLDAVYKVLFK
B_cep_plasmid_641	GC_00000023	s31	19	19	1			MRVAVINFSGNVGKSTIAKHLLAPRLNTELITVETINADEGGENIKASQYDELQGHLLTNEVAVIDVGASNVEGFVHRMTQFRKSHEDFDYFVVPVVKESKQQKDTIATIDSLAALGVPSKKIRVIFNKIDVEDNVQSEFAAIFGYAGEEKKCIVKPEAAIIENEVFEKSKALNKTISEILADPTDYRAKLKEAKDDHEKALCVQMILAKRLAESANENLDAVYKVLFK
B_cep_plasmid_642	GC_00000023	s33	19	19	1			MRVAVINFSGNVGKSTIAKHLLAPRLNTELITVETINADEGGENIKASQYDELQGHLLTNEVAVIDVGASNVEGFVHRMTQFRKSHEDFDYFVVPVVKESKQQKDTIATIDSLAALGVPSKKIRVIFNKIDVEDNVQSEFAAIFGYAGEEKKCIVKPEAAIIENEVFEKSKALNKTISEILADPTDYRAKLKEAKDDHEKALCVQMILAKRLAESANENLDAVYKVLFK
B_cep_plasmid_643	GC_00000023	s35	19	19	1			MRVAVINFSGNVGKSTIAKHLLAPRLNTELITVETINADEGGENIKASQYDELQGHLLTNEVAVIDVGASNVEGFVHRMTQFRKSHEDFDYFVVPVVKESKQQKDTIATIDSLAALGVPSKKIRVIFNKIDVEDNVQSEFAAIFGYAGEEKKCIVKPEAAIIENEVFEKSKALNKTISEILADPTDYRAKLKEAKDDHEKALCVQMILAKRLAESANENLDAVYKVLFK
B_cep_plasmid_644	GC_00000023	s36	19	19	1			MRVAVINFSGNVGKSTIAKHLLAPRLNTELITVETINADEGGENIKASQYDELQGHLLTNEVAVIDVGASNVEGFVHRMTQFRKSHEDFDYFVVPVVKESKQQKDTIATIDSLAALGVPSKKIRVIFNKIDVEDNVQSEFAAIFGYAGEEKKCIVKPEAAIIENEVFEKSKALNKTISEILADPTDYRAKLKEAKDDHEKALCVQMILAKRLAESANENLDAVYKVLFK
B_cep_plasmid_645	GC_00000023	s37	19	19	1			MRVAVINFSGNVGKSTIAKHLLAPRLNTELITVETINADEGGENIKASQYDELQGHLLTNEVAVIDVGASNVEGFVHRMTQFRKSHEDFDYFVVPVVKESKQQKDTIATIDSLAALGVPSKKIRVIFNKIDVEDNVQSEFAAIFGYAGEEKKCIVKPEAAIIENEVFEKSKALNKTISEILADPTDYRAKLKEAKDDHEKALCVQMILAKRLAESANENLDAVYKVLFK
B_cep_plasmid_646	GC_00000023	s39	19	19	1			MRVAVINFSGNVGKSTIAKHLLAPRLNTELITVETINADEGGENIKASQYDELQGHLLTNEVAVIDVGASNVEGFVHRMTQFRKSHEDFDYFVVPVVKESKQQKDTIATIDSLAALGVPSKKIRVIFNKIDVEDNVQSEFAAIFGYAGEEKKCIVKPEAAIIENEVFEKSKALNKTISEILADPTDYRAKLKEAKDDHEKALCVQMILAKRLAESANENLDAVYKVLFK
B_cep_plasmid_647	GC_00000023	s41	19	19	1			MRVAVINFSGNVGKSTIAKHLLAPRLNTELITVETINADEGGENIKASQYDELQGHLLTNEVAVIDVGASNVEGFVHRMTQFRKSHEDFDYFVVPVVKESKQQKDTIATIDSLAALGVPSKKIRVIFNKIDVEDNVQSEFAAIFGYAGEEKKCIVKPEAAIIENEVFEKSKALNKTISEILADPTDYRAKLKEAKDDHEKALCVQMILAKRLAESANENLDAVYKVLFK
B_cep_plasmid_648	GC_00000023	s57	19	19	1			MRVAVINFSGNVGKSTIAKHLLAPRLNTELITVETINADEGGENIKASQYDELQGHLLTNEVAVIDVGASNVEGFVHRMTQFRKSHEDFDYFVVPVVKESKQQKDTIATIDSLAALGVPSKKIRVIFNKIDVEDNVQSEFAAIFGYAGEEKKCIVKPEAAIIENEVFEKSKALNKTISEILADPTDYRAKLKEAKDDHEKALCVQMILAKRLAESANENLDAVYKVLFK
B_cep_plasmid_649	GC_00000023	s9	19	19	1			MRVAVINFSGNVGKSTIAKHLLAPRLNTELITVETINADEGGENIKASQYDELQGHLLTNEVAVIDVGASNVEGFVHRMTQFRKSHEDFDYFVVPVVKESKQQKDTIATIDSLAALGVPSKKIRVIFNKIDVEDNVQSEFAAIFGYAGEEKKCIVKPEAAIIENEVFEKSKALNKTISEILADPTDYRAKLKEAKDDHEKALCVQMILAKRLAESANENLDAVYKVLFK
B_cep_plasmid_650	GC_00000024	s12	19	19	1	COG1484	DNA replication protein DnaC	MNSMPTSTLERIRRYLVGLRMPRALETLDATLNRFEQGDSSMLEVLETLLGEEFTTRETRRIRVALQTARLGTIKTLAGYDFSFQPSLDRDRIMALAQLEFIERRQTVHFLGPPGTGKSHLSIALGVEAVRAGKSVYFGSLAEIVNSMAKAEREGNLAQRVRFLARNSLLIVDEIGYLPIGSNGGNLFFQLVNACYERCAIILTSNRSFGEWGEVFGDSVVAAALLDRLLHHAIVVQIEGTSYRLREHADLLPDHLRNRPSSLNHAPAEPVRRRPGRPRRSSSDHIAG
B_cep_plasmid_651	GC_00000024	s15	19	19	1	COG1484	DNA replication protein DnaC	MNSMPTSTLERIRRYLVGLRMPRALETLDATLNRFEQGDSSMLEVLETLLGEEFTTRETRRIRVALQTARLGTIKTLAGYDFSFQPSLDRDRIMALAQLEFIERRQTVHFLGPPGTGKSHLSIALGVEAVRAGKSVYFGSLAEIVNSMAKAEREGNLAQRVRFLARNSLLIVDEIGYLPIGSNGGNLFFQLVNACYERCAIILTSNRSFGEWGEVFGDSVVAAALLDRLLHHAIVVQIEGTSYRLREHADLLPDHLRNRPSSLNHAPAEPVRRRPGRPRRSSSDHIAG
B_cep_plasmid_652	GC_00000024	s16	19	19	1	COG1484	DNA replication protein DnaC	MNSMPTSTLERIRRYLVGLRMPRALETLDATLNRFEQGDSSMLEVLETLLGEEFTTRETRRIRVALQTARLGTIKTLAGYDFSFQPSLDRDRIMALAQLEFIERRQTVHFLGPPGTGKSHLSIALGVEAVRAGKSVYFGSLAEIVNSMAKAEREGNLAQRVRFLARNSLLIVDEIGYLPIGSNGGNLFFQLVNACYERCAIILTSNRSFGEWGEVFGDSVVAAALLDRLLHHAIVVQIEGTSYRLREHADLLPDHLRNRPSSLNHAPAEPVRRRPGRPRRSSSDHIAG
B_cep_plasmid_653	GC_00000024	s18	19	19	1	COG1484	DNA replication protein DnaC	MNSMPTSTLERIRRYLVGLRMPRALETLDATLNRFEQGDSSMLEVLETLLGEEFTTRETRRIRVALQTARLGTIKTLAGYDFSFQPSLDRDRIMALAQLEFIERRQTVHFLGPPGTGKSHLSIALGVEAVRAGKSVYFGSLAEIVNSMAKAEREGNLAQRVRFLARNSLLIVDEIGYLPIGSNGGNLFFQLVNACYERCAIILTSNRSFGEWGEVFGDSVVAAALLDRLLHHAIVVQIEGTSYRLREHADLLPDHLRNRPSSLNHAPAEPVRRRPGRPRRSSSDHIAG
B_cep_plasmid_654	GC_00000024	s20	19	19	1	COG1484	DNA replication protein DnaC	MNSMPTSTLERIRRYLVGLRMPRALETLDATLNRFEQGDSSMLEVLETLLGEEFTTRETRRIRVALQTARLGTIKTLAGYDFSFQPSLDRDRIMALAQLEFIERRQTVHFLGPPGTGKSHLSIALGVEAVRAGKSVYFGSLAEIVNSMAKAEREGNLAQRVRFLARNSLLIVDEIGYLPIGSNGGNLFFQLVNACYERCAIILTSNRSFGEWGEVFGDSVVAAALLDRLLHHAIVVQIEGTSYRLREHADLLPDHLRNRPSSLNHAPAEPVRRRPGRPRRSSSDHIAG
B_cep_plasmid_655	GC_00000024	s22	19	19	1	COG1484	DNA replication protein DnaC	MNSMPTSTLERIRRYLVGLRMPRALETLDATLNRFEQGDSSMLEVLETLLGEEFTTRETRRIRVALQTARLGTIKTLAGYDFSFQPSLDRDRIMALAQLEFIERRQTVHFLGPPGTGKSHLSIALGVEAVRAGKSVYFGSLAEIVNSMAKAEREGNLAQRVRFLARNSLLIVDEIGYLPIGSNGGNLFFQLVNACYERCAIILTSNRSFGEWGEVFGDSVVAAALLDRLLHHAIVVQIEGTSYRLREHADLLPDHLRNRPSSLNHAPAEPVRRRPGRPRRSSSDHIAG
B_cep_plasmid_656	GC_00000024	s23	19	19	1	COG1484	DNA replication protein DnaC	MNSMPTSTLERIRRYLVGLRMPRALETLDATLNRFEQGDSSMLEVLETLLGEEFTTRETRRIRVALQTARLGTIKTLAGYDFSFQPSLDRDRIMALAQLEFIERRQTVHFLGPPGTGKSHLSIALGVEAVRAGKSVYFGSLAEIVNSMAKAEREGNLAQRVRFLARNSLLIVDEIGYLPIGSNGGNLFFQLVNACYERCAIILTSNRSFGEWGEVFGDSVVAAALLDRLLHHAIVVQIEGTSYRLREHADLLPDHLRNRPSSLNHAPAEPVRRRPGRPRRSSSDHIAG
B_cep_plasmid_657	GC_00000024	s24	19	19	1	COG1484	DNA replication protein DnaC	MNSMPTSTLERIRRYLVGLRMPRALETLDATLNRFEQGDSSMLEVLETLLGEEFTTRETRRIRVALQTARLGTIKTLAGYDFSFQPSLDRDRIMALAQLEFIERRQTVHFLGPPGTGKSHLSIALGVEAVRAGKSVYFGSLAEIVNSMAKAEREGNLAQRVRFLARNSLLIVDEIGYLPIGSNGGNLFFQLVNACYERCAIILTSNRSFGEWGEVFGDSVVAAALLDRLLHHAIVVQIEGTSYRLREHADLLPDHLRNRPSSLNHAPAEPVRRRPGRPRRSSSDHIAG
B_cep_plasmid_658	GC_00000024	s25	19	19	1	COG1484	DNA replication protein DnaC	MNSMPTSTLERIRRYLVGLRMPRALETLDATLNRFEQGDSSMLEVLETLLGEEFTTRETRRIRVALQTARLGTIKTLAGYDFSFQPSLDRDRIMALAQLEFIERRQTVHFLGPPGTGKSHLSIALGVEAVRAGKSVYFGSLAEIVNSMAKAEREGNLAQRVRFLARNSLLIVDEIGYLPIGSNGGNLFFQLVNACYERCAIILTSNRSFGEWGEVFGDSVVAAALLDRLLHHAIVVQIEGTSYRLREHADLLPDHLRNRPSSLNHAPAEPVRRRPGRPRRSSSDHIAG
B_cep_plasmid_659	GC_00000024	s28	19	19	1	COG1484	DNA replication protein DnaC	MNSMPTSTLERIRRYLVGLRMPRALETLDATLNRFEQGDSSMLEVLETLLGEEFTTRETRRIRVALQTARLGTIKTLAGYDFSFQPSLDRDRIMALAQLEFIERRQTVHFLGPPGTGKSHLSIALGVEAVRAGKSVYFGSLAEIVNSMAKAEREGNLAQRVRFLARNSLLIVDEIGYLPIGSNGGNLFFQLVNACYERCAIILTSNRSFGEWGEVFGDSVVAAALLDRLLHHAIVVQIEGTSYRLREHADLLPDHLRNRPSSLNHAPAEPVRRRPGRPRRSSSDHIAG
B_cep_plasmid_660	GC_00000024	s31	19	19	1	COG1484	DNA replication protein DnaC	MNSMPTSTLERIRRYLVGLRMPRALETLDATLNRFEQGDSSMLEVLETLLGEEFTTRETRRIRVALQTARLGTIKTLAGYDFSFQPSLDRDRIMALAQLEFIERRQTVHFLGPPGTGKSHLSIALGVEAVRAGKSVYFGSLAEIVNSMAKAEREGNLAQRVRFLARNSLLIVDEIGYLPIGSNGGNLFFQLVNACYERCAIILTSNRSFGEWGEVFGDSVVAAALLDRLLHHAIVVQIEGTSYRLREHADLLPDHLRNRPSSLNHAPAEPVRRRPGRPRRSSSDHIAG
B_cep_plasmid_661	GC_00000024	s33	19	19	1	COG1484	DNA replication protein DnaC	MNSMPTSTLERIRRYLVGLRMPRALETLDATLNRFEQGDSSMLEVLETLLGEEFTTRETRRIRVALQTARLGTIKTLAGYDFSFQPSLDRDRIMALAQLEFIERRQTVHFLGPPGTGKSHLSIALGVEAVRAGKSVYFGSLAEIVNSMAKAEREGNLAQRVRFLARNSLLIVDEIGYLPIGSNGGNLFFQLVNACYERCAIILTSNRSFGEWGEVFGDSVVAAALLDRLLHHAIVVQIEGTSYRLREHADLLPDHLRNRPSSLNHAPAEPVRRRPGRPRRSSSDHIAG
B_cep_plasmid_662	GC_00000024	s35	19	19	1	COG1484	DNA replication protein DnaC	MNSMPTSTLERIRRYLVGLRMPRALETLDATLNRFEQGDSSMLEVLETLLGEEFTTRETRRIRVALQTARLGTIKTLAGYDFSFQPSLDRDRIMALAQLEFIERRQTVHFLGPPGTGKSHLSIALGVEAVRAGKSVYFGSLAEIVNSMAKAEREGNLAQRVRFLARNSLLIVDEIGYLPIGSNGGNLFFQLVNACYERCAIILTSNRSFGEWGEVFGDSVVAAALLDRLLHHAIVVQIEGTSYRLREHADLLPDHLRNRPSSLNHAPAEPVRRRPGRPRRSSSDHIAG
B_cep_plasmid_663	GC_00000024	s36	19	19	1	COG1484	DNA replication protein DnaC	MNSMPTSTLERIRRYLVGLRMPRALETLDATLNRFEQGDSSMLEVLETLLGEEFTTRETRRIRVALQTARLGTIKTLAGYDFSFQPSLDRDRIMALAQLEFIERRQTVHFLGPPGTGKSHLSIALGVEAVRAGKSVYFGSLAEIVNSMAKAEREGNLAQRVRFLARNSLLIVDEIGYLPIGSNGGNLFFQLVNACYERCAIILTSNRSFGEWGEVFGDSVVAAALLDRLLHHAIVVQIEGTSYRLREHADLLPDHLRNRPSSLNHAPAEPVRRRPGRPRRSSSDHIAG
B_cep_plasmid_664	GC_00000024	s37	19	19	1	COG1484	DNA replication protein DnaC	MNSMPTSTLERIRRYLVGLRMPRALETLDATLNRFEQGDSSMLEVLETLLGEEFTTRETRRIRVALQTARLGTIKTLAGYDFSFQPSLDRDRIMALAQLEFIERRQTVHFLGPPGTGKSHLSIALGVEAVRAGKSVYFGSLAEIVNSMAKAEREGNLAQRVRFLARNSLLIVDEIGYLPIGSNGGNLFFQLVNACYERCAIILTSNRSFGEWGEVFGDSVVAAALLDRLLHHAIVVQIEGTSYRLREHADLLPDHLRNRPSSLNHAPAEPVRRRPGRPRRSSSDHIAG
B_cep_plasmid_665	GC_00000024	s39	19	19	1	COG1484	DNA replication protein DnaC	MNSMPTSTLERIRRYLVGLRMPRALETLDATLNRFEQGDSSMLEVLETLLGEEFTTRETRRIRVALQTARLGTIKTLAGYDFSFQPSLDRDRIMALAQLEFIERRQTVHFLGPPGTGKSHLSIALGVEAVRAGKSVYFGSLAEIVNSMAKAEREGNLAQRVRFLARNSLLIVDEIGYLPIGSNGGNLFFQLVNACYERCAIILTSNRSFGEWGEVFGDSVVAAALLDRLLHHAIVVQIEGTSYRLREHADLLPDHLRNRPSSLNHAPAEPVRRRPGRPRRSSSDHIAG
B_cep_plasmid_666	GC_00000024	s41	19	19	1	COG1484	DNA replication protein DnaC	MNSMPTSTLERIRRYLVGLRMPRALETLDATLNRFEQGDSSMLEVLETLLGEEFTTRETRRIRVALQTARLGTIKTLAGYDFSFQPSLDRDRIMALAQLEFIERRQTVHFLGPPGTGKSHLSIALGVEAVRAGKSVYFGSLAEIVNSMAKAEREGNLAQRVRFLARNSLLIVDEIGYLPIGSNGGNLFFQLVNACYERCAIILTSNRSFGEWGEVFGDSVVAAALLDRLLHHAIVVQIEGTSYRLREHADLLPDHLRNRPSSLNHAPAEPVRRRPGRPRRSSSDHIAG
B_cep_plasmid_667	GC_00000024	s57	19	19	1	COG1484	DNA replication protein DnaC	MNSMPTSTLERIRRYLVGLRMPRALETLDATLNRFEQGDSSMLEVLETLLGEEFTTRETRRIRVALQTARLGTIKTLAGYDFSFQPSLDRDRIMALAQLEFIERRQTVHFLGPPGTGKSHLSIALGVEAVRAGKSVYFGSLAEIVNSMAKAEREGNLAQRVRFLARNSLLIVDEIGYLPIGSNGGNLFFQLVNACYERCAIILTSNRSFGEWGEVFGDSVVAAALLDRLLHHAIVVQIEGTSYRLREHADLLPDHLRNRPSSLNHAPAEPVRRRPGRPRRSSSDHIAG
B_cep_plasmid_668	GC_00000024	s9	19	19	1	COG1484	DNA replication protein DnaC	MNSMPTSTLERIRRYLVGLRMPRALETLDATLNRFEQGDSSMLEVLETLLGEEFTTRETRRIRVALQTARLGTIKTLAGYDFSFQPSLDRDRIMALAQLEFIERRQTVHFLGPPGTGKSHLSIALGVEAVRAGKSVYFGSLAEIVNSMAKAEREGNLAQRVRFLARNSLLIVDEIGYLPIGSNGGNLFFQLVNACYERCAIILTSNRSFGEWGEVFGDSVVAAALLDRLLHHAIVVQIEGTSYRLREHADLLPDHLRNRPSSLNHAPAEPVRRRPGRPRRSSSDHIAG
B_cep_plasmid_669	GC_00000025	s12	19	19	1			MRDVDRHVTRGHVIVARINATTWLPVLVMMLLALSFVRDLYGNTYGLGEKLATADTAPPTFWERFDASPWKAITGQASAMLEQRKPPRPVLDTSVTAAINPIPPTPIPGDKLTSMADLAGYVQSATDSLNSTGKLADRCEPLKDLRAPWVDANGLPNAPLCLTSTSGDVIWMASIVNATGNAMYPVATPWLGVFHRDGGKWKYANVSGLIGRPTALIPTYTNLTSDLIPYQIARDFPYLVAKAKGANNE
B_cep_plasmid_670	GC_00000025	s15	19	19	1			MRDVDRHVTRGHVIVARINATTWLPVLVMMLLALSFVRDLYGNTYGLGEKLATADTAPPTFWERFDASPWKAITGQASAMLEQRKPPRPVLDTSVTAAINPIPPTPIPGDKLTSMADLAGYVQSATDSLNSTGKLADRCEPLKDLRAPWVDANGLPNAPLCLTSTSGDVIWMASIVNATGNAMYPVATPWLGVFHRDGGKWKYANVSGLIGRPTALIPTYTNLTSDLIPYQIARDFPYLVAKAKGANNE
B_cep_plasmid_671	GC_00000025	s16	19	19	1			MRDVDRHVTRGHVIVARINATTWLPVLVMMLLALSFVRDLYGNTYGLGEKLATADTAPPTFWERFDASPWKAITGQASAMLEQRKPPRPVLDTSVTAAINPIPPTPIPGDKLTSMADLAGYVQSATDSLNSTGKLADRCEPLKDLRAPWVDANGLPNAPLCLTSTSGDVIWMASIVNATGNAMYPVATPWLGVFHRDGGKWKYANVSGLIGRPTALIPTYTNLTSDLIPYQIARDFPYLVAKAKGANNE
B_cep_plasmid_672	GC_00000025	s18	19	19	1			MRDVDRHVTRGHVIVARINATTWLPVLVMMLLALSFVRDLYGNTYGLGEKLATADTAPPTFWERFDASPWKAITGQASAMLEQRKPPRPVLDTSVTAAINPIPPTPIPGDKLTSMADLAGYVQSATDSLNSTGKLADRCEPLKDLRAPWVDANGLPNAPLCLTSTSGDVIWMASIVNATGNAMYPVATPWLGVFHRDGGKWKYANVSGLIGRPTALIPTYTNLTSDLIPYQIARDFPYLVAKAKGANNE
B_cep_plasmid_673	GC_00000025	s20	19	19	1			MRDVDRHVTRGHVIVARINATTWLPVLVMMLLALSFVRDLYGNTYGLGEKLATADTAPPTFWERFDASPWKAITGQASAMLEQRKPPRPVLDTSVTAAINPIPPTPIPGDKLTSMADLAGYVQSATDSLNSTGKLADRCEPLKDLRAPWVDANGLPNAPLCLTSTSGDVIWMASIVNATGNAMYPVATPWLGVFHRDGGKWKYANVSGLIGRPTALIPTYTNLTSDLIPYQIARDFPYLVAKAKGANNE
B_cep_plasmid_674	GC_00000025	s22	19	19	1			MRDVDRHVTRGHVIVARINATTWLPVLVMMLLALSFVRDLYGNTYGLGEKLATADTAPPTFWERFDASPWKAITGQASAMLEQRKPPRPVLDTSVTAAINPIPPTPIPGDKLTSMADLAGYVQSATDSLNSTGKLADRCEPLKDLRAPWVDANGLPNAPLCLTSTSGDVIWMASIVNATGNAMYPVATPWLGVFHRDGGKWKYANVSGLIGRPTALIPTYTNLTSDLIPYQIARDFPYLVAKAKGANNE
B_cep_plasmid_675	GC_00000025	s23	19	19	1			MRDVDRHVTRGHVIVARINATTWLPVLVMMLLALSFVRDLYGNTYGLGEKLATADTAPPTFWERFDASPWKAITGQASAMLEQRKPPRPVLDTSVTAAINPIPPTPIPGDKLTSMADLAGYVQSATDSLNSTGKLADRCEPLKDLRAPWVDANGLPNAPLCLTSTSGDVIWMASIVNATGNAMYPVATPWLGVFHRDGGKWKYANVSGLIGRPTALIPTYTNLTSDLIPYQIARDFPYLVAKAKGANNE
B_cep_plasmid_676	GC_00000025	s24	19	19	1			MRDVDRHVTRGHVIVARINATTWLPVLVMMLLALSFVRDLYGNTYGLGEKLATADTAPPTFWERFDASPWKAITGQASAMLEQRKPPRPVLDTSVTAAINPIPPTPIPGDKLTSMADLAGYVQSATDSLNSTGKLADRCEPLKDLRAPWVDANGLPNAPLCLTSTSGDVIWMASIVNATGNAMYPVATPWLGVFHRDGGKWKYANVSGLIGRPTALIPTYTNLTSDLIPYQIARDFPYLVAKAKGANNE
B_cep_plasmid_677	GC_00000025	s25	19	19	1			MRDVDRHVTRGHVIVARINATTWLPVLVMMLLALSFVRDLYGNTYGLGEKLATADTAPPTFWERFDASPWKAITGQASAMLEQRKPPRPVLDTSVTAAINPIPPTPIPGDKLTSMADLAGYVQSATDSLNSTGKLADRCEPLKDLRAPWVDANGLPNAPLCLTSTSGDVIWMASIVNATGNAMYPVATPWLGVFHRDGGKWKYANVSGLIGRPTALIPTYTNLTSDLIPYQIARDFPYLVAKAKGANNE
B_cep_plasmid_678	GC_00000025	s28	19	19	1			MRDVDRHVTRGHVIVARINATTWLPVLVMMLLALSFVRDLYGNTYGLGEKLATADTAPPTFWERFDASPWKAITGQASAMLEQRKPPRPVLDTSVTAAINPIPPTPIPGDKLTSMADLAGYVQSATDSLNSTGKLADRCEPLKDLRAPWVDANGLPNAPLCLTSTSGDVIWMASIVNATGNAMYPVATPWLGVFHRDGGKWKYANVSGLIGRPTALIPTYTNLTSDLIPYQIARDFPYLVAKAKGANNE
B_cep_plasmid_679	GC_00000025	s31	19	19	1			MRDVDRHVTRGHVIVARINATTWLPVLVMMLLALSFVRDLYGNTYGLGEKLATADTAPPTFWERFDASPWKAITGQASAMLEQRKPPRPVLDTSVTAAINPIPPTPIPGDKLTSMADLAGYVQSATDSLNSTGKLADRCEPLKDLRAPWVDANGLPNAPLCLTSTSGDVIWMASIVNATGNAMYPVATPWLGVFHRDGGKWKYANVSGLIGRPTALIPTYTNLTSDLIPYQIARDFPYLVAKAKGANNE
B_cep_plasmid_680	GC_00000025	s33	19	19	1			MRDVDRHVTRGHVIVARINATTWLPVLVMMLLALSFVRDLYGNTYGLGEKLATADTAPPTFWERFDASPWKAITGQASAMLEQRKPPRPVLDTSVTAAINPIPPTPIPGDKLTSMADLAGYVQSATDSLNSTGKLADRCEPLKDLRAPWVDANGLPNAPLCLTSTSGDVIWMASIVNATGNAMYPVATPWLGVFHRDGGKWKYANVSGLIGRPTALIPTYTNLTSDLIPYQIARDFPYLVAKAKGANNE
B_cep_plasmid_681	GC_00000025	s35	19	19	1			MRDVDRHVTRGHVIVARINATTWLPVLVMMLLALSFVRDLYGNTYGLGEKLATADTAPPTFWERFDASPWKAITGQASAMLEQRKPPRPVLDTSVTAAINPIPPTPIPGDKLTSMADLAGYVQSATDSLNSTGKLADRCEPLKDLRAPWVDANGLPNAPLCLTSTSGDVIWMASIVNATGNAMYPVATPWLGVFHRDGGKWKYANVSGLIGRPTALIPTYTNLTSDLIPYQIARDFPYLVAKAKGANNE
B_cep_plasmid_682	GC_00000025	s36	19	19	1			MRDVDRHVTRGHVIVARINATTWLPVLVMMLLALSFVRDLYGNTYGLGEKLATADTAPPTFWERFDASPWKAITGQASAMLEQRKPPRPVLDTSVTAAINPIPPTPIPGDKLTSMADLAGYVQSATDSLNSTGKLADRCEPLKDLRAPWVDANGLPNAPLCLTSTSGDVIWMASIVNATGNAMYPVATPWLGVFHRDGGKWKYANVSGLIGRPTALIPTYTNLTSDLIPYQIARDFPYLVAKAKGANNE
B_cep_plasmid_683	GC_00000025	s37	19	19	1			MRDVDRHVTRGHVIVARINATTWLPVLVMMLLALSFVRDLYGNTYGLGEKLATADTAPPTFWERFDASPWKAITGQASAMLEQRKPPRPVLDTSVTAAINPIPPTPIPGDKLTSMADLAGYVQSATDSLNSTGKLADRCEPLKDLRAPWVDANGLPNAPLCLTSTSGDVIWMASIVNATGNAMYPVATPWLGVFHRDGGKWKYANVSGLIGRPTALIPTYTNLTSDLIPYQIARDFPYLVAKAKGANNE
B_cep_plasmid_684	GC_00000025	s39	19	19	1			MRDVDRHVTRGHVIVARINATTWLPVLVMMLLALSFVRDLYGNTYGLGEKLATADTAPPTFWERFDASPWKAITGQASAMLEQRKPPRPVLDTSVTAAINPIPPTPIPGDKLTSMADLAGYVQSATDSLNSTGKLADRCEPLKDLRAPWVDANGLPNAPLCLTSTSGDVIWMASIVNATGNAMYPVATPWLGVFHRDGGKWKYANVSGLIGRPTALIPTYTNLTSDLIPYQIARDFPYLVAKAKGANNE
B_cep_plasmid_685	GC_00000025	s41	19	19	1			MRDVDRHVTRGHVIVARINATTWLPVLVMMLLALSFVRDLYGNTYGLGEKLATADTAPPTFWERFDASPWKAITGQASAMLEQRKPPRPVLDTSVTAAINPIPPTPIPGDKLTSMADLAGYVQSATDSLNSTGKLADRCEPLKDLRAPWVDANGLPNAPLCLTSTSGDVIWMASIVNATGNAMYPVATPWLGVFHRDGGKWKYANVSGLIGRPTALIPTYTNLTSDLIPYQIARDFPYLVAKAKGANNE
B_cep_plasmid_686	GC_00000025	s57	19	19	1			MRDVDRHVTRGHVIVARINATTWLPVLVMMLLALSFVRDLYGNTYGLGEKLATADTAPPTFWERFDASPWKAITGQASAMLEQRKPPRPVLDTSVTAAINPIPPTPIPGDKLTSMADLAGYVQSATDSLNSTGKLADRCEPLKDLRAPWVDANGLPNAPLCLTSTSGDVIWMASIVNATGNAMYPVATPWLGVFHRDGGKWKYANVSGLIGRPTALIPTYTNLTSDLIPYQIARDFPYLVAKAKGANNE
B_cep_plasmid_687	GC_00000025	s9	19	19	1			MRDVDRHVTRGHVIVARINATTWLPVLVMMLLALSFVRDLYGNTYGLGEKLATADTAPPTFWERFDASPWKAITGQASAMLEQRKPPRPVLDTSVTAAINPIPPTPIPGDKLTSMADLAGYVQSATDSLNSTGKLADRCEPLKDLRAPWVDANGLPNAPLCLTSTSGDVIWMASIVNATGNAMYPVATPWLGVFHRDGGKWKYANVSGLIGRPTALIPTYTNLTSDLIPYQIARDFPYLVAKAKGANNE
B_cep_plasmid_688	GC_00000026	s12	19	19	1			MMREELQALVPVRKVPTARYVSLRDIPNPWRSEFVNDSIGAAQPAISGEAECYFVGDWIEWLSLRFAPDYRPLYDGVVYREISDAELDEARAK
B_cep_plasmid_689	GC_00000026	s15	19	19	1			MMREELQALVPVRKVPTARYVSLRDIPNPWRSEFVNDSIGAAQPAISGEAECYFVGDWIEWLSLRFAPDYRPLYDGVVYREISDAELDEARAK
B_cep_plasmid_690	GC_00000026	s16	19	19	1			MMREELQALVPVRKVPTARYVSLRDIPNPWRSEFVNDSIGAAQPAISGEAECYFVGDWIEWLSLRFAPDYRPLYDGVVYREISDAELDEARAK
B_cep_plasmid_691	GC_00000026	s18	19	19	1			MMREELQALVPVRKVPTARYVSLRDIPNPWRSEFVNDSIGAAQPAISGEAECYFVGDWIEWLSLRFAPDYRPLYDGVVYREISDAELDEARAK
B_cep_plasmid_692	GC_00000026	s20	19	19	1			MMREELQALVPVRKVPTARYVSLRDIPNPWRSEFVNDSIGAAQPAISGEAECYFVGDWIEWLSLRFAPDYRPLYDGVVYREISDAELDEARAK
B_cep_plasmid_693	GC_00000026	s22	19	19	1			MMREELQALVPVRKVPTARYVSLRDIPNPWRSEFVNDSIGAAQPAISGEAECYFVGDWIEWLSLRFAPDYRPLYDGVVYREISDAELDEARAK
B_cep_plasmid_694	GC_00000026	s23	19	19	1			MMREELQALVPVRKVPTARYVSLRDIPNPWRSEFVNDSIGAAQPAISGEAECYFVGDWIEWLSLRFAPDYRPLYDGVVYREISDAELDEARAK
B_cep_plasmid_695	GC_00000026	s24	19	19	1			MMREELQALVPVRKVPTARYVSLRDIPNPWRSEFVNDSIGAAQPAISGEAECYFVGDWIEWLSLRFAPDYRPLYDGVVYREISDAELDEARAK
B_cep_plasmid_696	GC_00000026	s25	19	19	1			MMREELQALVPVRKVPTARYVSLRDIPNPWRSEFVNDSIGAAQPAISGEAECYFVGDWIEWLSLRFAPDYRPLYDGVVYREISDAELDEARAK
B_cep_plasmid_697	GC_00000026	s28	19	19	1			MMREELQALVPVRKVPTARYVSLRDIPNPWRSEFVNDSIGAAQPAISGEAECYFVGDWIEWLSLRFAPDYRPLYDGVVYREISDAELDEARAK
B_cep_plasmid_698	GC_00000026	s31	19	19	1			MMREELQALVPVRKVPTARYVSLRDIPNPWRSEFVNDSIGAAQPAISGEAECYFVGDWIEWLSLRFAPDYRPLYDGVVYREISDAELDEARAK
B_cep_plasmid_699	GC_00000026	s33	19	19	1			MMREELQALVPVRKVPTARYVSLRDIPNPWRSEFVNDSIGAAQPAISGEAECYFVGDWIEWLSLRFAPDYRPLYDGVVYREISDAELDEARAK
B_cep_plasmid_700	GC_00000026	s35	19	19	1			MMREELQALVPVRKVPTARYVSLRDIPNPWRSEFVNDSIGAAQPAISGEAECYFVGDWIEWLSLRFAPDYRPLYDGVVYREISDAELDEARAK
B_cep_plasmid_701	GC_00000026	s36	19	19	1			MMREELQALVPVRKVPTARYVSLRDIPNPWRSEFVNDSIGAAQPAISGEAECYFVGDWIEWLSLRFAPDYRPLYDGVVYREISDAELDEARAK
B_cep_plasmid_702	GC_00000026	s37	19	19	1			MMREELQALVPVRKVPTARYVSLRDIPNPWRSEFVNDSIGAAQPAISGEAECYFVGDWIEWLSLRFAPDYRPLYDGVVYREISDAELDEARAK
B_cep_plasmid_703	GC_00000026	s39	19	19	1			MMREELQALVPVRKVPTARYVSLRDIPNPWRSEFVNDSIGAAQPAISGEAECYFVGDWIEWLSLRFAPDYRPLYDGVVYREISDAELDEARAK
B_cep_plasmid_704	GC_00000026	s41	19	19	1			MMREELQALVPVRKVPTARYVSLRDIPNPWRSEFVNDSIGAAQPAISGEAECYFVGDWIEWLSLRFAPDYRPLYDGVVYREISDAELDEARAK
B_cep_plasmid_705	GC_00000026	s57	19	19	1			MMREELQALVPVRKVPTARYVSLRDIPNPWRSEFVNDSIGAAQPAISGEAECYFVGDWIEWLSLRFAPDYRPLYDGVVYREISDAELDEARAK
B_cep_plasmid_706	GC_00000026	s9	19	19	1			MMREELQALVPVRKVPTARYVSLRDIPNPWRSEFVNDSIGAAQPAISGEAECYFVGDWIEWLSLRFAPDYRPLYDGVVYREISDAELDEARAK
B_cep_plasmid_707	GC_00000027	s12	19	19	1	COG4584	Transposase	MANRRFELFEYRQVLVRMRQGDSDRDIARGGLMGRKKLTTVRREAEARSWLDPVQPLPDDATIAGVFGRTPHLPHTCVSTVEPYREQVREWLAAGVQGTTIHAALQRNHGYAGSYCAVKRMLRHLAAERSVATTTILDFAPADAAQVDFGAGPVLTVEGIAVRTWIFVMTLCWSRHQYAEIVLDQTVETWLASHRRAFEWFGGCPDRVIIDNAKCAIIRACRYEPAVQRSYAALAEGYGFRIDACPPHDPQKKGVVESGVKYVKKSFVPLREFRDLADANRQLREWVMQQAGTRIHGTVHERPLTRFGVERPLLAALPDVPPVLSVWKEVAVHRDGHVVYKHALYSAPFTLVGKSLWLKATDTVIQLFHRHELVATHPRQRAGGRHTVRDHQPPEAQAW…
B_cep_plasmid_708	GC_00000027	s15	19	19	1	COG4584	Transposase	MANRRFELFEYRQVLVRMRQGDSDRDIARGGLMGRKKLTTVRREAEARSWLDPVQPLPDDATIAGVFGRTPHLPHTCVSTVEPYREQVREWLAAGVQGTTIHAALQRNHGYAGSYCAVKRMLRHLAAERSVATTTILDFAPADAAQVDFGAGPVLTVEGIAVRTWIFVMTLCWSRHQYAEIVLDQTVETWLASHRRAFEWFGGCPDRVIIDNAKCAIIRACRYEPAVQRSYAALAEGYGFRIDACPPHDPQKKGVVESGVKYVKKSFVPLREFRDLADANRQLREWVMQQAGTRIHGTVHERPLTRFGVERPLLAALPDVPPVLSVWKEVAVHRDGHVVYKHALYSAPFTLVGKSLWLKATDTVIQLFHRHELVATHPRQRAGGRHTVRDHQPPEAQAW…
B_cep_plasmid_709	GC_00000027	s16	19	19	1	COG4584	Transposase	MANRRFELFEYRQVLVRMRQGDSDRDIARGGLMGRKKLTTVRREAEARSWLDPVQPLPDDATIAGVFGRTPHLPHTCVSTVEPYREQVREWLAAGVQGTTIHAALQRNHGYAGSYCAVKRMLRHLAAERSVATTTILDFAPADAAQVDFGAGPVLTVEGIAVRTWIFVMTLCWSRHQYAEIVLDQTVETWLASHRRAFEWFGGCPDRVIIDNAKCAIIRACRYEPAVQRSYAALAEGYGFRIDACPPHDPQKKGVVESGVKYVKKSFVPLREFRDLADANRQLREWVMQQAGTRIHGTVHERPLTRFGVERPLLAALPDVPPVLSVWKEVAVHRDGHVVYKHALYSAPFTLVGKSLWLKATDTVIQLFHRHELVATHPRQRAGGRHTVRDHQPPEAQAW…
B_cep_plasmid_710	GC_00000027	s18	19	19	1	COG4584	Transposase	MANRRFELFEYRQVLVRMRQGDSDRDIARGGLMGRKKLTTVRREAEARSWLDPVQPLPDDATIAGVFGRTPHLPHTCVSTVEPYREQVREWLAAGVQGTTIHAALQRNHGYAGSYCAVKRMLRHLAAERSVATTTILDFAPADAAQVDFGAGPVLTVEGIAVRTWIFVMTLCWSRHQYAEIVLDQTVETWLASHRRAFEWFGGCPDRVIIDNAKCAIIRACRYEPAVQRSYAALAEGYGFRIDACPPHDPQKKGVVESGVKYVKKSFVPLREFRDLADANRQLREWVMQQAGTRIHGTVHERPLTRFGVERPLLAALPDVPPVLSVWKEVAVHRDGHVVYKHALYSAPFTLVGKSLWLKATDTVIQLFHRHELVATHPRQRAGGRHTVRDHQPPEAQAW…
B_cep_plasmid_711	GC_00000027	s20	19	19	1	COG4584	Transposase	MANRRFELFEYRQVLVRMRQGDSDRDIARGGLMGRKKLTTVRREAEARSWLDPVQPLPDDATIAGVFGRTPHLPHTCVSTVEPYREQVREWLAAGVQGTTIHAALQRNHGYAGSYCAVKRMLRHLAAERSVATTTILDFAPADAAQVDFGAGPVLTVEGIAVRTWIFVMTLCWSRHQYAEIVLDQTVETWLASHRRAFEWFGGCPDRVIIDNAKCAIIRACRYEPAVQRSYAALAEGYGFRIDACPPHDPQKKGVVESGVKYVKKSFVPLREFRDLADANRQLREWVMQQAGTRIHGTVHERPLTRFGVERPLLAALPDVPPVLSVWKEVAVHRDGHVVYKHALYSAPFTLVGKSLWLKATDTVIQLFHRHELVATHPRQRAGGRHTVRDHQPPEAQAW…
B_cep_plasmid_712	GC_00000027	s22	19	19	1	COG4584	Transposase	MANRRFELFEYRQVLVRMRQGDSDRDIARGGLMGRKKLTTVRREAEARSWLDPVQPLPDDATIAGVFGRTPHLPHTCVSTVEPYREQVREWLAAGVQGTTIHAALQRNHGYAGSYCAVKRMLRHLAAERSVATTTILDFAPADAAQVDFGAGPVLTVEGIAVRTWIFVMTLCWSRHQYAEIVLDQTVETWLASHRRAFEWFGGCPDRVIIDNAKCAIIRACRYEPAVQRSYAALAEGYGFRIDACPPHDPQKKGVVESGVKYVKKSFVPLREFRDLADANRQLREWVMQQAGTRIHGTVHERPLTRFGVERPLLAALPDVPPVLSVWKEVAVHRDGHVVYKHALYSAPFTLVGKSLWLKATDTVIQLFHRHELVATHPRQRAGGRHTVRDHQPPEAQAW…
B_cep_plasmid_713	GC_00000027	s23	19	19	1	COG4584	Transposase	MANRRFELFEYRQVLVRMRQGDSDRDIARGGLMGRKKLTTVRREAEARSWLDPVQPLPDDATIAGVFGRTPHLPHTCVSTVEPYREQVREWLAAGVQGTTIHAALQRNHGYAGSYCAVKRMLRHLAAERSVATTTILDFAPADAAQVDFGAGPVLTVEGIAVRTWIFVMTLCWSRHQYAEIVLDQTVETWLASHRRAFEWFGGCPDRVIIDNAKCAIIRACRYEPAVQRSYAALAEGYGFRIDACPPHDPQKKGVVESGVKYVKKSFVPLREFRDLADANRQLREWVMQQAGTRIHGTVHERPLTRFGVERPLLAALPDVPPVLSVWKEVAVHRDGHVVYKHALYSAPFTLVGKSLWLKATDTVIQLFHRHELVATHPRQRAGGRHTVRDHQPPEAQAW…
B_cep_plasmid_714	GC_00000027	s24	19	19	1	COG4584	Transposase	MANRRFELFEYRQVLVRMRQGDSDRDIARGGLMGRKKLTTVRREAEARSWLDPVQPLPDDATIAGVFGRTPHLPHTCVSTVEPYREQVREWLAAGVQGTTIHAALQRNHGYAGSYCAVKRMLRHLAAERSVATTTILDFAPADAAQVDFGAGPVLTVEGIAVRTWIFVMTLCWSRHQYAEIVLDQTVETWLASHRRAFEWFGGCPDRVIIDNAKCAIIRACRYEPAVQRSYAALAEGYGFRIDACPPHDPQKKGVVESGVKYVKKSFVPLREFRDLADANRQLREWVMQQAGTRIHGTVHERPLTRFGVERPLLAALPDVPPVLSVWKEVAVHRDGHVVYKHALYSAPFTLVGKSLWLKATDTVIQLFHRHELVATHPRQRAGGRHTVRDHQPPEAQAW…
B_cep_plasmid_715	GC_00000027	s25	19	19	1	COG4584	Transposase	MANRRFELFEYRQVLVRMRQGDSDRDIARGGLMGRKKLTTVRREAEARSWLDPVQPLPDDATIAGVFGRTPHLPHTCVSTVEPYREQVREWLAAGVQGTTIHAALQRNHGYAGSYCAVKRMLRHLAAERSVATTTILDFAPADAAQVDFGAGPVLTVEGIAVRTWIFVMTLCWSRHQYAEIVLDQTVETWLASHRRAFEWFGGCPDRVIIDNAKCAIIRACRYEPAVQRSYAALAEGYGFRIDACPPHDPQKKGVVESGVKYVKKSFVPLREFRDLADANRQLREWVMQQAGTRIHGTVHERPLTRFGVERPLLAALPDVPPVLSVWKEVAVHRDGHVVYKHALYSAPFTLVGKSLWLKATDTVIQLFHRHELVATHPRQRAGGRHTVRDHQPPEAQAW…
B_cep_plasmid_716	GC_00000027	s28	19	19	1	COG4584	Transposase	MANRRFELFEYRQVLVRMRQGDSDRDIARGGLMGRKKLTTVRREAEARSWLDPVQPLPDDATIAGVFGRTPHLPHTCVSTVEPYREQVREWLAAGVQGTTIHAALQRNHGYAGSYCAVKRMLRHLAAERSVATTTILDFAPADAAQVDFGAGPVLTVEGIAVRTWIFVMTLCWSRHQYAEIVLDQTVETWLASHRRAFEWFGGCPDRVIIDNAKCAIIRACRYEPAVQRSYAALAEGYGFRIDACPPHDPQKKGVVESGVKYVKKSFVPLREFRDLADANRQLREWVMQQAGTRIHGTVHERPLTRFGVERPLLAALPDVPPVLSVWKEVAVHRDGHVVYKHALYSAPFTLVGKSLWLKATDTVIQLFHRHELVATHPRQRAGGRHTVRDHQPPEAQAW…
B_cep_plasmid_717	GC_00000027	s31	19	19	1	COG4584	Transposase	MANRRFELFEYRQVLVRMRQGDSDRDIARGGLMGRKKLTTVRREAEARSWLDPVQPLPDDATIAGVFGRTPHLPHTCVSTVEPYREQVREWLAAGVQGTTIHAALQRNHGYAGSYCAVKRMLRHLAAERSVATTTILDFAPADAAQVDFGAGPVLTVEGIAVRTWIFVMTLCWSRHQYAEIVLDQTVETWLASHRRAFEWFGGCPDRVIIDNAKCAIIRACRYEPAVQRSYAALAEGYGFRIDACPPHDPQKKGVVESGVKYVKKSFVPLREFRDLADANRQLREWVMQQAGTRIHGTVHERPLTRFGVERPLLAALPDVPPVLSVWKEVAVHRDGHVVYKHALYSAPFTLVGKSLWLKATDTVIQLFHRHELVATHPRQRAGGRHTVRDHQPPEAQAW…
B_cep_plasmid_718	GC_00000027	s33	19	19	1	COG4584	Transposase	MANRRFELFEYRQVLVRMRQGDSDRDIARGGLMGRKKLTTVRREAEARSWLDPVQPLPDDATIAGVFGRTPHLPHTCVSTVEPYREQVREWLAAGVQGTTIHAALQRNHGYAGSYCAVKRMLRHLAAERSVATTTILDFAPADAAQVDFGAGPVLTVEGIAVRTWIFVMTLCWSRHQYAEIVLDQTVETWLASHRRAFEWFGGCPDRVIIDNAKCAIIRACRYEPAVQRSYAALAEGYGFRIDACPPHDPQKKGVVESGVKYVKKSFVPLREFRDLADANRQLREWVMQQAGTRIHGTVHERPLTRFGVERPLLAALPDVPPVLSVWKEVAVHRDGHVVYKHALYSAPFTLVGKSLWLKATDTVIQLFHRHELVATHPRQRAGGRHTVRDHQPPEAQAW…
B_cep_plasmid_719	GC_00000027	s35	19	19	1	COG4584	Transposase	MANRRFELFEYRQVLVRMRQGDSDRDIARGGLMGRKKLTTVRREAEARSWLDPVQPLPDDATIAGVFGRTPHLPHTCVSTVEPYREQVREWLAAGVQGTTIHAALQRNHGYAGSYCAVKRMLRHLAAERSVATTTILDFAPADAAQVDFGAGPVLTVEGIAVRTWIFVMTLCWSRHQYAEIVLDQTVETWLASHRRAFEWFGGCPDRVIIDNAKCAIIRACRYEPAVQRSYAALAEGYGFRIDACPPHDPQKKGVVESGVKYVKKSFVPLREFRDLADANRQLREWVMQQAGTRIHGTVHERPLTRFGVERPLLAALPDVPPVLSVWKEVAVHRDGHVVYKHALYSAPFTLVGKSLWLKATDTVIQLFHRHELVATHPRQRAGGRHTVRDHQPPEAQAW…
B_cep_plasmid_720	GC_00000027	s36	19	19	1	COG4584	Transposase	MANRRFELFEYRQVLVRMRQGDSDRDIARGGLMGRKKLTTVRREAEARSWLDPVQPLPDDATIAGVFGRTPHLPHTCVSTVEPYREQVREWLAAGVQGTTIHAALQRNHGYAGSYCAVKRMLRHLAAERSVATTTILDFAPADAAQVDFGAGPVLTVEGIAVRTWIFVMTLCWSRHQYAEIVLDQTVETWLASHRRAFEWFGGCPDRVIIDNAKCAIIRACRYEPAVQRSYAALAEGYGFRIDACPPHDPQKKGVVESGVKYVKKSFVPLREFRDLADANRQLREWVMQQAGTRIHGTVHERPLTRFGVERPLLAALPDVPPVLSVWKEVAVHRDGHVVYKHALYSAPFTLVGKSLWLKATDTVIQLFHRHELVATHPRQRAGGRHTVRDHQPPEAQAW…
B_cep_plasmid_721	GC_00000027	s37	19	19	1	COG4584	Transposase	MANRRFELFEYRQVLVRMRQGDSDRDIARGGLMGRKKLTTVRREAEARSWLDPVQPLPDDATIAGVFGRTPHLPHTCVSTVEPYREQVREWLAAGVQGTTIHAALQRNHGYAGSYCAVKRMLRHLAAERSVATTTILDFAPADAAQVDFGAGPVLTVEGIAVRTWIFVMTLCWSRHQYAEIVLDQTVETWLASHRRAFEWFGGCPDRVIIDNAKCAIIRACRYEPAVQRSYAALAEGYGFRIDACPPHDPQKKGVVESGVKYVKKSFVPLREFRDLADANRQLREWVMQQAGTRIHGTVHERPLTRFGVERPLLAALPDVPPVLSVWKEVAVHRDGHVVYKHALYSAPFTLVGKSLWLKATDTVIQLFHRHELVATHPRQRAGGRHTVRDHQPPEAQAW…
B_cep_plasmid_722	GC_00000027	s39	19	19	1	COG4584	Transposase	MANRRFELFEYRQVLVRMRQGDSDRDIARGGLMGRKKLTTVRREAEARSWLDPVQPLPDDATIAGVFGRTPHLPHTCVSTVEPYREQVREWLAAGVQGTTIHAALQRNHGYAGSYCAVKRMLRHLAAERSVATTTILDFAPADAAQVDFGAGPVLTVEGIAVRTWIFVMTLCWSRHQYAEIVLDQTVETWLASHRRAFEWFGGCPDRVIIDNAKCAIIRACRYEPAVQRSYAALAEGYGFRIDACPPHDPQKKGVVESGVKYVKKSFVPLREFRDLADANRQLREWVMQQAGTRIHGTVHERPLTRFGVERPLLAALPDVPPVLSVWKEVAVHRDGHVVYKHALYSAPFTLVGKSLWLKATDTVIQLFHRHELVATHPRQRAGGRHTVRDHQPPEAQAW…
B_cep_plasmid_723	GC_00000027	s41	19	19	1	COG4584	Transposase	MANRRFELFEYRQVLVRMRQGDSDRDIARGGLMGRKKLTTVRREAEARSWLDPVQPLPDDATIAGVFGRTPHLPHTCVSTVEPYREQVREWLAAGVQGTTIHAALQRNHGYAGSYCAVKRMLRHLAAERSVATTTILDFAPADAAQVDFGAGPVLTVEGIAVRTWIFVMTLCWSRHQYAEIVLDQTVETWLASHRRAFEWFGGCPDRVIIDNAKCAIIRACRYEPAVQRSYAALAEGYGFRIDACPPHDPQKKGVVESGVKYVKKSFVPLREFRDLADANRQLREWVMQQAGTRIHGTVHERPLTRFGVERPLLAALPDVPPVLSVWKEVAVHRDGHVVYKHALYSAPFTLVGKSLWLKATDTVIQLFHRHELVATHPRQRAGGRHTVRDHQPPEAQAW…
B_cep_plasmid_724	GC_00000027	s57	19	19	1	COG4584	Transposase	MANRRFELFEYRQVLVRMRQGDSDRDIARGGLMGRKKLTTVRREAEARSWLDPVQPLPDDATIAGVFGRTPHLPHTCVSTVEPYREQVREWLAAGVQGTTIHAALQRNHGYAGSYCAVKRMLRHLAAERSVATTTILDFAPADAAQVDFGAGPVLTVEGIAVRTWIFVMTLCWSRHQYAEIVLDQTVETWLASHRRAFEWFGGCPDRVIIDNAKCAIIRACRYEPAVQRSYAALAEGYGFRIDACPPHDPQKKGVVESGVKYVKKSFVPLREFRDLADANRQLREWVMQQAGTRIHGTVHERPLTRFGVERPLLAALPDVPPVLSVWKEVAVHRDGHVVYKHALYSAPFTLVGKSLWLKATDTVIQLFHRHELVATHPRQRAGGRHTVRDHQPPEAQAW…
B_cep_plasmid_725	GC_00000027	s9	19	19	1	COG4584	Transposase	MANRRFELFEYRQVLVRMRQGDSDRDIARGGLMGRKKLTTVRREAEARSWLDPVQPLPDDATIAGVFGRTPHLPHTCVSTVEPYREQVREWLAAGVQGTTIHAALQRNHGYAGSYCAVKRMLRHLAAERSVATTTILDFAPADAAQVDFGAGPVLTVEGIAVRTWIFVMTLCWSRHQYAEIVLDQTVETWLASHRRAFEWFGGCPDRVIIDNAKCAIIRACRYEPAVQRSYAALAEGYGFRIDACPPHDPQKKGVVESGVKYVKKSFVPLREFRDLADANRQLREWVMQQAGTRIHGTVHERPLTRFGVERPLLAALPDVPPVLSVWKEVAVHRDGHVVYKHALYSAPFTLVGKSLWLKATDTVIQLFHRHELVATHPRQRAGGRHTVRDHQPPEAQAW…
B_cep_plasmid_726	GC_00000028	s12	19	19	1			MTTPNPADRLAAFRLGRLGQGVDAISTRAQDFRAEVETTLAGDRSPAASNKAMAGAFVAAYRALSEALEAAKSGNVVRGPALDALAGIMGNLKTQYAAGVSDLRASVDQLSESAPAFDDFCEAARDKIDRLEMFWKETFKPLAPQWKPKA
B_cep_plasmid_727	GC_00000028	s15	19	19	1			MTTPNPADRLAAFRLGRLGQGVDAISTRAQDFRAEVETTLAGDRSPAASNKAMAGAFVAAYRALSEALEAAKSGNVVRGPALDALAGIMGNLKTQYAAGVSDLRASVDQLSESAPAFDDFCEAARDKIDRLEMFWKETFKPLAPQWKPKA
B_cep_plasmid_728	GC_00000028	s16	19	19	1			MTTPNPADRLAAFRLGRLGQGVDAISTRAQDFRAEVETTLAGDRSPAASNKAMAGAFVAAYRALSEALEAAKSGNVVRGPALDALAGIMGNLKTQYAAGVSDLRASVDQLSESAPAFDDFCEAARDKIDRLEMFWKETFKPLAPQWKPKA
B_cep_plasmid_729	GC_00000028	s18	19	19	1			MTTPNPADRLAAFRLGRLGQGVDAISTRAQDFRAEVETTLAGDRSPAASNKAMAGAFVAAYRALSEALEAAKSGNVVRGPALDALAGIMGNLKTQYAAGVSDLRASVDQLSESAPAFDDFCEAARDKIDRLEMFWKETFKPLAPQWKPKA
B_cep_plasmid_730	GC_00000028	s20	19	19	1			MTTPNPADRLAAFRLGRLGQGVDAISTRAQDFRAEVETTLAGDRSPAASNKAMAGAFVAAYRALSEALEAAKSGNVVRGPALDALAGIMGNLKTQYAAGVSDLRASVDQLSESAPAFDDFCEAARDKIDRLEMFWKETFKPLAPQWKPKA
B_cep_plasmid_731	GC_00000028	s22	19	19	1			MTTPNPADRLAAFRLGRLGQGVDAISTRAQDFRAEVETTLAGDRSPAASNKAMAGAFVAAYRALSEALEAAKSGNVVRGPALDALAGIMGNLKTQYAAGVSDLRASVDQLSESAPAFDDFCEAARDKIDRLEMFWKETFKPLAPQWKPKA
B_cep_plasmid_732	GC_00000028	s23	19	19	1			MTTPNPADRLAAFRLGRLGQGVDAISTRAQDFRAEVETTLAGDRSPAASNKAMAGAFVAAYRALSEALEAAKSGNVVRGPALDALAGIMGNLKTQYAAGVSDLRASVDQLSESAPAFDDFCEAARDKIDRLEMFWKETFKPLAPQWKPKA
B_cep_plasmid_733	GC_00000028	s24	19	19	1			MTTPNPADRLAAFRLGRLGQGVDAISTRAQDFRAEVETTLAGDRSPAASNKAMAGAFVAAYRALSEALEAAKSGNVVRGPALDALAGIMGNLKTQYAAGVSDLRASVDQLSESAPAFDDFCEAARDKIDRLEMFWKETFKPLAPQWKPKA
B_cep_plasmid_734	GC_00000028	s25	19	19	1			MTTPNPADRLAAFRLGRLGQGVDAISTRAQDFRAEVETTLAGDRSPAASNKAMAGAFVAAYRALSEALEAAKSGNVVRGPALDALAGIMGNLKTQYAAGVSDLRASVDQLSESAPAFDDFCEAARDKIDRLEMFWKETFKPLAPQWKPKA
B_cep_plasmid_735	GC_00000028	s28	19	19	1			MTTPNPADRLAAFRLGRLGQGVDAISTRAQDFRAEVETTLAGDRSPAASNKAMAGAFVAAYRALSEALEAAKSGNVVRGPALDALAGIMGNLKTQYAAGVSDLRASVDQLSESAPAFDDFCEAARDKIDRLEMFWKETFKPLAPQWKPKA
B_cep_plasmid_736	GC_00000028	s31	19	19	1			MTTPNPADRLAAFRLGRLGQGVDAISTRAQDFRAEVETTLAGDRSPAASNKAMAGAFVAAYRALSEALEAAKSGNVVRGPALDALAGIMGNLKTQYAAGVSDLRASVDQLSESAPAFDDFCEAARDKIDRLEMFWKETFKPLAPQWKPKA
B_cep_plasmid_737	GC_00000028	s33	19	19	1			MTTPNPADRLAAFRLGRLGQGVDAISTRAQDFRAEVETTLAGDRSPAASNKAMAGAFVAAYRALSEALEAAKSGNVVRGPALDALAGIMGNLKTQYAAGVSDLRASVDQLSESAPAFDDFCEAARDKIDRLEMFWKETFKPLAPQWKPKA
B_cep_plasmid_738	GC_00000028	s35	19	19	1			MTTPNPADRLAAFRLGRLGQGVDAISTRAQDFRAEVETTLAGDRSPAASNKAMAGAFVAAYRALSEALEAAKSGNVVRGPALDALAGIMGNLKTQYAAGVSDLRASVDQLSESAPAFDDFCEAARDKIDRLEMFWKETFKPLAPQWKPKA
B_cep_plasmid_739	GC_00000028	s36	19	19	1			MTTPNPADRLAAFRLGRLGQGVDAISTRAQDFRAEVETTLAGDRSPAASNKAMAGAFVAAYRALSEALEAAKSGNVVRGPALDALAGIMGNLKTQYAAGVSDLRASVDQLSESAPAFDDFCEAARDKIDRLEMFWKETFKPLAPQWKPKA
B_cep_plasmid_740	GC_00000028	s37	19	19	1			MTTPNPADRLAAFRLGRLGQGVDAISTRAQDFRAEVETTLAGDRSPAASNKAMAGAFVAAYRALSEALEAAKSGNVVRGPALDALAGIMGNLKTQYAAGVSDLRASVDQLSESAPAFDDFCEAARDKIDRLEMFWKETFKPLAPQWKPKA
B_cep_plasmid_741	GC_00000028	s39	19	19	1			MTTPNPADRLAAFRLGRLGQGVDAISTRAQDFRAEVETTLAGDRSPAASNKAMAGAFVAAYRALSEALEAAKSGNVVRGPALDALAGIMGNLKTQYAAGVSDLRASVDQLSESAPAFDDFCEAARDKIDRLEMFWKETFKPLAPQWKPKA
B_cep_plasmid_742	GC_00000028	s41	19	19	1			MTTPNPADRLAAFRLGRLGQGVDAISTRAQDFRAEVETTLAGDRSPAASNKAMAGAFVAAYRALSEALEAAKSGNVVRGPALDALAGIMGNLKTQYAAGVSDLRASVDQLSESAPAFDDFCEAARDKIDRLEMFWKETFKPLAPQWKPKA
B_cep_plasmid_743	GC_00000028	s57	19	19	1			MTTPNPADRLAAFRLGRLGQGVDAISTRAQDFRAEVETTLAGDRSPAASNKAMAGAFVAAYRALSEALEAAKSGNVVRGPALDALAGIMGNLKTQYAAGVSDLRASVDQLSESAPAFDDFCEAARDKIDRLEMFWKETFKPLAPQWKPKA
B_cep_plasmid_744	GC_00000028	s9	19	19	1			MTTPNPADRLAAFRLGRLGQGVDAISTRAQDFRAEVETTLAGDRSPAASNKAMAGAFVAAYRALSEALEAAKSGNVVRGPALDALAGIMGNLKTQYAAGVSDLRASVDQLSESAPAFDDFCEAARDKIDRLEMFWKETFKPLAPQWKPKA
B_cep_plasmid_745	GC_00000029	s12	19	19	1			MRYPVVVSLVLSLVINPPRIAVQAPPAWSISVVRSSRARPCTTLLPTP
B_cep_plasmid_746	GC_00000029	s15	19	19	1			MRYPVVVSLVLSLVINPPRIAVQAPPAWSISVVRSSRARPCTTLLPTP
B_cep_plasmid_747	GC_00000029	s16	19	19	1			MRYPVVVSLVLSLVINPPRIAVQAPPAWSISVVRSSRARPCTTLLPTP
B_cep_plasmid_748	GC_00000029	s18	19	19	1			MRYPVVVSLVLSLVINPPRIAVQAPPAWSISVVRSSRARPCTTLLPTP
B_cep_plasmid_749	GC_00000029	s20	19	19	1			MRYPVVVSLVLSLVINPPRIAVQAPPAWSISVVRSSRARPCTTLLPTP
B_cep_plasmid_750	GC_00000029	s22	19	19	1			MRYPVVVSLVLSLVINPPRIAVQAPPAWSISVVRSSRARPCTTLLPTP
B_cep_plasmid_751	GC_00000029	s23	19	19	1			MRYPVVVSLVLSLVINPPRIAVQAPPAWSISVVRSSRARPCTTLLPTP
B_cep_plasmid_752	GC_00000029	s24	19	19	1			MRYPVVVSLVLSLVINPPRIAVQAPPAWSISVVRSSRARPCTTLLPTP
B_cep_plasmid_753	GC_00000029	s25	19	19	1			MRYPVVVSLVLSLVINPPRIAVQAPPAWSISVVRSSRARPCTTLLPTP
B_cep_plasmid_754	GC_00000029	s28	19	19	1			MRYPVVVSLVLSLVINPPRIAVQAPPAWSISVVRSSRARPCTTLLPTP
B_cep_plasmid_755	GC_00000029	s31	19	19	1			MRYPVVVSLVLSLVINPPRIAVQAPPAWSISVVRSSRARPCTTLLPTP
B_cep_plasmid_756	GC_00000029	s33	19	19	1			MRYPVVVSLVLSLVINPPRIAVQAPPAWSISVVRSSRARPCTTLLPTP
B_cep_plasmid_757	GC_00000029	s35	19	19	1			MRYPVVVSLVLSLVINPPRIAVQAPPAWSISVVRSSRARPCTTLLPTP
B_cep_plasmid_758	GC_00000029	s36	19	19	1			MRYPVVVSLVLSLVINPPRIAVQAPPAWSISVVRSSRARPCTTLLPTP
B_cep_plasmid_759	GC_00000029	s37	19	19	1			MRYPVVVSLVLSLVINPPRIAVQAPPAWSISVVRSSRARPCTTLLPTP
B_cep_plasmid_760	GC_00000029	s39	19	19	1			MRYPVVVSLVLSLVINPPRIAVQAPPAWSISVVRSSRARPCTTLLPTP
B_cep_plasmid_761	GC_00000029	s41	19	19	1			MRYPVVVSLVLSLVINPPRIAVQAPPAWSISVVRSSRARPCTTLLPTP
B_cep_plasmid_762	GC_00000029	s57	19	19	1			MRYPVVVSLVLSLVINPPRIAVQAPPAWSISVVRSSRARPCTTLLPTP
B_cep_plasmid_763	GC_00000029	s9	19	19	1			MRYPVVVSLVLSLVINPPRIAVQAPPAWSISVVRSSRARPCTTLLPTP
B_cep_plasmid_764	GC_00000030	s12	19	19	1			MSDSVRARKAITDAREAALAQQMHEVDNLTDKIVGVADRIERAAAVIASAQGTSANPAPQAVHRDQQKRPAQRETSWAKRWGKVSAIVALAAVSAAVGAGTARLMPMQYSGQASDLALASAVKSQLTEESRTGNSNLWRAMRPEVQDTARAAMGH
B_cep_plasmid_765	GC_00000030	s15	19	19	1			MSDSVRARKAITDAREAALAQQMHEVDNLTDKIVGVADRIERAAAVIASAQGTSANPAPQAVHRDQQKRPAQRETSWAKRWGKVSAIVALAAVSAAVGAGTARLMPMQYSGQASDLALASAVKSQLTEESRTGNSNLWRAMRPEVQDTARAAMGH
B_cep_plasmid_766	GC_00000030	s16	19	19	1			MSDSVRARKAITDAREAALAQQMHEVDNLTDKIVGVADRIERAAAVIASAQGTSANPAPQAVHRDQQKRPAQRETSWAKRWGKVSAIVALAAVSAAVGAGTARLMPMQYSGQASDLALASAVKSQLTEESRTGNSNLWRAMRPEVQDTARAAMGH
B_cep_plasmid_767	GC_00000030	s18	19	19	1			MSDSVRARKAITDAREAALAQQMHEVDNLTDKIVGVADRIERAAAVIASAQGTSANPAPQAVHRDQQKRPAQRETSWAKRWGKVSAIVALAAVSAAVGAGTARLMPMQYSGQASDLALASAVKSQLTEESRTGNSNLWRAMRPEVQDTARAAMGH
B_cep_plasmid_768	GC_00000030	s20	19	19	1			MSDSVRARKAITDAREAALAQQMHEVDNLTDKIVGVADRIERAAAVIASAQGTSANPAPQAVHRDQQKRPAQRETSWAKRWGKVSAIVALAAVSAAVGAGTARLMPMQYSGQASDLALASAVKSQLTEESRTGNSNLWRAMRPEVQDTARAAMGH
B_cep_plasmid_769	GC_00000030	s22	19	19	1			MSDSVRARKAITDAREAALAQQMHEVDNLTDKIVGVADRIERAAAVIASAQGTSANPAPQAVHRDQQKRPAQRETSWAKRWGKVSAIVALAAVSAAVGAGTARLMPMQYSGQASDLALASAVKSQLTEESRTGNSNLWRAMRPEVQDTARAAMGH
B_cep_plasmid_770	GC_00000030	s23	19	19	1			MSDSVRARKAITDAREAALAQQMHEVDNLTDKIVGVADRIERAAAVIASAQGTSANPAPQAVHRDQQKRPAQRETSWAKRWGKVSAIVALAAVSAAVGAGTARLMPMQYSGQASDLALASAVKSQLTEESRTGNSNLWRAMRPEVQDTARAAMGH
B_cep_plasmid_771	GC_00000030	s24	19	19	1			MSDSVRARKAITDAREAALAQQMHEVDNLTDKIVGVADRIERAAAVIASAQGTSANPAPQAVHRDQQKRPAQRETSWAKRWGKVSAIVALAAVSAAVGAGTARLMPMQYSGQASDLALASAVKSQLTEESRTGNSNLWRAMRPEVQDTARAAMGH
B_cep_plasmid_772	GC_00000030	s25	19	19	1			MSDSVRARKAITDAREAALAQQMHEVDNLTDKIVGVADRIERAAAVIASAQGTSANPAPQAVHRDQQKRPAQRETSWAKRWGKVSAIVALAAVSAAVGAGTARLMPMQYSGQASDLALASAVKSQLTEESRTGNSNLWRAMRPEVQDTARAAMGH
B_cep_plasmid_773	GC_00000030	s28	19	19	1			MSDSVRARKAITDAREAALAQQMHEVDNLTDKIVGVADRIERAAAVIASAQGTSANPAPQAVHRDQQKRPAQRETSWAKRWGKVSAIVALAAVSAAVGAGTARLMPMQYSGQASDLALASAVKSQLTEESRTGNSNLWRAMRPEVQDTARAAMGH
B_cep_plasmid_774	GC_00000030	s31	19	19	1			MSDSVRARKAITDAREAALAQQMHEVDNLTDKIVGVADRIERAAAVIASAQGTSANPAPQAVHRDQQKRPAQRETSWAKRWGKVSAIVALAAVSAAVGAGTARLMPMQYSGQASDLALASAVKSQLTEESRTGNSNLWRAMRPEVQDTARAAMGH
B_cep_plasmid_775	GC_00000030	s33	19	19	1			MSDSVRARKAITDAREAALAQQMHEVDNLTDKIVGVADRIERAAAVIASAQGTSANPAPQAVHRDQQKRPAQRETSWAKRWGKVSAIVALAAVSAAVGAGTARLMPMQYSGQASDLALASAVKSQLTEESRTGNSNLWRAMRPEVQDTARAAMGH
B_cep_plasmid_776	GC_00000030	s35	19	19	1			MSDSVRARKAITDAREAALAQQMHEVDNLTDKIVGVADRIERAAAVIASAQGTSANPAPQAVHRDQQKRPAQRETSWAKRWGKVSAIVALAAVSAAVGAGTARLMPMQYSGQASDLALASAVKSQLTEESRTGNSNLWRAMRPEVQDTARAAMGH
B_cep_plasmid_777	GC_00000030	s36	19	19	1			MSDSVRARKAITDAREAALAQQMHEVDNLTDKIVGVADRIERAAAVIASAQGTSANPAPQAVHRDQQKRPAQRETSWAKRWGKVSAIVALAAVSAAVGAGTARLMPMQYSGQASDLALASAVKSQLTEESRTGNSNLWRAMRPEVQDTARAAMGH
B_cep_plasmid_778	GC_00000030	s37	19	19	1			MSDSVRARKAITDAREAALAQQMHEVDNLTDKIVGVADRIERAAAVIASAQGTSANPAPQAVHRDQQKRPAQRETSWAKRWGKVSAIVALAAVSAAVGAGTARLMPMQYSGQASDLALASAVKSQLTEESRTGNSNLWRAMRPEVQDTARAAMGH
B_cep_plasmid_779	GC_00000030	s39	19	19	1			MSDSVRARKAITDAREAALAQQMHEVDNLTDKIVGVADRIERAAAVIASAQGTSANPAPQAVHRDQQKRPAQRETSWAKRWGKVSAIVALAAVSAAVGAGTARLMPMQYSGQASDLALASAVKSQLTEESRTGNSNLWRAMRPEVQDTARAAMGH
B_cep_plasmid_780	GC_00000030	s41	19	19	1			MSDSVRARKAITDAREAALAQQMHEVDNLTDKIVGVADRIERAAAVIASAQGTSANPAPQAVHRDQQKRPAQRETSWAKRWGKVSAIVALAAVSAAVGAGTARLMPMQYSGQASDLALASAVKSQLTEESRTGNSNLWRAMRPEVQDTARAAMGH
B_cep_plasmid_781	GC_00000030	s57	19	19	1			MSDSVRARKAITDAREAALAQQMHEVDNLTDKIVGVADRIERAAAVIASAQGTSANPAPQAVHRDQQKRPAQRETSWAKRWGKVSAIVALAAVSAAVGAGTARLMPMQYSGQASDLALASAVKSQLTEESRTGNSNLWRAMRPEVQDTARAAMGH
B_cep_plasmid_782	GC_00000030	s9	19	19	1			MSDSVRARKAITDAREAALAQQMHEVDNLTDKIVGVADRIERAAAVIASAQGTSANPAPQAVHRDQQKRPAQRETSWAKRWGKVSAIVALAAVSAAVGAGTARLMPMQYSGQASDLALASAVKSQLTEESRTGNSNLWRAMRPEVQDTARAAMGH
B_cep_plasmid_783	GC_00000031	s12	19	19	1			MARKPKGEEALTERVAFRLTAADYAAYKQKVSASGLSPSEFFRDCVLTNRTEIIARPVMDDERRQALFLLSKASNNINQIAHRANSDHAAGIIDGRTYRNVLDSLNNLSGYLKAMSDAD
B_cep_plasmid_784	GC_00000031	s15	19	19	1			MARKPKGEEALTERVAFRLTAADYAAYKQKVSASGLSPSEFFRDCVLTNRTEIIARPVMDDERRQALFLLSKASNNINQIAHRANSDHAAGIIDGRTYRNVLDSLNNLSGYLKAMSDAD
B_cep_plasmid_785	GC_00000031	s16	19	19	1			MARKPKGEEALTERVAFRLTAADYAAYKQKVSASGLSPSEFFRDCVLTNRTEIIARPVMDDERRQALFLLSKASNNINQIAHRANSDHAAGIIDGRTYRNVLDSLNNLSGYLKAMSDAD
B_cep_plasmid_786	GC_00000031	s18	19	19	1			MARKPKGEEALTERVAFRLTAADYAAYKQKVSASGLSPSEFFRDCVLTNRTEIIARPVMDDERRQALFLLSKASNNINQIAHRANSDHAAGIIDGRTYRNVLDSLNNLSGYLKAMSDAD
B_cep_plasmid_787	GC_00000031	s20	19	19	1			MARKPKGEEALTERVAFRLTAADYAAYKQKVSASGLSPSEFFRDCVLTNRTEIIARPVMDDERRQALFLLSKASNNINQIAHRANSDHAAGIIDGRTYRNVLDSLNNLSGYLKAMSDAD
B_cep_plasmid_788	GC_00000031	s22	19	19	1			MARKPKGEEALTERVAFRLTAADYAAYKQKVSASGLSPSEFFRDCVLTNRTEIIARPVMDDERRQALFLLSKASNNINQIAHRANSDHAAGIIDGRTYRNVLDSLNNLSGYLKAMSDAD
B_cep_plasmid_789	GC_00000031	s23	19	19	1			MARKPKGEEALTERVAFRLTAADYAAYKQKVSASGLSPSEFFRDCVLTNRTEIIARPVMDDERRQALFLLSKASNNINQIAHRANSDHAAGIIDGRTYRNVLDSLNNLSGYLKAMSDAD
B_cep_plasmid_790	GC_00000031	s24	19	19	1			MARKPKGEEALTERVAFRLTAADYAAYKQKVSASGLSPSEFFRDCVLTNRTEIIARPVMDDERRQALFLLSKASNNINQIAHRANSDHAAGIIDGRTYRNVLDSLNNLSGYLKAMSDAD
B_cep_plasmid_791	GC_00000031	s25	19	19	1			MARKPKGEEALTERVAFRLTAADYAAYKQKVSASGLSPSEFFRDCVLTNRTEIIARPVMDDERRQALFLLSKASNNINQIAHRANSDHAAGIIDGRTYRNVLDSLNNLSGYLKAMSDAD
B_cep_plasmid_792	GC_00000031	s28	19	19	1			MARKPKGEEALTERVAFRLTAADYAAYKQKVSASGLSPSEFFRDCVLTNRTEIIARPVMDDERRQALFLLSKASNNINQIAHRANSDHAAGIIDGRTYRNVLDSLNNLSGYLKAMSDAD
B_cep_plasmid_793	GC_00000031	s31	19	19	1			MARKPKGEEALTERVAFRLTAADYAAYKQKVSASGLSPSEFFRDCVLTNRTEIIARPVMDDERRQALFLLSKASNNINQIAHRANSDHAAGIIDGRTYRNVLDSLNNLSGYLKAMSDAD
B_cep_plasmid_794	GC_00000031	s33	19	19	1			MARKPKGEEALTERVAFRLTAADYAAYKQKVSASGLSPSEFFRDCVLTNRTEIIARPVMDDERRQALFLLSKASNNINQIAHRANSDHAAGIIDGRTYRNVLDSLNNLSGYLKAMSDAD
B_cep_plasmid_795	GC_00000031	s35	19	19	1			MARKPKGEEALTERVAFRLTAADYAAYKQKVSASGLSPSEFFRDCVLTNRTEIIARPVMDDERRQALFLLSKASNNINQIAHRANSDHAAGIIDGRTYRNVLDSLNNLSGYLKAMSDAD
B_cep_plasmid_796	GC_00000031	s36	19	19	1			MARKPKGEEALTERVAFRLTAADYAAYKQKVSASGLSPSEFFRDCVLTNRTEIIARPVMDDERRQALFLLSKASNNINQIAHRANSDHAAGIIDGRTYRNVLDSLNNLSGYLKAMSDAD
B_cep_plasmid_797	GC_00000031	s37	19	19	1			MARKPKGEEALTERVAFRLTAADYAAYKQKVSASGLSPSEFFRDCVLTNRTEIIARPVMDDERRQALFLLSKASNNINQIAHRANSDHAAGIIDGRTYRNVLDSLNNLSGYLKAMSDAD
B_cep_plasmid_798	GC_00000031	s39	19	19	1			MARKPKGEEALTERVAFRLTAADYAAYKQKVSASGLSPSEFFRDCVLTNRTEIIARPVMDDERRQALFLLSKASNNINQIAHRANSDHAAGIIDGRTYRNVLDSLNNLSGYLKAMSDAD
B_cep_plasmid_799	GC_00000031	s41	19	19	1			MARKPKGEEALTERVAFRLTAADYAAYKQKVSASGLSPSEFFRDCVLTNRTEIIARPVMDDERRQALFLLSKASNNINQIAHRANSDHAAGIIDGRTYRNVLDSLNNLSGYLKAMSDAD
B_cep_plasmid_800	GC_00000031	s57	19	19	1			MARKPKGEEALTERVAFRLTAADYAAYKQKVSASGLSPSEFFRDCVLTNRTEIIARPVMDDERRQALFLLSKASNNINQIAHRANSDHAAGIIDGRTYRNVLDSLNNLSGYLKAMSDAD
B_cep_plasmid_801	GC_00000031	s9	19	19	1			MARKPKGEEALTERVAFRLTAADYAAYKQKVSASGLSPSEFFRDCVLTNRTEIIARPVMDDERRQALFLLSKASNNINQIAHRANSDHAAGIIDGRTYRNVLDSLNNLSGYLKAMSDAD
B_cep_plasmid_802	GC_00000032	s12	19	19	1			MGRPVLAAQQLRTPEERARSLDAALDRNMYSESGGIT
B_cep_plasmid_803	GC_00000032	s15	19	19	1			MGRPVLAAQQLRTPEERARSLDAALDRNMYSESGGIT
B_cep_plasmid_804	GC_00000032	s16	19	19	1			MGRPVLAAQQLRTPEERARSLDAALDRNMYSESGGIT
B_cep_plasmid_805	GC_00000032	s18	19	19	1			MGRPVLAAQQLRTPEERARSLDAALDRNMYSESGGIT
B_cep_plasmid_806	GC_00000032	s20	19	19	1			MGRPVLAAQQLRTPEERARSLDAALDRNMYSESGGIT
B_cep_plasmid_807	GC_00000032	s22	19	19	1			MGRPVLAAQQLRTPEERARSLDAALDRNMYSESGGIT
B_cep_plasmid_808	GC_00000032	s23	19	19	1			MGRPVLAAQQLRTPEERARSLDAALDRNMYSESGGIT
B_cep_plasmid_809	GC_00000032	s24	19	19	1			MGRPVLAAQQLRTPEERARSLDAALDRNMYSESGGIT
B_cep_plasmid_810	GC_00000032	s25	19	19	1			MGRPVLAAQQLRTPEERARSLDAALDRNMYSESGGIT
B_cep_plasmid_811	GC_00000032	s28	19	19	1			MGRPVLAAQQLRTPEERARSLDAALDRNMYSESGGIT
B_cep_plasmid_812	GC_00000032	s31	19	19	1			MGRPVLAAQQLRTPEERARSLDAALDRNMYSESGGIT
B_cep_plasmid_813	GC_00000032	s33	19	19	1			MGRPVLAAQQLRTPEERARSLDAALDRNMYSESGGIT
B_cep_plasmid_814	GC_00000032	s35	19	19	1			MGRPVLAAQQLRTPEERARSLDAALDRNMYSESGGIT
B_cep_plasmid_815	GC_00000032	s36	19	19	1			MGRPVLAAQQLRTPEERARSLDAALDRNMYSESGGIT
B_cep_plasmid_816	GC_00000032	s37	19	19	1			MGRPVLAAQQLRTPEERARSLDAALDRNMYSESGGIT
B_cep_plasmid_817	GC_00000032	s39	19	19	1			MGRPVLAAQQLRTPEERARSLDAALDRNMYSESGGIT
B_cep_plasmid_818	GC_00000032	s41	19	19	1			MGRPVLAAQQLRTPEERARSLDAALDRNMYSESGGIT
B_cep_plasmid_819	GC_00000032	s57	19	19	1			MGRPVLAAQQLRTPEERARSLDAALDRNMYSESGGIT
B_cep_plasmid_820	GC_00000032	s9	19	19	1			MGRPVLAAQQLRTPEERARSLDAALDRNMYSESGGIT
B_cep_plasmid_821	GC_00000033	s12	19	19	1	COG0582	Integrase	MYKTSPTKPKGRRKAARTERSMRRDSDATLTWVVEFYPELAAWRGFALEWLGGETHGLHQRLQALSTFFERYLILQSLPLDPSVFLAQTTQVPEFHRTACPDSPWGISANNLIHAFLQFVLLRHFSQIGKNDNAVLMQGYHNPVRRMSKAGLPKRGESVYSPLPYGYIDQLRQMLAAGPHFRDWQWAHGALGSKIGHMGASAPDWLDVTEDEIDRDDPDCVWRIRKLSRNYRGGQVLQMWSPVRWVALLVKLILPLRTSQVRVLDSGEADTWRYAAGRWERNSSEIAEGSESRPLQQGVFRRDYDRNNNENALAILYINTNKTADVSKSGPEKGYLLPWTHGGALHQNVFYWIEKLRNWQEKYNPISRRTSWAELDRRHIIAKTDFQLARYPDACFLFR…
B_cep_plasmid_822	GC_00000033	s15	19	19	1	COG0582	Integrase	MYKTSPTKPKGRRKAARTERSMRRDSDATLTWVVEFYPELAAWRGFALEWLGGETHGLHQRLQALSTFFERYLILQSLPLDPSVFLAQTTQVPEFHRTACPDSPWGISANNLIHAFLQFVLLRHFSQIGKNDNAVLMQGYHNPVRRMSKAGLPKRGESVYSPLPYGYIDQLRQMLAAGPHFRDWQWAHGALGSKIGHMGASAPDWLDVTEDEIDRDDPDCVWRIRKLSRNYRGGQVLQMWSPVRWVALLVKLILPLRTSQVRVLDSGEADTWRYAAGRWERNSSEIAEGSESRPLQQGVFRRDYDRNNNENALAILYINTNKTADVSKSGPEKGYLLPWTHGGALHQNVFYWIEKLRNWQEKYNPISRRTSWAELDRRHIIAKTDFQLARYPDACFLFR…
B_cep_plasmid_823	GC_00000033	s16	19	19	1	COG0582	Integrase	MYKTSPTKPKGRRKAARTERSMRRDSDATLTWVVEFYPELAAWRGFALEWLGGETHGLHQRLQALSTFFERYLILQSLPLDPSVFLAQTTQVPEFHRTACPDSPWGISANNLIHAFLQFVLLRHFSQIGKNDNAVLMQGYHNPVRRMSKAGLPKRGESVYSPLPYGYIDQLRQMLAAGPHFRDWQWAHGALGSKIGHMGASAPDWLDVTEDEIDRDDPDCVWRIRKLSRNYRGGQVLQMWSPVRWVALLVKLILPLRTSQVRVLDSGEADTWRYAAGRWERNSSEIAEGSESRPLQQGVFRRDYDRNNNENALAILYINTNKTADVSKSGPEKGYLLPWTHGGALHQNVFYWIEKLRNWQEKYNPISRRTSWAELDRRHIIAKTDFQLARYPDACFLFR…
B_cep_plasmid_824	GC_00000033	s18	19	19	1	COG0582	Integrase	MYKTSPTKPKGRRKAARTERSMRRDSDATLTWVVEFYPELAAWRGFALEWLGGETHGLHQRLQALSTFFERYLILQSLPLDPSVFLAQTTQVPEFHRTACPDSPWGISANNLIHAFLQFVLLRHFSQIGKNDNAVLMQGYHNPVRRMSKAGLPKRGESVYSPLPYGYIDQLRQMLAAGPHFRDWQWAHGALGSKIGHMGASAPDWLDVTEDEIDRDDPDCVWRIRKLSRNYRGGQVLQMWSPVRWVALLVKLILPLRTSQVRVLDSGEADTWRYAAGRWERNSSEIAEGSESRPLQQGVFRRDYDRNNNENALAILYINTNKTADVSKSGPEKGYLLPWTHGGALHQNVFYWIEKLRNWQEKYNPISRRTSWAELDRRHIIAKTDFQLARYPDACFLFR…
B_cep_plasmid_825	GC_00000033	s20	19	19	1	COG0582	Integrase	MYKTSPTKPKGRRKAARTERSMRRDSDATLTWVVEFYPELAAWRGFALEWLGGETHGLHQRLQALSTFFERYLILQSLPLDPSVFLAQTTQVPEFHRTACPDSPWGISANNLIHAFLQFVLLRHFSQIGKNDNAVLMQGYHNPVRRMSKAGLPKRGESVYSPLPYGYIDQLRQMLAAGPHFRDWQWAHGALGSKIGHMGASAPDWLDVTEDEIDRDDPDCVWRIRKLSRNYRGGQVLQMWSPVRWVALLVKLILPLRTSQVRVLDSGEADTWRYAAGRWERNSSEIAEGSESRPLQQGVFRRDYDRNNNENALAILYINTNKTADVSKSGPEKGYLLPWTHGGALHQNVFYWIEKLRNWQEKYNPISRRTSWAELDRRHIIAKTDFQLARYPDACFLFR…
B_cep_plasmid_826	GC_00000033	s22	19	19	1	COG0582	Integrase	MYKTSPTKPKGRRKAARTERSMRRDSDATLTWVVEFYPELAAWRGFALEWLGGETHGLHQRLQALSTFFERYLILQSLPLDPSVFLAQTTQVPEFHRTACPDSPWGISANNLIHAFLQFVLLRHFSQIGKNDNAVLMQGYHNPVRRMSKAGLPKRGESVYSPLPYGYIDQLRQMLAAGPHFRDWQWAHGALGSKIGHMGASAPDWLDVTEDEIDRDDPDCVWRIRKLSRNYRGGQVLQMWSPVRWVALLVKLILPLRTSQVRVLDSGEADTWRYAAGRWERNSSEIAEGSESRPLQQGVFRRDYDRNNNENALAILYINTNKTADVSKSGPEKGYLLPWTHGGALHQNVFYWIEKLRNWQEKYNPISRRTSWAELDRRHIIAKTDFQLARYPDACFLFR…
B_cep_plasmid_827	GC_00000033	s23	19	19	1	COG0582	Integrase	MYKTSPTKPKGRRKAARTERSMRRDSDATLTWVVEFYPELAAWRGFALEWLGGETHGLHQRLQALSTFFERYLILQSLPLDPSVFLAQTTQVPEFHRTACPDSPWGISANNLIHAFLQFVLLRHFSQIGKNDNAVLMQGYHNPVRRMSKAGLPKRGESVYSPLPYGYIDQLRQMLAAGPHFRDWQWAHGALGSKIGHMGASAPDWLDVTEDEIDRDDPDCVWRIRKLSRNYRGGQVLQMWSPVRWVALLVKLILPLRTSQVRVLDSGEADTWRYAAGRWERNSSEIAEGSESRPLQQGVFRRDYDRNNNENALAILYINTNKTADVSKSGPEKGYLLPWTHGGALHQNVFYWIEKLRNWQEKYNPISRRTSWAELDRRHIIAKTDFQLARYPDACFLFR…
B_cep_plasmid_828	GC_00000033	s24	19	19	1	COG0582	Integrase	MYKTSPTKPKGRRKAARTERSMRRDSDATLTWVVEFYPELAAWRGFALEWLGGETHGLHQRLQALSTFFERYLILQSLPLDPSVFLAQTTQVPEFHRTACPDSPWGISANNLIHAFLQFVLLRHFSQIGKNDNAVLMQGYHNPVRRMSKAGLPKRGESVYSPLPYGYIDQLRQMLAAGPHFRDWQWAHGALGSKIGHMGASAPDWLDVTEDEIDRDDPDCVWRIRKLSRNYRGGQVLQMWSPVRWVALLVKLILPLRTSQVRVLDSGEADTWRYAAGRWERNSSEIAEGSESRPLQQGVFRRDYDRNNNENALAILYINTNKTADVSKSGPEKGYLLPWTHGGALHQNVFYWIEKLRNWQEKYNPISRRTSWAELDRRHIIAKTDFQLARYPDACFLFR…
B_cep_plasmid_829	GC_00000033	s25	19	19	1	COG0582	Integrase	MYKTSPTKPKGRRKAARTERSMRRDSDATLTWVVEFYPELAAWRGFALEWLGGETHGLHQRLQALSTFFERYLILQSLPLDPSVFLAQTTQVPEFHRTACPDSPWGISANNLIHAFLQFVLLRHFSQIGKNDNAVLMQGYHNPVRRMSKAGLPKRGESVYSPLPYGYIDQLRQMLAAGPHFRDWQWAHGALGSKIGHMGASAPDWLDVTEDEIDRDDPDCVWRIRKLSRNYRGGQVLQMWSPVRWVALLVKLILPLRTSQVRVLDSGEADTWRYAAGRWERNSSEIAEGSESRPLQQGVFRRDYDRNNNENALAILYINTNKTADVSKSGPEKGYLLPWTHGGALHQNVFYWIEKLRNWQEKYNPISRRTSWAELDRRHIIAKTDFQLARYPDACFLFR…
B_cep_plasmid_830	GC_00000033	s28	19	19	1	COG0582	Integrase	MYKTSPTKPKGRRKAARTERSMRRDSDATLTWVVEFYPELAAWRGFALEWLGGETHGLHQRLQALSTFFERYLILQSLPLDPSVFLAQTTQVPEFHRTACPDSPWGISANNLIHAFLQFVLLRHFSQIGKNDNAVLMQGYHNPVRRMSKAGLPKRGESVYSPLPYGYIDQLRQMLAAGPHFRDWQWAHGALGSKIGHMGASAPDWLDVTEDEIDRDDPDCVWRIRKLSRNYRGGQVLQMWSPVRWVALLVKLILPLRTSQVRVLDSGEADTWRYAAGRWERNSSEIAEGSESRPLQQGVFRRDYDRNNNENALAILYINTNKTADVSKSGPEKGYLLPWTHGGALHQNVFYWIEKLRNWQEKYNPISRRTSWAELDRRHIIAKTDFQLARYPDACFLFR…
B_cep_plasmid_831	GC_00000033	s31	19	19	1	COG0582	Integrase	MYKTSPTKPKGRRKAARTERSMRRDSDATLTWVVEFYPELAAWRGFALEWLGGETHGLHQRLQALSTFFERYLILQSLPLDPSVFLAQTTQVPEFHRTACPDSPWGISANNLIHAFLQFVLLRHFSQIGKNDNAVLMQGYHNPVRRMSKAGLPKRGESVYSPLPYGYIDQLRQMLAAGPHFRDWQWAHGALGSKIGHMGASAPDWLDVTEDEIDRDDPDCVWRIRKLSRNYRGGQVLQMWSPVRWVALLVKLILPLRTSQVRVLDSGEADTWRYAAGRWERNSSEIAEGSESRPLQQGVFRRDYDRNNNENALAILYINTNKTADVSKSGPEKGYLLPWTHGGALHQNVFYWIEKLRNWQEKYNPISRRTSWAELDRRHIIAKTDFQLARYPDACFLFR…
B_cep_plasmid_832	GC_00000033	s33	19	19	1	COG0582	Integrase	MYKTSPTKPKGRRKAARTERSMRRDSDATLTWVVEFYPELAAWRGFALEWLGGETHGLHQRLQALSTFFERYLILQSLPLDPSVFLAQTTQVPEFHRTACPDSPWGISANNLIHAFLQFVLLRHFSQIGKNDNAVLMQGYHNPVRRMSKAGLPKRGESVYSPLPYGYIDQLRQMLAAGPHFRDWQWAHGALGSKIGHMGASAPDWLDVTEDEIDRDDPDCVWRIRKLSRNYRGGQVLQMWSPVRWVALLVKLILPLRTSQVRVLDSGEADTWRYAAGRWERNSSEIAEGSESRPLQQGVFRRDYDRNNNENALAILYINTNKTADVSKSGPEKGYLLPWTHGGALHQNVFYWIEKLRNWQEKYNPISRRTSWAELDRRHIIAKTDFQLARYPDACFLFR…
B_cep_plasmid_833	GC_00000033	s35	19	19	1	COG0582	Integrase	MYKTSPTKPKGRRKAARTERSMRRDSDATLTWVVEFYPELAAWRGFALEWLGGETHGLHQRLQALSTFFERYLILQSLPLDPSVFLAQTTQVPEFHRTACPDSPWGISANNLIHAFLQFVLLRHFSQIGKNDNAVLMQGYHNPVRRMSKAGLPKRGESVYSPLPYGYIDQLRQMLAAGPHFRDWQWAHGALGSKIGHMGASAPDWLDVTEDEIDRDDPDCVWRIRKLSRNYRGGQVLQMWSPVRWVALLVKLILPLRTSQVRVLDSGEADTWRYAAGRWERNSSEIAEGSESRPLQQGVFRRDYDRNNNENALAILYINTNKTADVSKSGPEKGYLLPWTHGGALHQNVFYWIEKLRNWQEKYNPISRRTSWAELDRRHIIAKTDFQLARYPDACFLFR…
B_cep_plasmid_834	GC_00000033	s36	19	19	1	COG0582	Integrase	MYKTSPTKPKGRRKAARTERSMRRDSDATLTWVVEFYPELAAWRGFALEWLGGETHGLHQRLQALSTFFERYLILQSLPLDPSVFLAQTTQVPEFHRTACPDSPWGISANNLIHAFLQFVLLRHFSQIGKNDNAVLMQGYHNPVRRMSKAGLPKRGESVYSPLPYGYIDQLRQMLAAGPHFRDWQWAHGALGSKIGHMGASAPDWLDVTEDEIDRDDPDCVWRIRKLSRNYRGGQVLQMWSPVRWVALLVKLILPLRTSQVRVLDSGEADTWRYAAGRWERNSSEIAEGSESRPLQQGVFRRDYDRNNNENALAILYINTNKTADVSKSGPEKGYLLPWTHGGALHQNVFYWIEKLRNWQEKYNPISRRTSWAELDRRHIIAKTDFQLARYPDACFLFR…
B_cep_plasmid_835	GC_00000033	s37	19	19	1	COG0582	Integrase	MYKTSPTKPKGRRKAARTERSMRRDSDATLTWVVEFYPELAAWRGFALEWLGGETHGLHQRLQALSTFFERYLILQSLPLDPSVFLAQTTQVPEFHRTACPDSPWGISANNLIHAFLQFVLLRHFSQIGKNDNAVLMQGYHNPVRRMSKAGLPKRGESVYSPLPYGYIDQLRQMLAAGPHFRDWQWAHGALGSKIGHMGASAPDWLDVTEDEIDRDDPDCVWRIRKLSRNYRGGQVLQMWSPVRWVALLVKLILPLRTSQVRVLDSGEADTWRYAAGRWERNSSEIAEGSESRPLQQGVFRRDYDRNNNENALAILYINTNKTADVSKSGPEKGYLLPWTHGGALHQNVFYWIEKLRNWQEKYNPISRRTSWAELDRRHIIAKTDFQLARYPDACFLFR…
B_cep_plasmid_836	GC_00000033	s39	19	19	1	COG0582	Integrase	MYKTSPTKPKGRRKAARTERSMRRDSDATLTWVVEFYPELAAWRGFALEWLGGETHGLHQRLQALSTFFERYLILQSLPLDPSVFLAQTTQVPEFHRTACPDSPWGISANNLIHAFLQFVLLRHFSQIGKNDNAVLMQGYHNPVRRMSKAGLPKRGESVYSPLPYGYIDQLRQMLAAGPHFRDWQWAHGALGSKIGHMGASAPDWLDVTEDEIDRDDPDCVWRIRKLSRNYRGGQVLQMWSPVRWVALLVKLILPLRTSQVRVLDSGEADTWRYAAGRWERNSSEIAEGSESRPLQQGVFRRDYDRNNNENALAILYINTNKTADVSKSGPEKGYLLPWTHGGALHQNVFYWIEKLRNWQEKYNPISRRTSWAELDRRHIIAKTDFQLARYPDACFLFR…
B_cep_plasmid_837	GC_00000033	s41	19	19	1	COG0582	Integrase	MYKTSPTKPKGRRKAARTERSMRRDSDATLTWVVEFYPELAAWRGFALEWLGGETHGLHQRLQALSTFFERYLILQSLPLDPSVFLAQTTQVPEFHRTACPDSPWGISANNLIHAFLQFVLLRHFSQIGKNDNAVLMQGYHNPVRRMSKAGLPKRGESVYSPLPYGYIDQLRQMLAAGPHFRDWQWAHGALGSKIGHMGASAPDWLDVTEDEIDRDDPDCVWRIRKLSRNYRGGQVLQMWSPVRWVALLVKLILPLRTSQVRVLDSGEADTWRYAAGRWERNSSEIAEGSESRPLQQGVFRRDYDRNNNENALAILYINTNKTADVSKSGPEKGYLLPWTHGGALHQNVFYWIEKLRNWQEKYNPISRRTSWAELDRRHIIAKTDFQLARYPDACFLFR…
B_cep_plasmid_838	GC_00000033	s57	19	19	1	COG0582	Integrase	MYKTSPTKPKGRRKAARTERSMRRDSDATLTWVVEFYPELAAWRGFALEWLGGETHGLHQRLQALSTFFERYLILQSLPLDPSVFLAQTTQVPEFHRTACPDSPWGISANNLIHAFLQFVLLRHFSQIGKNDNAVLMQGYHNPVRRMSKAGLPKRGESVYSPLPYGYIDQLRQMLAAGPHFRDWQWAHGALGSKIGHMGASAPDWLDVTEDEIDRDDPDCVWRIRKLSRNYRGGQVLQMWSPVRWVALLVKLILPLRTSQVRVLDSGEADTWRYAAGRWERNSSEIAEGSESRPLQQGVFRRDYDRNNNENALAILYINTNKTADVSKSGPEKGYLLPWTHGGALHQNVFYWIEKLRNWQEKYNPISRRTSWAELDRRHIIAKTDFQLARYPDACFLFR…
B_cep_plasmid_839	GC_00000033	s9	19	19	1	COG0582	Integrase	MYKTSPTKPKGRRKAARTERSMRRDSDATLTWVVEFYPELAAWRGFALEWLGGETHGLHQRLQALSTFFERYLILQSLPLDPSVFLAQTTQVPEFHRTACPDSPWGISANNLIHAFLQFVLLRHFSQIGKNDNAVLMQGYHNPVRRMSKAGLPKRGESVYSPLPYGYIDQLRQMLAAGPHFRDWQWAHGALGSKIGHMGASAPDWLDVTEDEIDRDDPDCVWRIRKLSRNYRGGQVLQMWSPVRWVALLVKLILPLRTSQVRVLDSGEADTWRYAAGRWERNSSEIAEGSESRPLQQGVFRRDYDRNNNENALAILYINTNKTADVSKSGPEKGYLLPWTHGGALHQNVFYWIEKLRNWQEKYNPISRRTSWAELDRRHIIAKTDFQLARYPDACFLFR…
B_cep_plasmid_840	GC_00000034	s12	19	19	1			MNNAISNAGMLQYLPYLVVFVLGVVVLVVMSKIGLRAKGQAMFQADMVMQYAIEGPIRFVLKPLIALLWKFAWVRKAVMWAQSKMTDDAIDGLFDVYFRASKDDLLRGDLEAYAEKRWPKAKWPHLWRNDIPEDLRRPLIVDGRLVDGTLPAAELAPVFVDKVLVGQAFRRAVLAGIFWFVAMLAIWNPHTYFSPLAAHVAGTLHDMNPRAGLDDTDTASRDTLAPRRNATTLPREDVWSPADMAAKMSEAARMQVEVNKARRDAIISSAPGGFFTAVLFGLAVFFGTWRGLVRDAAQSRIEPLRRENKESVVRWKWRPEVRDMEYVAYVNQLKTLDWDQSPVIEIGVASGVFRHRGQLSAPQQRQPMRYSLQDMAQHTLVLGGTGEGKTRSIILPVVR…
B_cep_plasmid_841	GC_00000034	s15	19	19	1			MNNAISNAGMLQYLPYLVVFVLGVVVLVVMSKIGLRAKGQAMFQADMVMQYAIEGPIRFVLKPLIALLWKFAWVRKAVMWAQSKMTDDAIDGLFDVYFRASKDDLLRGDLEAYAEKRWPKAKWPHLWRNDIPEDLRRPLIVDGRLVDGTLPAAELAPVFVDKVLVGQAFRRAVLAGIFWFVAMLAIWNPHTYFSPLAAHVAGTLHDMNPRAGLDDTDTASRDTLAPRRNATTLPREDVWSPADMAAKMSEAARMQVEVNKARRDAIISSAPGGFFTAVLFGLAVFFGTWRGLVRDAAQSRIEPLRRENKESVVRWKWRPEVRDMEYVAYVNQLKTLDWDQSPVIEIGVASGVFRHRGQLSAPQQRQPMRYSLQDMAQHTLVLGGTGEGKTRSIILPVVR…
B_cep_plasmid_842	GC_00000034	s16	19	19	1			MNNAISNAGMLQYLPYLVVFVLGVVVLVVMSKIGLRAKGQAMFQADMVMQYAIEGPIRFVLKPLIALLWKFAWVRKAVMWAQSKMTDDAIDGLFDVYFRASKDDLLRGDLEAYAEKRWPKAKWPHLWRNDIPEDLRRPLIVDGRLVDGTLPAAELAPVFVDKVLVGQAFRRAVLAGIFWFVAMLAIWNPHTYFSPLAAHVAGTLHDMNPRAGLDDTDTASRDTLAPRRNATTLPREDVWSPADMAAKMSEAARMQVEVNKARRDAIISSAPGGFFTAVLFGLAVFFGTWRGLVRDAAQSRIEPLRRENKESVVRWKWRPEVRDMEYVAYVNQLKTLDWDQSPVIEIGVASGVFRHRGQLSAPQQRQPMRYSLQDMAQHTLVLGGTGEGKTRSIILPVVR…
B_cep_plasmid_843	GC_00000034	s18	19	19	1			MNNAISNAGMLQYLPYLVVFVLGVVVLVVMSKIGLRAKGQAMFQADMVMQYAIEGPIRFVLKPLIALLWKFAWVRKAVMWAQSKMTDDAIDGLFDVYFRASKDDLLRGDLEAYAEKRWPKAKWPHLWRNDIPEDLRRPLIVDGRLVDGTLPAAELAPVFVDKVLVGQAFRRAVLAGIFWFVAMLAIWNPHTYFSPLAAHVAGTLHDMNPRAGLDDTDTASRDTLAPRRNATTLPREDVWSPADMAAKMSEAARMQVEVNKARRDAIISSAPGGFFTAVLFGLAVFFGTWRGLVRDAAQSRIEPLRRENKESVVRWKWRPEVRDMEYVAYVNQLKTLDWDQSPVIEIGVASGVFRHRGQLSAPQQRQPMRYSLQDMAQHTLVLGGTGEGKTRSIILPVVR…
B_cep_plasmid_844	GC_00000034	s20	19	19	1			MNNAISNAGMLQYLPYLVVFVLGVVVLVVMSKIGLRAKGQAMFQADMVMQYAIEGPIRFVLKPLIALLWKFAWVRKAVMWAQSKMTDDAIDGLFDVYFRASKDDLLRGDLEAYAEKRWPKAKWPHLWRNDIPEDLRRPLIVDGRLVDGTLPAAELAPVFVDKVLVGQAFRRAVLAGIFWFVAMLAIWNPHTYFSPLAAHVAGTLHDMNPRAGLDDTDTASRDTLAPRRNATTLPREDVWSPADMAAKMSEAARMQVEVNKARRDAIISSAPGGFFTAVLFGLAVFFGTWRGLVRDAAQSRIEPLRRENKESVVRWKWRPEVRDMEYVAYVNQLKTLDWDQSPVIEIGVASGVFRHRGQLSAPQQRQPMRYSLQDMAQHTLVLGGTGEGKTRSIILPVVR…
B_cep_plasmid_845	GC_00000034	s22	19	19	1			MNNAISNAGMLQYLPYLVVFVLGVVVLVVMSKIGLRAKGQAMFQADMVMQYAIEGPIRFVLKPLIALLWKFAWVRKAVMWAQSKMTDDAIDGLFDVYFRASKDDLLRGDLEAYAEKRWPKAKWPHLWRNDIPEDLRRPLIVDGRLVDGTLPAAELAPVFVDKVLVGQAFRRAVLAGIFWFVAMLAIWNPHTYFSPLAAHVAGTLHDMNPRAGLDDTDTASRDTLAPRRNATTLPREDVWSPADMAAKMSEAARMQVEVNKARRDAIISSAPGGFFTAVLFGLAVFFGTWRGLVRDAAQSRIEPLRRENKESVVRWKWRPEVRDMEYVAYVNQLKTLDWDQSPVIEIGVASGVFRHRGQLSAPQQRQPMRYSLQDMAQHTLVLGGTGEGKTRSIILPVVR…
B_cep_plasmid_846	GC_00000034	s23	19	19	1			MNNAISNAGMLQYLPYLVVFVLGVVVLVVMSKIGLRAKGQAMFQADMVMQYAIEGPIRFVLKPLIALLWKFAWVRKAVMWAQSKMTDDAIDGLFDVYFRASKDDLLRGDLEAYAEKRWPKAKWPHLWRNDIPEDLRRPLIVDGRLVDGTLPAAELAPVFVDKVLVGQAFRRAVLAGIFWFVAMLAIWNPHTYFSPLAAHVAGTLHDMNPRAGLDDTDTASRDTLAPRRNATTLPREDVWSPADMAAKMSEAARMQVEVNKARRDAIISSAPGGFFTAVLFGLAVFFGTWRGLVRDAAQSRIEPLRRENKESVVRWKWRPEVRDMEYVAYVNQLKTLDWDQSPVIEIGVASGVFRHRGQLSAPQQRQPMRYSLQDMAQHTLVLGGTGEGKTRSIILPVVR…
B_cep_plasmid_847	GC_00000034	s24	19	19	1			MNNAISNAGMLQYLPYLVVFVLGVVVLVVMSKIGLRAKGQAMFQADMVMQYAIEGPIRFVLKPLIALLWKFAWVRKAVMWAQSKMTDDAIDGLFDVYFRASKDDLLRGDLEAYAEKRWPKAKWPHLWRNDIPEDLRRPLIVDGRLVDGTLPAAELAPVFVDKVLVGQAFRRAVLAGIFWFVAMLAIWNPHTYFSPLAAHVAGTLHDMNPRAGLDDTDTASRDTLAPRRNATTLPREDVWSPADMAAKMSEAARMQVEVNKARRDAIISSAPGGFFTAVLFGLAVFFGTWRGLVRDAAQSRIEPLRRENKESVVRWKWRPEVRDMEYVAYVNQLKTLDWDQSPVIEIGVASGVFRHRGQLSAPQQRQPMRYSLQDMAQHTLVLGGTGEGKTRSIILPVVR…
B_cep_plasmid_848	GC_00000034	s25	19	19	1			MNNAISNAGMLQYLPYLVVFVLGVVVLVVMSKIGLRAKGQAMFQADMVMQYAIEGPIRFVLKPLIALLWKFAWVRKAVMWAQSKMTDDAIDGLFDVYFRASKDDLLRGDLEAYAEKRWPKAKWPHLWRNDIPEDLRRPLIVDGRLVDGTLPAAELAPVFVDKVLVGQAFRRAVLAGIFWFVAMLAIWNPHTYFSPLAAHVAGTLHDMNPRAGLDDTDTASRDTLAPRRNATTLPREDVWSPADMAAKMSEAARMQVEVNKARRDAIISSAPGGFFTAVLFGLAVFFGTWRGLVRDAAQSRIEPLRRENKESVVRWKWRPEVRDMEYVAYVNQLKTLDWDQSPVIEIGVASGVFRHRGQLSAPQQRQPMRYSLQDMAQHTLVLGGTGEGKTRSIILPVVR…
B_cep_plasmid_849	GC_00000034	s28	19	19	1			MNNAISNAGMLQYLPYLVVFVLGVVVLVVMSKIGLRAKGQAMFQADMVMQYAIEGPIRFVLKPLIALLWKFAWVRKAVMWAQSKMTDDAIDGLFDVYFRASKDDLLRGDLEAYAEKRWPKAKWPHLWRNDIPEDLRRPLIVDGRLVDGTLPAAELAPVFVDKVLVGQAFRRAVLAGIFWFVAMLAIWNPHTYFSPLAAHVAGTLHDMNPRAGLDDTDTASRDTLAPRRNATTLPREDVWSPADMAAKMSEAARMQVEVNKARRDAIISSAPGGFFTAVLFGLAVFFGTWRGLVRDAAQSRIEPLRRENKESVVRWKWRPEVRDMEYVAYVNQLKTLDWDQSPVIEIGVASGVFRHRGQLSAPQQRQPMRYSLQDMAQHTLVLGGTGEGKTRSIILPVVR…
B_cep_plasmid_850	GC_00000034	s31	19	19	1			MNNAISNAGMLQYLPYLVVFVLGVVVLVVMSKIGLRAKGQAMFQADMVMQYAIEGPIRFVLKPLIALLWKFAWVRKAVMWAQSKMTDDAIDGLFDVYFRASKDDLLRGDLEAYAEKRWPKAKWPHLWRNDIPEDLRRPLIVDGRLVDGTLPAAELAPVFVDKVLVGQAFRRAVLAGIFWFVAMLAIWNPHTYFSPLAAHVAGTLHDMNPRAGLDDTDTASRDTLAPRRNATTLPREDVWSPADMAAKMSEAARMQVEVNKARRDAIISSAPGGFFTAVLFGLAVFFGTWRGLVRDAAQSRIEPLRRENKESVVRWKWRPEVRDMEYVAYVNQLKTLDWDQSPVIEIGVASGVFRHRGQLSAPQQRQPMRYSLQDMAQHTLVLGGTGEGKTRSIILPVVR…
B_cep_plasmid_851	GC_00000034	s33	19	19	1			MNNAISNAGMLQYLPYLVVFVLGVVVLVVMSKIGLRAKGQAMFQADMVMQYAIEGPIRFVLKPLIALLWKFAWVRKAVMWAQSKMTDDAIDGLFDVYFRASKDDLLRGDLEAYAEKRWPKAKWPHLWRNDIPEDLRRPLIVDGRLVDGTLPAAELAPVFVDKVLVGQAFRRAVLAGIFWFVAMLAIWNPHTYFSPLAAHVAGTLHDMNPRAGLDDTDTASRDTLAPRRNATTLPREDVWSPADMAAKMSEAARMQVEVNKARRDAIISSAPGGFFTAVLFGLAVFFGTWRGLVRDAAQSRIEPLRRENKESVVRWKWRPEVRDMEYVAYVNQLKTLDWDQSPVIEIGVASGVFRHRGQLSAPQQRQPMRYSLQDMAQHTLVLGGTGEGKTRSIILPVVR…
B_cep_plasmid_852	GC_00000034	s35	19	19	1			MNNAISNAGMLQYLPYLVVFVLGVVVLVVMSKIGLRAKGQAMFQADMVMQYAIEGPIRFVLKPLIALLWKFAWVRKAVMWAQSKMTDDAIDGLFDVYFRASKDDLLRGDLEAYAEKRWPKAKWPHLWRNDIPEDLRRPLIVDGRLVDGTLPAAELAPVFVDKVLVGQAFRRAVLAGIFWFVAMLAIWNPHTYFSPLAAHVAGTLHDMNPRAGLDDTDTASRDTLAPRRNATTLPREDVWSPADMAAKMSEAARMQVEVNKARRDAIISSAPGGFFTAVLFGLAVFFGTWRGLVRDAAQSRIEPLRRENKESVVRWKWRPEVRDMEYVAYVNQLKTLDWDQSPVIEIGVASGVFRHRGQLSAPQQRQPMRYSLQDMAQHTLVLGGTGEGKTRSIILPVVR…
B_cep_plasmid_853	GC_00000034	s36	19	19	1			MNNAISNAGMLQYLPYLVVFVLGVVVLVVMSKIGLRAKGQAMFQADMVMQYAIEGPIRFVLKPLIALLWKFAWVRKAVMWAQSKMTDDAIDGLFDVYFRASKDDLLRGDLEAYAEKRWPKAKWPHLWRNDIPEDLRRPLIVDGRLVDGTLPAAELAPVFVDKVLVGQAFRRAVLAGIFWFVAMLAIWNPHTYFSPLAAHVAGTLHDMNPRAGLDDTDTASRDTLAPRRNATTLPREDVWSPADMAAKMSEAARMQVEVNKARRDAIISSAPGGFFTAVLFGLAVFFGTWRGLVRDAAQSRIEPLRRENKESVVRWKWRPEVRDMEYVAYVNQLKTLDWDQSPVIEIGVASGVFRHRGQLSAPQQRQPMRYSLQDMAQHTLVLGGTGEGKTRSIILPVVR…
B_cep_plasmid_854	GC_00000034	s37	19	19	1			MNNAISNAGMLQYLPYLVVFVLGVVVLVVMSKIGLRAKGQAMFQADMVMQYAIEGPIRFVLKPLIALLWKFAWVRKAVMWAQSKMTDDAIDGLFDVYFRASKDDLLRGDLEAYAEKRWPKAKWPHLWRNDIPEDLRRPLIVDGRLVDGTLPAAELAPVFVDKVLVGQAFRRAVLAGIFWFVAMLAIWNPHTYFSPLAAHVAGTLHDMNPRAGLDDTDTASRDTLAPRRNATTLPREDVWSPADMAAKMSEAARMQVEVNKARRDAIISSAPGGFFTAVLFGLAVFFGTWRGLVRDAAQSRIEPLRRENKESVVRWKWRPEVRDMEYVAYVNQLKTLDWDQSPVIEIGVASGVFRHRGQLSAPQQRQPMRYSLQDMAQHTLVLGGTGEGKTRSIILPVVR…
B_cep_plasmid_855	GC_00000034	s39	19	19	1			MNNAISNAGMLQYLPYLVVFVLGVVVLVVMSKIGLRAKGQAMFQADMVMQYAIEGPIRFVLKPLIALLWKFAWVRKAVMWAQSKMTDDAIDGLFDVYFRASKDDLLRGDLEAYAEKRWPKAKWPHLWRNDIPEDLRRPLIVDGRLVDGTLPAAELAPVFVDKVLVGQAFRRAVLAGIFWFVAMLAIWNPHTYFSPLAAHVAGTLHDMNPRAGLDDTDTASRDTLAPRRNATTLPREDVWSPADMAAKMSEAARMQVEVNKARRDAIISSAPGGFFTAVLFGLAVFFGTWRGLVRDAAQSRIEPLRRENKESVVRWKWRPEVRDMEYVAYVNQLKTLDWDQSPVIEIGVASGVFRHRGQLSAPQQRQPMRYSLQDMAQHTLVLGGTGEGKTRSIILPVVR…
B_cep_plasmid_856	GC_00000034	s41	19	19	1			MNNAISNAGMLQYLPYLVVFVLGVVVLVVMSKIGLRAKGQAMFQADMVMQYAIEGPIRFVLKPLIALLWKFAWVRKAVMWAQSKMTDDAIDGLFDVYFRASKDDLLRGDLEAYAEKRWPKAKWPHLWRNDIPEDLRRPLIVDGRLVDGTLPAAELAPVFVDKVLVGQAFRRAVLAGIFWFVAMLAIWNPHTYFSPLAAHVAGTLHDMNPRAGLDDTDTASRDTLAPRRNATTLPREDVWSPADMAAKMSEAARMQVEVNKARRDAIISSAPGGFFTAVLFGLAVFFGTWRGLVRDAAQSRIEPLRRENKESVVRWKWRPEVRDMEYVAYVNQLKTLDWDQSPVIEIGVASGVFRHRGQLSAPQQRQPMRYSLQDMAQHTLVLGGTGEGKTRSIILPVVR…
B_cep_plasmid_857	GC_00000034	s57	19	19	1			MNNAISNAGMLQYLPYLVVFVLGVVVLVVMSKIGLRAKGQAMFQADMVMQYAIEGPIRFVLKPLIALLWKFAWVRKAVMWAQSKMTDDAIDGLFDVYFRASKDDLLRGDLEAYAEKRWPKAKWPHLWRNDIPEDLRRPLIVDGRLVDGTLPAAELAPVFVDKVLVGQAFRRAVLAGIFWFVAMLAIWNPHTYFSPLAAHVAGTLHDMNPRAGLDDTDTASRDTLAPRRNATTLPREDVWSPADMAAKMSEAARMQVEVNKARRDAIISSAPGGFFTAVLFGLAVFFGTWRGLVRDAAQSRIEPLRRENKESVVRWKWRPEVRDMEYVAYVNQLKTLDWDQSPVIEIGVASGVFRHRGQLSAPQQRQPMRYSLQDMAQHTLVLGGTGEGKTRSIILPVVR…
B_cep_plasmid_858	GC_00000034	s9	19	19	1			MNNAISNAGMLQYLPYLVVFVLGVVVLVVMSKIGLRAKGQAMFQADMVMQYAIEGPIRFVLKPLIALLWKFAWVRKAVMWAQSKMTDDAIDGLFDVYFRASKDDLLRGDLEAYAEKRWPKAKWPHLWRNDIPEDLRRPLIVDGRLVDGTLPAAELAPVFVDKVLVGQAFRRAVLAGIFWFVAMLAIWNPHTYFSPLAAHVAGTLHDMNPRAGLDDTDTASRDTLAPRRNATTLPREDVWSPADMAAKMSEAARMQVEVNKARRDAIISSAPGGFFTAVLFGLAVFFGTWRGLVRDAAQSRIEPLRRENKESVVRWKWRPEVRDMEYVAYVNQLKTLDWDQSPVIEIGVASGVFRHRGQLSAPQQRQPMRYSLQDMAQHTLVLGGTGEGKTRSIILPVVR…
B_cep_plasmid_859	GC_00000035	s12	19	19	1			MSKYVAGFIAGLVFSATAGVTIGAFAATNGTAGNPVCTEGEMPYQHVGTDSQVKIEFREFHGGKDVATYAHMQGIDMSGIEPAVKKVRVRVCVEPASDATAPAAAK
B_cep_plasmid_860	GC_00000035	s15	19	19	1			MSKYVAGFIAGLVFSATAGVTIGAFAATNGTAGNPVCTEGEMPYQHVGTDSQVKIEFREFHGGKDVATYAHMQGIDMSGIEPAVKKVRVRVCVEPASDATAPAAAK
B_cep_plasmid_861	GC_00000035	s16	19	19	1			MSKYVAGFIAGLVFSATAGVTIGAFAATNGTAGNPVCTEGEMPYQHVGTDSQVKIEFREFHGGKDVATYAHMQGIDMSGIEPAVKKVRVRVCVEPASDATAPAAAK
B_cep_plasmid_862	GC_00000035	s18	19	19	1			MSKYVAGFIAGLVFSATAGVTIGAFAATNGTAGNPVCTEGEMPYQHVGTDSQVKIEFREFHGGKDVATYAHMQGIDMSGIEPAVKKVRVRVCVEPASDATAPAAAK
B_cep_plasmid_863	GC_00000035	s20	19	19	1			MSKYVAGFIAGLVFSATAGVTIGAFAATNGTAGNPVCTEGEMPYQHVGTDSQVKIEFREFHGGKDVATYAHMQGIDMSGIEPAVKKVRVRVCVEPASDATAPAAAK
B_cep_plasmid_864	GC_00000035	s22	19	19	1			MSKYVAGFIAGLVFSATAGVTIGAFAATNGTAGNPVCTEGEMPYQHVGTDSQVKIEFREFHGGKDVATYAHMQGIDMSGIEPAVKKVRVRVCVEPASDATAPAAAK
B_cep_plasmid_865	GC_00000035	s23	19	19	1			MSKYVAGFIAGLVFSATAGVTIGAFAATNGTAGNPVCTEGEMPYQHVGTDSQVKIEFREFHGGKDVATYAHMQGIDMSGIEPAVKKVRVRVCVEPASDATAPAAAK
B_cep_plasmid_866	GC_00000035	s24	19	19	1			MSKYVAGFIAGLVFSATAGVTIGAFAATNGTAGNPVCTEGEMPYQHVGTDSQVKIEFREFHGGKDVATYAHMQGIDMSGIEPAVKKVRVRVCVEPASDATAPAAAK
B_cep_plasmid_867	GC_00000035	s25	19	19	1			MSKYVAGFIAGLVFSATAGVTIGAFAATNGTAGNPVCTEGEMPYQHVGTDSQVKIEFREFHGGKDVATYAHMQGIDMSGIEPAVKKVRVRVCVEPASDATAPAAAK
B_cep_plasmid_868	GC_00000035	s28	19	19	1			MSKYVAGFIAGLVFSATAGVTIGAFAATNGTAGNPVCTEGEMPYQHVGTDSQVKIEFREFHGGKDVATYAHMQGIDMSGIEPAVKKVRVRVCVEPASDATAPAAAK
B_cep_plasmid_869	GC_00000035	s31	19	19	1			MSKYVAGFIAGLVFSATAGVTIGAFAATNGTAGNPVCTEGEMPYQHVGTDSQVKIEFREFHGGKDVATYAHMQGIDMSGIEPAVKKVRVRVCVEPASDATAPAAAK
B_cep_plasmid_870	GC_00000035	s33	19	19	1			MSKYVAGFIAGLVFSATAGVTIGAFAATNGTAGNPVCTEGEMPYQHVGTDSQVKIEFREFHGGKDVATYAHMQGIDMSGIEPAVKKVRVRVCVEPASDATAPAAAK
B_cep_plasmid_871	GC_00000035	s35	19	19	1			MSKYVAGFIAGLVFSATAGVTIGAFAATNGTAGNPVCTEGEMPYQHVGTDSQVKIEFREFHGGKDVATYAHMQGIDMSGIEPAVKKVRVRVCVEPASDATAPAAAK
B_cep_plasmid_872	GC_00000035	s36	19	19	1			MSKYVAGFIAGLVFSATAGVTIGAFAATNGTAGNPVCTEGEMPYQHVGTDSQVKIEFREFHGGKDVATYAHMQGIDMSGIEPAVKKVRVRVCVEPASDATAPAAAK
B_cep_plasmid_873	GC_00000035	s37	19	19	1			MSKYVAGFIAGLVFSATAGVTIGAFAATNGTAGNPVCTEGEMPYQHVGTDSQVKIEFREFHGGKDVATYAHMQGIDMSGIEPAVKKVRVRVCVEPASDATAPAAAK
B_cep_plasmid_874	GC_00000035	s39	19	19	1			MSKYVAGFIAGLVFSATAGVTIGAFAATNGTAGNPVCTEGEMPYQHVGTDSQVKIEFREFHGGKDVATYAHMQGIDMSGIEPAVKKVRVRVCVEPASDATAPAAAK
B_cep_plasmid_875	GC_00000035	s41	19	19	1			MSKYVAGFIAGLVFSATAGVTIGAFAATNGTAGNPVCTEGEMPYQHVGTDSQVKIEFREFHGGKDVATYAHMQGIDMSGIEPAVKKVRVRVCVEPASDATAPAAAK
B_cep_plasmid_876	GC_00000035	s57	19	19	1			MSKYVAGFIAGLVFSATAGVTIGAFAATNGTAGNPVCTEGEMPYQHVGTDSQVKIEFREFHGGKDVATYAHMQGIDMSGIEPAVKKVRVRVCVEPASDATAPAAAK
B_cep_plasmid_877	GC_00000035	s9	19	19	1			MSKYVAGFIAGLVFSATAGVTIGAFAATNGTAGNPVCTEGEMPYQHVGTDSQVKIEFREFHGGKDVATYAHMQGIDMSGIEPAVKKVRVRVCVEPASDATAPAAAK
B_cep_plasmid_878	GC_00000036	s12	19	19	1			MFDGNYVSATISVPKGWPLWKPRPADVGQVRPLAEGYAQRVSDGPRRGQGSDREWLESRRVRKR
B_cep_plasmid_879	GC_00000036	s15	19	19	1			MFDGNYVSATISVPKGWPLWKPRPADVGQVRPLAEGYAQRVSDGPRRGQGSDREWLESRRVRKR
B_cep_plasmid_880	GC_00000036	s16	19	19	1			MFDGNYVSATISVPKGWPLWKPRPADVGQVRPLAEGYAQRVSDGPRRGQGSDREWLESRRVRKR
B_cep_plasmid_881	GC_00000036	s18	19	19	1			MFDGNYVSATISVPKGWPLWKPRPADVGQVRPLAEGYAQRVSDGPRRGQGSDREWLESRRVRKR
B_cep_plasmid_882	GC_00000036	s20	19	19	1			MFDGNYVSATISVPKGWPLWKPRPADVGQVRPLAEGYAQRVSDGPRRGQGSDREWLESRRVRKR
B_cep_plasmid_883	GC_00000036	s22	19	19	1			MFDGNYVSATISVPKGWPLWKPRPADVGQVRPLAEGYAQRVSDGPRRGQGSDREWLESRRVRKR
B_cep_plasmid_884	GC_00000036	s23	19	19	1			MFDGNYVSATISVPKGWPLWKPRPADVGQVRPLAEGYAQRVSDGPRRGQGSDREWLESRRVRKR
B_cep_plasmid_885	GC_00000036	s24	19	19	1			MFDGNYVSATISVPKGWPLWKPRPADVGQVRPLAEGYAQRVSDGPRRGQGSDREWLESRRVRKR
B_cep_plasmid_886	GC_00000036	s25	19	19	1			MFDGNYVSATISVPKGWPLWKPRPADVGQVRPLAEGYAQRVSDGPRRGQGSDREWLESRRVRKR
B_cep_plasmid_887	GC_00000036	s28	19	19	1			MFDGNYVSATISVPKGWPLWKPRPADVGQVRPLAEGYAQRVSDGPRRGQGSDREWLESRRVRKR
B_cep_plasmid_888	GC_00000036	s31	19	19	1			MFDGNYVSATISVPKGWPLWKPRPADVGQVRPLAEGYAQRVSDGPRRGQGSDREWLESRRVRKR
B_cep_plasmid_889	GC_00000036	s33	19	19	1			MFDGNYVSATISVPKGWPLWKPRPADVGQVRPLAEGYAQRVSDGPRRGQGSDREWLESRRVRKR
B_cep_plasmid_890	GC_00000036	s35	19	19	1			MFDGNYVSATISVPKGWPLWKPRPADVGQVRPLAEGYAQRVSDGPRRGQGSDREWLESRRVRKR
B_cep_plasmid_891	GC_00000036	s36	19	19	1			MFDGNYVSATISVPKGWPLWKPRPADVGQVRPLAEGYAQRVSDGPRRGQGSDREWLESRRVRKR
B_cep_plasmid_892	GC_00000036	s37	19	19	1			MFDGNYVSATISVPKGWPLWKPRPADVGQVRPLAEGYAQRVSDGPRRGQGSDREWLESRRVRKR
B_cep_plasmid_893	GC_00000036	s39	19	19	1			MFDGNYVSATISVPKGWPLWKPRPADVGQVRPLAEGYAQRVSDGPRRGQGSDREWLESRRVRKR
B_cep_plasmid_894	GC_00000036	s41	19	19	1			MFDGNYVSATISVPKGWPLWKPRPADVGQVRPLAEGYAQRVSDGPRRGQGSDREWLESRRVRKR
B_cep_plasmid_895	GC_00000036	s57	19	19	1			MFDGNYVSATISVPKGWPLWKPRPADVGQVRPLAEGYAQRVSDGPRRGQGSDREWLESRRVRKR
B_cep_plasmid_896	GC_00000036	s9	19	19	1			MFDGNYVSATISVPKGWPLWKPRPADVGQVRPLAEGYAQRVSDGPRRGQGSDREWLESRRVRKR
B_cep_plasmid_897	GC_00000037	s12	19	19	1			MLRETRKKLPIESGRGLTAREYAVAVEVALKREIGTSCHGAALWSQCGVGIRAPLEGRHIGA
B_cep_plasmid_898	GC_00000037	s15	19	19	1			MLRETRKKLPIESGRGLTAREYAVAVEVALKREIGTSCHGAALWSQCGVGIRAPLEGRHIGA
B_cep_plasmid_899	GC_00000037	s16	19	19	1			MLRETRKKLPIESGRGLTAREYAVAVEVALKREIGTSCHGAALWSQCGVGIRAPLEGRHIGA
B_cep_plasmid_900	GC_00000037	s18	19	19	1			MLRETRKKLPIESGRGLTAREYAVAVEVALKREIGTSCHGAALWSQCGVGIRAPLEGRHIGA
B_cep_plasmid_901	GC_00000037	s20	19	19	1			MLRETRKKLPIESGRGLTAREYAVAVEVALKREIGTSCHGAALWSQCGVGIRAPLEGRHIGA
B_cep_plasmid_902	GC_00000037	s22	19	19	1			MLRETRKKLPIESGRGLTAREYAVAVEVALKREIGTSCHGAALWSQCGVGIRAPLEGRHIGA
B_cep_plasmid_903	GC_00000037	s23	19	19	1			MLRETRKKLPIESGRGLTAREYAVAVEVALKREIGTSCHGAALWSQCGVGIRAPLEGRHIGA
B_cep_plasmid_904	GC_00000037	s24	19	19	1			MLRETRKKLPIESGRGLTAREYAVAVEVALKREIGTSCHGAALWSQCGVGIRAPLEGRHIGA
B_cep_plasmid_905	GC_00000037	s25	19	19	1			MLRETRKKLPIESGRGLTAREYAVAVEVALKREIGTSCHGAALWSQCGVGIRAPLEGRHIGA
B_cep_plasmid_906	GC_00000037	s28	19	19	1			MLRETRKKLPIESGRGLTAREYAVAVEVALKREIGTSCHGAALWSQCGVGIRAPLEGRHIGA
B_cep_plasmid_907	GC_00000037	s31	19	19	1			MLRETRKKLPIESGRGLTAREYAVAVEVALKREIGTSCHGAALWSQCGVGIRAPLEGRHIGA
B_cep_plasmid_908	GC_00000037	s33	19	19	1			MLRETRKKLPIESGRGLTAREYAVAVEVALKREIGTSCHGAALWSQCGVGIRAPLEGRHIGA
B_cep_plasmid_909	GC_00000037	s35	19	19	1			MLRETRKKLPIESGRGLTAREYAVAVEVALKREIGTSCHGAALWSQCGVGIRAPLEGRHIGA
B_cep_plasmid_910	GC_00000037	s36	19	19	1			MLRETRKKLPIESGRGLTAREYAVAVEVALKREIGTSCHGAALWSQCGVGIRAPLEGRHIGA
B_cep_plasmid_911	GC_00000037	s37	19	19	1			MLRETRKKLPIESGRGLTAREYAVAVEVALKREIGTSCHGAALWSQCGVGIRAPLEGRHIGA
B_cep_plasmid_912	GC_00000037	s39	19	19	1			MLRETRKKLPIESGRGLTAREYAVAVEVALKREIGTSCHGAALWSQCGVGIRAPLEGRHIGA
B_cep_plasmid_913	GC_00000037	s41	19	19	1			MLRETRKKLPIESGRGLTAREYAVAVEVALKREIGTSCHGAALWSQCGVGIRAPLEGRHIGA
B_cep_plasmid_914	GC_00000037	s57	19	19	1			MLRETRKKLPIESGRGLTAREYAVAVEVALKREIGTSCHGAALWSQCGVGIRAPLEGRHIGA
B_cep_plasmid_915	GC_00000037	s9	19	19	1			MLRETRKKLPIESGRGLTAREYAVAVEVALKREIGTSCHGAALWSQCGVGIRAPLEGRHIGA
B_cep_plasmid_916	GC_00000038	s12	19	19	1			MKIRNPALERVLAQRAALAAKHQGEQPSELLRKQIDEIDAREQEIDEARAASAPPKKPVSLRDMGRVPVTLQPTTPEPASTPDLDAALANANGQDDGAA
B_cep_plasmid_917	GC_00000038	s15	19	19	1			MKIRNPALERVLAQRAALAAKHQGEQPSELLRKQIDEIDAREQEIDEARAASAPPKKPVSLRDMGRVPVTLQPTTPEPASTPDLDAALANANGQDDGAA
B_cep_plasmid_918	GC_00000038	s16	19	19	1			MKIRNPALERVLAQRAALAAKHQGEQPSELLRKQIDEIDAREQEIDEARAASAPPKKPVSLRDMGRVPVTLQPTTPEPASTPDLDAALANANGQDDGAA
B_cep_plasmid_919	GC_00000038	s18	19	19	1			MKIRNPALERVLAQRAALAAKHQGEQPSELLRKQIDEIDAREQEIDEARAASAPPKKPVSLRDMGRVPVTLQPTTPEPASTPDLDAALANANGQDDGAA
B_cep_plasmid_920	GC_00000038	s20	19	19	1			MKIRNPALERVLAQRAALAAKHQGEQPSELLRKQIDEIDAREQEIDEARAASAPPKKPVSLRDMGRVPVTLQPTTPEPASTPDLDAALANANGQDDGAA
B_cep_plasmid_921	GC_00000038	s22	19	19	1			MKIRNPALERVLAQRAALAAKHQGEQPSELLRKQIDEIDAREQEIDEARAASAPPKKPVSLRDMGRVPVTLQPTTPEPASTPDLDAALANANGQDDGAA
B_cep_plasmid_922	GC_00000038	s23	19	19	1			MKIRNPALERVLAQRAALAAKHQGEQPSELLRKQIDEIDAREQEIDEARAASAPPKKPVSLRDMGRVPVTLQPTTPEPASTPDLDAALANANGQDDGAA
B_cep_plasmid_923	GC_00000038	s24	19	19	1			MKIRNPALERVLAQRAALAAKHQGEQPSELLRKQIDEIDAREQEIDEARAASAPPKKPVSLRDMGRVPVTLQPTTPEPASTPDLDAALANANGQDDGAA
B_cep_plasmid_924	GC_00000038	s25	19	19	1			MKIRNPALERVLAQRAALAAKHQGEQPSELLRKQIDEIDAREQEIDEARAASAPPKKPVSLRDMGRVPVTLQPTTPEPASTPDLDAALANANGQDDGAA
B_cep_plasmid_925	GC_00000038	s28	19	19	1			MKIRNPALERVLAQRAALAAKHQGEQPSELLRKQIDEIDAREQEIDEARAASAPPKKPVSLRDMGRVPVTLQPTTPEPASTPDLDAALANANGQDDGAA
B_cep_plasmid_926	GC_00000038	s31	19	19	1			MKIRNPALERVLAQRAALAAKHQGEQPSELLRKQIDEIDAREQEIDEARAASAPPKKPVSLRDMGRVPVTLQPTTPEPASTPDLDAALANANGQDDGAA
B_cep_plasmid_927	GC_00000038	s33	19	19	1			MKIRNPALERVLAQRAALAAKHQGEQPSELLRKQIDEIDAREQEIDEARAASAPPKKPVSLRDMGRVPVTLQPTTPEPASTPDLDAALANANGQDDGAA
B_cep_plasmid_928	GC_00000038	s35	19	19	1			MKIRNPALERVLAQRAALAAKHQGEQPSELLRKQIDEIDAREQEIDEARAASAPPKKPVSLRDMGRVPVTLQPTTPEPASTPDLDAALANANGQDDGAA
B_cep_plasmid_929	GC_00000038	s36	19	19	1			MKIRNPALERVLAQRAALAAKHQGEQPSELLRKQIDEIDAREQEIDEARAASAPPKKPVSLRDMGRVPVTLQPTTPEPASTPDLDAALANANGQDDGAA
B_cep_plasmid_930	GC_00000038	s37	19	19	1			MKIRNPALERVLAQRAALAAKHQGEQPSELLRKQIDEIDAREQEIDEARAASAPPKKPVSLRDMGRVPVTLQPTTPEPASTPDLDAALANANGQDDGAA
B_cep_plasmid_931	GC_00000038	s39	19	19	1			MKIRNPALERVLAQRAALAAKHQGEQPSELLRKQIDEIDAREQEIDEARAASAPPKKPVSLRDMGRVPVTLQPTTPEPASTPDLDAALANANGQDDGAA
B_cep_plasmid_932	GC_00000038	s41	19	19	1			MKIRNPALERVLAQRAALAAKHQGEQPSELLRKQIDEIDAREQEIDEARAASAPPKKPVSLRDMGRVPVTLQPTTPEPASTPDLDAALANANGQDDGAA
B_cep_plasmid_933	GC_00000038	s57	19	19	1			MKIRNPALERVLAQRAALAAKHQGEQPSELLRKQIDEIDAREQEIDEARAASAPPKKPVSLRDMGRVPVTLQPTTPEPASTPDLDAALANANGQDDGAA
B_cep_plasmid_934	GC_00000038	s9	19	19	1			MKIRNPALERVLAQRAALAAKHQGEQPSELLRKQIDEIDAREQEIDEARAASAPPKKPVSLRDMGRVPVTLQPTTPEPASTPDLDAALANANGQDDGAA
B_cep_plasmid_935	GC_00000039	s12	19	19	1	COG5527	Protein involved in initiation of plasmid replication	MSTDIEVLDSESERYVNIKNELVRRAQKMSLPVKRLLALAIAKTDSKQKILLHQAQAKDPIDSDRMVGWTVKITAAEYLEHYPQVGENAYAELKSSASALMKCTVHMIERKRERGKWIEEPIEVPFTNKNIYPHGKGHVVIRFSGEIAPFLLALEGAFTQYKLSSAAHLRSMYSWRLMEVLAQFQKTGFVRIGYDEFCDALDVPDSCRKDFAQLRRRVIEPAVAELKAKNSLEIEWEGTKPGGRKITGLEFKFTPSKQGNLF
B_cep_plasmid_936	GC_00000039	s15	19	19	1	COG5527	Protein involved in initiation of plasmid replication	MSTDIEVLDSESERYVNIKNELVRRAQKMSLPVKRLLALAIAKTDSKQKILLHQAQAKDPIDSDRMVGWTVKITAAEYLEHYPQVGENAYAELKSSASALMKCTVHMIERKRERGKWIEEPIEVPFTNKNIYPHGKGHVVIRFSGEIAPFLLALEGAFTQYKLSSAAHLRSMYSWRLMEVLAQFQKTGFVRIGYDEFCDALDVPDSCRKDFAQLRRRVIEPAVAELKAKNSLEIEWEGTKPGGRKITGLEFKFTPSKQGNLF
B_cep_plasmid_937	GC_00000039	s16	19	19	1	COG5527	Protein involved in initiation of plasmid replication	MSTDIEVLDSESERYVNIKNELVRRAQKMSLPVKRLLALAIAKTDSKQKILLHQAQAKDPIDSDRMVGWTVKITAAEYLEHYPQVGENAYAELKSSASALMKCTVHMIERKRERGKWIEEPIEVPFTNKNIYPHGKGHVVIRFSGEIAPFLLALEGAFTQYKLSSAAHLRSMYSWRLMEVLAQFQKTGFVRIGYDEFCDALDVPDSCRKDFAQLRRRVIEPAVAELKAKNSLEIEWEGTKPGGRKITGLEFKFTPSKQGNLF
B_cep_plasmid_938	GC_00000039	s18	19	19	1	COG5527	Protein involved in initiation of plasmid replication	MSTDIEVLDSESERYVNIKNELVRRAQKMSLPVKRLLALAIAKTDSKQKILLHQAQAKDPIDSDRMVGWTVKITAAEYLEHYPQVGENAYAELKSSASALMKCTVHMIERKRERGKWIEEPIEVPFTNKNIYPHGKGHVVIRFSGEIAPFLLALEGAFTQYKLSSAAHLRSMYSWRLMEVLAQFQKTGFVRIGYDEFCDALDVPDSCRKDFAQLRRRVIEPAVAELKAKNSLEIEWEGTKPGGRKITGLEFKFTPSKQGNLF
B_cep_plasmid_939	GC_00000039	s20	19	19	1	COG5527	Protein involved in initiation of plasmid replication	MSTDIEVLDSESERYVNIKNELVRRAQKMSLPVKRLLALAIAKTDSKQKILLHQAQAKDPIDSDRMVGWTVKITAAEYLEHYPQVGENAYAELKSSASALMKCTVHMIERKRERGKWIEEPIEVPFTNKNIYPHGKGHVVIRFSGEIAPFLLALEGAFTQYKLSSAAHLRSMYSWRLMEVLAQFQKTGFVRIGYDEFCDALDVPDSCRKDFAQLRRRVIEPAVAELKAKNSLEIEWEGTKPGGRKITGLEFKFTPSKQGNLF
B_cep_plasmid_940	GC_00000039	s22	19	19	1	COG5527	Protein involved in initiation of plasmid replication	MSTDIEVLDSESERYVNIKNELVRRAQKMSLPVKRLLALAIAKTDSKQKILLHQAQAKDPIDSDRMVGWTVKITAAEYLEHYPQVGENAYAELKSSASALMKCTVHMIERKRERGKWIEEPIEVPFTNKNIYPHGKGHVVIRFSGEIAPFLLALEGAFTQYKLSSAAHLRSMYSWRLMEVLAQFQKTGFVRIGYDEFCDALDVPDSCRKDFAQLRRRVIEPAVAELKAKNSLEIEWEGTKPGGRKITGLEFKFTPSKQGNLF
B_cep_plasmid_941	GC_00000039	s23	19	19	1	COG5527	Protein involved in initiation of plasmid replication	MSTDIEVLDSESERYVNIKNELVRRAQKMSLPVKRLLALAIAKTDSKQKILLHQAQAKDPIDSDRMVGWTVKITAAEYLEHYPQVGENAYAELKSSASALMKCTVHMIERKRERGKWIEEPIEVPFTNKNIYPHGKGHVVIRFSGEIAPFLLALEGAFTQYKLSSAAHLRSMYSWRLMEVLAQFQKTGFVRIGYDEFCDALDVPDSCRKDFAQLRRRVIEPAVAELKAKNSLEIEWEGTKPGGRKITGLEFKFTPSKQGNLF
B_cep_plasmid_942	GC_00000039	s24	19	19	1	COG5527	Protein involved in initiation of plasmid replication	MSTDIEVLDSESERYVNIKNELVRRAQKMSLPVKRLLALAIAKTDSKQKILLHQAQAKDPIDSDRMVGWTVKITAAEYLEHYPQVGENAYAELKSSASALMKCTVHMIERKRERGKWIEEPIEVPFTNKNIYPHGKGHVVIRFSGEIAPFLLALEGAFTQYKLSSAAHLRSMYSWRLMEVLAQFQKTGFVRIGYDEFCDALDVPDSCRKDFAQLRRRVIEPAVAELKAKNSLEIEWEGTKPGGRKITGLEFKFTPSKQGNLF
B_cep_plasmid_943	GC_00000039	s25	19	19	1	COG5527	Protein involved in initiation of plasmid replication	MSTDIEVLDSESERYVNIKNELVRRAQKMSLPVKRLLALAIAKTDSKQKILLHQAQAKDPIDSDRMVGWTVKITAAEYLEHYPQVGENAYAELKSSASALMKCTVHMIERKRERGKWIEEPIEVPFTNKNIYPHGKGHVVIRFSGEIAPFLLALEGAFTQYKLSSAAHLRSMYSWRLMEVLAQFQKTGFVRIGYDEFCDALDVPDSCRKDFAQLRRRVIEPAVAELKAKNSLEIEWEGTKPGGRKITGLEFKFTPSKQGNLF
B_cep_plasmid_944	GC_00000039	s28	19	19	1	COG5527	Protein involved in initiation of plasmid replication	MSTDIEVLDSESERYVNIKNELVRRAQKMSLPVKRLLALAIAKTDSKQKILLHQAQAKDPIDSDRMVGWTVKITAAEYLEHYPQVGENAYAELKSSASALMKCTVHMIERKRERGKWIEEPIEVPFTNKNIYPHGKGHVVIRFSGEIAPFLLALEGAFTQYKLSSAAHLRSMYSWRLMEVLAQFQKTGFVRIGYDEFCDALDVPDSCRKDFAQLRRRVIEPAVAELKAKNSLEIEWEGTKPGGRKITGLEFKFTPSKQGNLF
B_cep_plasmid_945	GC_00000039	s31	19	19	1	COG5527	Protein involved in initiation of plasmid replication	MSTDIEVLDSESERYVNIKNELVRRAQKMSLPVKRLLALAIAKTDSKQKILLHQAQAKDPIDSDRMVGWTVKITAAEYLEHYPQVGENAYAELKSSASALMKCTVHMIERKRERGKWIEEPIEVPFTNKNIYPHGKGHVVIRFSGEIAPFLLALEGAFTQYKLSSAAHLRSMYSWRLMEVLAQFQKTGFVRIGYDEFCDALDVPDSCRKDFAQLRRRVIEPAVAELKAKNSLEIEWEGTKPGGRKITGLEFKFTPSKQGNLF
B_cep_plasmid_946	GC_00000039	s33	19	19	1	COG5527	Protein involved in initiation of plasmid replication	MSTDIEVLDSESERYVNIKNELVRRAQKMSLPVKRLLALAIAKTDSKQKILLHQAQAKDPIDSDRMVGWTVKITAAEYLEHYPQVGENAYAELKSSASALMKCTVHMIERKRERGKWIEEPIEVPFTNKNIYPHGKGHVVIRFSGEIAPFLLALEGAFTQYKLSSAAHLRSMYSWRLMEVLAQFQKTGFVRIGYDEFCDALDVPDSCRKDFAQLRRRVIEPAVAELKAKNSLEIEWEGTKPGGRKITGLEFKFTPSKQGNLF
B_cep_plasmid_947	GC_00000039	s35	19	19	1	COG5527	Protein involved in initiation of plasmid replication	MSTDIEVLDSESERYVNIKNELVRRAQKMSLPVKRLLALAIAKTDSKQKILLHQAQAKDPIDSDRMVGWTVKITAAEYLEHYPQVGENAYAELKSSASALMKCTVHMIERKRERGKWIEEPIEVPFTNKNIYPHGKGHVVIRFSGEIAPFLLALEGAFTQYKLSSAAHLRSMYSWRLMEVLAQFQKTGFVRIGYDEFCDALDVPDSCRKDFAQLRRRVIEPAVAELKAKNSLEIEWEGTKPGGRKITGLEFKFTPSKQGNLF
B_cep_plasmid_948	GC_00000039	s36	19	19	1	COG5527	Protein involved in initiation of plasmid replication	MSTDIEVLDSESERYVNIKNELVRRAQKMSLPVKRLLALAIAKTDSKQKILLHQAQAKDPIDSDRMVGWTVKITAAEYLEHYPQVGENAYAELKSSASALMKCTVHMIERKRERGKWIEEPIEVPFTNKNIYPHGKGHVVIRFSGEIAPFLLALEGAFTQYKLSSAAHLRSMYSWRLMEVLAQFQKTGFVRIGYDEFCDALDVPDSCRKDFAQLRRRVIEPAVAELKAKNSLEIEWEGTKPGGRKITGLEFKFTPSKQGNLF
B_cep_plasmid_949	GC_00000039	s37	19	19	1	COG5527	Protein involved in initiation of plasmid replication	MSTDIEVLDSESERYVNIKNELVRRAQKMSLPVKRLLALAIAKTDSKQKILLHQAQAKDPIDSDRMVGWTVKITAAEYLEHYPQVGENAYAELKSSASALMKCTVHMIERKRERGKWIEEPIEVPFTNKNIYPHGKGHVVIRFSGEIAPFLLALEGAFTQYKLSSAAHLRSMYSWRLMEVLAQFQKTGFVRIGYDEFCDALDVPDSCRKDFAQLRRRVIEPAVAELKAKNSLEIEWEGTKPGGRKITGLEFKFTPSKQGNLF
B_cep_plasmid_950	GC_00000039	s39	19	19	1	COG5527	Protein involved in initiation of plasmid replication	MSTDIEVLDSESERYVNIKNELVRRAQKMSLPVKRLLALAIAKTDSKQKILLHQAQAKDPIDSDRMVGWTVKITAAEYLEHYPQVGENAYAELKSSASALMKCTVHMIERKRERGKWIEEPIEVPFTNKNIYPHGKGHVVIRFSGEIAPFLLALEGAFTQYKLSSAAHLRSMYSWRLMEVLAQFQKTGFVRIGYDEFCDALDVPDSCRKDFAQLRRRVIEPAVAELKAKNSLEIEWEGTKPGGRKITGLEFKFTPSKQGNLF
B_cep_plasmid_951	GC_00000039	s41	19	19	1	COG5527	Protein involved in initiation of plasmid replication	MSTDIEVLDSESERYVNIKNELVRRAQKMSLPVKRLLALAIAKTDSKQKILLHQAQAKDPIDSDRMVGWTVKITAAEYLEHYPQVGENAYAELKSSASALMKCTVHMIERKRERGKWIEEPIEVPFTNKNIYPHGKGHVVIRFSGEIAPFLLALEGAFTQYKLSSAAHLRSMYSWRLMEVLAQFQKTGFVRIGYDEFCDALDVPDSCRKDFAQLRRRVIEPAVAELKAKNSLEIEWEGTKPGGRKITGLEFKFTPSKQGNLF
B_cep_plasmid_952	GC_00000039	s57	19	19	1	COG5527	Protein involved in initiation of plasmid replication	MSTDIEVLDSESERYVNIKNELVRRAQKMSLPVKRLLALAIAKTDSKQKILLHQAQAKDPIDSDRMVGWTVKITAAEYLEHYPQVGENAYAELKSSASALMKCTVHMIERKRERGKWIEEPIEVPFTNKNIYPHGKGHVVIRFSGEIAPFLLALEGAFTQYKLSSAAHLRSMYSWRLMEVLAQFQKTGFVRIGYDEFCDALDVPDSCRKDFAQLRRRVIEPAVAELKAKNSLEIEWEGTKPGGRKITGLEFKFTPSKQGNLF
B_cep_plasmid_953	GC_00000039	s9	19	19	1	COG5527	Protein involved in initiation of plasmid replication	MSTDIEVLDSESERYVNIKNELVRRAQKMSLPVKRLLALAIAKTDSKQKILLHQAQAKDPIDSDRMVGWTVKITAAEYLEHYPQVGENAYAELKSSASALMKCTVHMIERKRERGKWIEEPIEVPFTNKNIYPHGKGHVVIRFSGEIAPFLLALEGAFTQYKLSSAAHLRSMYSWRLMEVLAQFQKTGFVRIGYDEFCDALDVPDSCRKDFAQLRRRVIEPAVAELKAKNSLEIEWEGTKPGGRKITGLEFKFTPSKQGNLF
B_cep_plasmid_954	GC_00000040	s12	19	19	1			MTDDGIKAALLALTAKTKSGQLRELLPLIEAKVAAGVRHEDILAALGQHGFTMSMAAYKTTLYRIRKQRTGAPHPGVPASPDAPAAPIAEPQATGSAPAEANTAQPGETVTSAVLGAMDHKERENKFSKYGPNPMGLTKRLSQKKES
B_cep_plasmid_955	GC_00000040	s15	19	19	1			MTDDGIKAALLALTAKTKSGQLRELLPLIEAKVAAGVRHEDILAALGQHGFTMSMAAYKTTLYRIRKQRTGAPHPGVPASPDAPAAPIAEPQATGSAPAEANTAQPGETVTSAVLGAMDHKERENKFSKYGPNPMGLTKRLSQKKES
B_cep_plasmid_956	GC_00000040	s16	19	19	1			MTDDGIKAALLALTAKTKSGQLRELLPLIEAKVAAGVRHEDILAALGQHGFTMSMAAYKTTLYRIRKQRTGAPHPGVPASPDAPAAPIAEPQATGSAPAEANTAQPGETVTSAVLGAMDHKERENKFSKYGPNPMGLTKRLSQKKES
B_cep_plasmid_957	GC_00000040	s18	19	19	1			MTDDGIKAALLALTAKTKSGQLRELLPLIEAKVAAGVRHEDILAALGQHGFTMSMAAYKTTLYRIRKQRTGAPHPGVPASPDAPAAPIAEPQATGSAPAEANTAQPGETVTSAVLGAMDHKERENKFSKYGPNPMGLTKRLSQKKES
B_cep_plasmid_958	GC_00000040	s20	19	19	1			MTDDGIKAALLALTAKTKSGQLRELLPLIEAKVAAGVRHEDILAALGQHGFTMSMAAYKTTLYRIRKQRTGAPHPGVPASPDAPAAPIAEPQATGSAPAEANTAQPGETVTSAVLGAMDHKERENKFSKYGPNPMGLTKRLSQKKES
B_cep_plasmid_959	GC_00000040	s22	19	19	1			MTDDGIKAALLALTAKTKSGQLRELLPLIEAKVAAGVRHEDILAALGQHGFTMSMAAYKTTLYRIRKQRTGAPHPGVPASPDAPAAPIAEPQATGSAPAEANTAQPGETVTSAVLGAMDHKERENKFSKYGPNPMGLTKRLSQKKES
B_cep_plasmid_960	GC_00000040	s23	19	19	1			MTDDGIKAALLALTAKTKSGQLRELLPLIEAKVAAGVRHEDILAALGQHGFTMSMAAYKTTLYRIRKQRTGAPHPGVPASPDAPAAPIAEPQATGSAPAEANTAQPGETVTSAVLGAMDHKERENKFSKYGPNPMGLTKRLSQKKES
B_cep_plasmid_961	GC_00000040	s24	19	19	1			MTDDGIKAALLALTAKTKSGQLRELLPLIEAKVAAGVRHEDILAALGQHGFTMSMAAYKTTLYRIRKQRTGAPHPGVPASPDAPAAPIAEPQATGSAPAEANTAQPGETVTSAVLGAMDHKERENKFSKYGPNPMGLTKRLSQKKES
B_cep_plasmid_962	GC_00000040	s25	19	19	1			MTDDGIKAALLALTAKTKSGQLRELLPLIEAKVAAGVRHEDILAALGQHGFTMSMAAYKTTLYRIRKQRTGAPHPGVPASPDAPAAPIAEPQATGSAPAEANTAQPGETVTSAVLGAMDHKERENKFSKYGPNPMGLTKRLSQKKES
B_cep_plasmid_963	GC_00000040	s28	19	19	1			MTDDGIKAALLALTAKTKSGQLRELLPLIEAKVAAGVRHEDILAALGQHGFTMSMAAYKTTLYRIRKQRTGAPHPGVPASPDAPAAPIAEPQATGSAPAEANTAQPGETVTSAVLGAMDHKERENKFSKYGPNPMGLTKRLSQKKES
B_cep_plasmid_964	GC_00000040	s31	19	19	1			MTDDGIKAALLALTAKTKSGQLRELLPLIEAKVAAGVRHEDILAALGQHGFTMSMAAYKTTLYRIRKQRTGAPHPGVPASPDAPAAPIAEPQATGSAPAEANTAQPGETVTSAVLGAMDHKERENKFSKYGPNPMGLTKRLSQKKES
B_cep_plasmid_965	GC_00000040	s33	19	19	1			MTDDGIKAALLALTAKTKSGQLRELLPLIEAKVAAGVRHEDILAALGQHGFTMSMAAYKTTLYRIRKQRTGAPHPGVPASPDAPAAPIAEPQATGSAPAEANTAQPGETVTSAVLGAMDHKERENKFSKYGPNPMGLTKRLSQKKES
B_cep_plasmid_966	GC_00000040	s35	19	19	1			MTDDGIKAALLALTAKTKSGQLRELLPLIEAKVAAGVRHEDILAALGQHGFTMSMAAYKTTLYRIRKQRTGAPHPGVPASPDAPAAPIAEPQATGSAPAEANTAQPGETVTSAVLGAMDHKERENKFSKYGPNPMGLTKRLSQKKES
B_cep_plasmid_967	GC_00000040	s36	19	19	1			MTDDGIKAALLALTAKTKSGQLRELLPLIEAKVAAGVRHEDILAALGQHGFTMSMAAYKTTLYRIRKQRTGAPHPGVPASPDAPAAPIAEPQATGSAPAEANTAQPGETVTSAVLGAMDHKERENKFSKYGPNPMGLTKRLSQKKES
B_cep_plasmid_968	GC_00000040	s37	19	19	1			MTDDGIKAALLALTAKTKSGQLRELLPLIEAKVAAGVRHEDILAALGQHGFTMSMAAYKTTLYRIRKQRTGAPHPGVPASPDAPAAPIAEPQATGSAPAEANTAQPGETVTSAVLGAMDHKERENKFSKYGPNPMGLTKRLSQKKES
B_cep_plasmid_969	GC_00000040	s39	19	19	1			MTDDGIKAALLALTAKTKSGQLRELLPLIEAKVAAGVRHEDILAALGQHGFTMSMAAYKTTLYRIRKQRTGAPHPGVPASPDAPAAPIAEPQATGSAPAEANTAQPGETVTSAVLGAMDHKERENKFSKYGPNPMGLTKRLSQKKES
B_cep_plasmid_970	GC_00000040	s41	19	19	1			MTDDGIKAALLALTAKTKSGQLRELLPLIEAKVAAGVRHEDILAALGQHGFTMSMAAYKTTLYRIRKQRTGAPHPGVPASPDAPAAPIAEPQATGSAPAEANTAQPGETVTSAVLGAMDHKERENKFSKYGPNPMGLTKRLSQKKES
B_cep_plasmid_971	GC_00000040	s57	19	19	1			MTDDGIKAALLALTAKTKSGQLRELLPLIEAKVAAGVRHEDILAALGQHGFTMSMAAYKTTLYRIRKQRTGAPHPGVPASPDAPAAPIAEPQATGSAPAEANTAQPGETVTSAVLGAMDHKERENKFSKYGPNPMGLTKRLSQKKES
B_cep_plasmid_972	GC_00000040	s9	19	19	1			MTDDGIKAALLALTAKTKSGQLRELLPLIEAKVAAGVRHEDILAALGQHGFTMSMAAYKTTLYRIRKQRTGAPHPGVPASPDAPAAPIAEPQATGSAPAEANTAQPGETVTSAVLGAMDHKERENKFSKYGPNPMGLTKRLSQKKES
B_cep_plasmid_973	GC_00000041	s12	19	19	1	COG0346	Catechol 2,3-dioxygenase or other lactoylglutathione lyase family enzyme	MKRMHIHVAVEDIDASTRFYVAMFGGAKPTVSKSHYRKWELSDPKVNFAISQRGVKPGIDHLAFRSNRTRNLPRCERVSRALNCLSRIRRRRPAVMQSRIRPGPWTHRASHGRRFKRLSTPLFMESRAIVRAKPAFLQMPAAPAQISIGARRERQDLQHSGPLHGQQCPKHHGRGAF
B_cep_plasmid_974	GC_00000041	s15	19	19	1	COG0346	Catechol 2,3-dioxygenase or other lactoylglutathione lyase family enzyme	MKRMHIHVAVEDIDASTRFYVAMFGGAKPTVSKSHYRKWELSDPKVNFAISQRGVKPGIDHLAFRSNRTRNLPRCERVSRALNCLSRIRRRRPAVMQSRIRPGPWTHRASHGRRFKRLSTPLFMESRAIVRAKPAFLQMPAAPAQISIGARRERQDLQHSGPLHGQQCPKHHGRGAF
B_cep_plasmid_975	GC_00000041	s16	19	19	1	COG0346	Catechol 2,3-dioxygenase or other lactoylglutathione lyase family enzyme	MKRMHIHVAVEDIDASTRFYVAMFGGAKPTVSKSHYRKWELSDPKVNFAISQRGVKPGIDHLAFRSNRTRNLPRCERVSRALNCLSRIRRRRPAVMQSRIRPGPWTHRASHGRRFKRLSTPLFMESRAIVRAKPAFLQMPAAPAQISIGARRERQDLQHSGPLHGQQCPKHHGRGAF
B_cep_plasmid_976	GC_00000041	s18	19	19	1	COG0346	Catechol 2,3-dioxygenase or other lactoylglutathione lyase family enzyme	MKRMHIHVAVEDIDASTRFYVAMFGGAKPTVSKSHYRKWELSDPKVNFAISQRGVKPGIDHLAFRSNRTRNLPRCERVSRALNCLSRIRRRRPAVMQSRIRPGPWTHRASHGRRFKRLSTPLFMESRAIVRAKPAFLQMPAAPAQISIGARRERQDLQHSGPLHGQQCPKHHGRGAF
B_cep_plasmid_977	GC_00000041	s20	19	19	1	COG0346	Catechol 2,3-dioxygenase or other lactoylglutathione lyase family enzyme	MKRMHIHVAVEDIDASTRFYVAMFGGAKPTVSKSHYRKWELSDPKVNFAISQRGVKPGIDHLAFRSNRTRNLPRCERVSRALNCLSRIRRRRPAVMQSRIRPGPWTHRASHGRRFKRLSTPLFMESRAIVRAKPAFLQMPAAPAQISIGARRERQDLQHSGPLHGQQCPKHHGRGAF
B_cep_plasmid_978	GC_00000041	s22	19	19	1	COG0346	Catechol 2,3-dioxygenase or other lactoylglutathione lyase family enzyme	MKRMHIHVAVEDIDASTRFYVAMFGGAKPTVSKSHYRKWELSDPKVNFAISQRGVKPGIDHLAFRSNRTRNLPRCERVSRALNCLSRIRRRRPAVMQSRIRPGPWTHRASHGRRFKRLSTPLFMESRAIVRAKPAFLQMPAAPAQISIGARRERQDLQHSGPLHGQQCPKHHGRGAF
B_cep_plasmid_979	GC_00000041	s23	19	19	1	COG0346	Catechol 2,3-dioxygenase or other lactoylglutathione lyase family enzyme	MKRMHIHVAVEDIDASTRFYVAMFGGAKPTVSKSHYRKWELSDPKVNFAISQRGVKPGIDHLAFRSNRTRNLPRCERVSRALNCLSRIRRRRPAVMQSRIRPGPWTHRASHGRRFKRLSTPLFMESRAIVRAKPAFLQMPAAPAQISIGARRERQDLQHSGPLHGQQCPKHHGRGAF
B_cep_plasmid_980	GC_00000041	s24	19	19	1	COG0346	Catechol 2,3-dioxygenase or other lactoylglutathione lyase family enzyme	MKRMHIHVAVEDIDASTRFYVAMFGGAKPTVSKSHYRKWELSDPKVNFAISQRGVKPGIDHLAFRSNRTRNLPRCERVSRALNCLSRIRRRRPAVMQSRIRPGPWTHRASHGRRFKRLSTPLFMESRAIVRAKPAFLQMPAAPAQISIGARRERQDLQHSGPLHGQQCPKHHGRGAF
B_cep_plasmid_981	GC_00000041	s25	19	19	1	COG0346	Catechol 2,3-dioxygenase or other lactoylglutathione lyase family enzyme	MKRMHIHVAVEDIDASTRFYVAMFGGAKPTVSKSHYRKWELSDPKVNFAISQRGVKPGIDHLAFRSNRTRNLPRCERVSRALNCLSRIRRRRPAVMQSRIRPGPWTHRASHGRRFKRLSTPLFMESRAIVRAKPAFLQMPAAPAQISIGARRERQDLQHSGPLHGQQCPKHHGRGAF
B_cep_plasmid_982	GC_00000041	s28	19	19	1	COG0346	Catechol 2,3-dioxygenase or other lactoylglutathione lyase family enzyme	MKRMHIHVAVEDIDASTRFYVAMFGGAKPTVSKSHYRKWELSDPKVNFAISQRGVKPGIDHLAFRSNRTRNLPRCERVSRALNCLSRIRRRRPAVMQSRIRPGPWTHRASHGRRFKRLSTPLFMESRAIVRAKPAFLQMPAAPAQISIGARRERQDLQHSGPLHGQQCPKHHGRGAF
B_cep_plasmid_983	GC_00000041	s31	19	19	1	COG0346	Catechol 2,3-dioxygenase or other lactoylglutathione lyase family enzyme	MKRMHIHVAVEDIDASTRFYVAMFGGAKPTVSKSHYRKWELSDPKVNFAISQRGVKPGIDHLAFRSNRTRNLPRCERVSRALNCLSRIRRRRPAVMQSRIRPGPWTHRASHGRRFKRLSTPLFMESRAIVRAKPAFLQMPAAPAQISIGARRERQDLQHSGPLHGQQCPKHHGRGAF
B_cep_plasmid_984	GC_00000041	s33	19	19	1	COG0346	Catechol 2,3-dioxygenase or other lactoylglutathione lyase family enzyme	MKRMHIHVAVEDIDASTRFYVAMFGGAKPTVSKSHYRKWELSDPKVNFAISQRGVKPGIDHLAFRSNRTRNLPRCERVSRALNCLSRIRRRRPAVMQSRIRPGPWTHRASHGRRFKRLSTPLFMESRAIVRAKPAFLQMPAAPAQISIGARRERQDLQHSGPLHGQQCPKHHGRGAF
B_cep_plasmid_985	GC_00000041	s35	19	19	1	COG0346	Catechol 2,3-dioxygenase or other lactoylglutathione lyase family enzyme	MKRMHIHVAVEDIDASTRFYVAMFGGAKPTVSKSHYRKWELSDPKVNFAISQRGVKPGIDHLAFRSNRTRNLPRCERVSRALNCLSRIRRRRPAVMQSRIRPGPWTHRASHGRRFKRLSTPLFMESRAIVRAKPAFLQMPAAPAQISIGARRERQDLQHSGPLHGQQCPKHHGRGAF
B_cep_plasmid_986	GC_00000041	s36	19	19	1	COG0346	Catechol 2,3-dioxygenase or other lactoylglutathione lyase family enzyme	MKRMHIHVAVEDIDASTRFYVAMFGGAKPTVSKSHYRKWELSDPKVNFAISQRGVKPGIDHLAFRSNRTRNLPRCERVSRALNCLSRIRRRRPAVMQSRIRPGPWTHRASHGRRFKRLSTPLFMESRAIVRAKPAFLQMPAAPAQISIGARRERQDLQHSGPLHGQQCPKHHGRGAF
B_cep_plasmid_987	GC_00000041	s37	19	19	1	COG0346	Catechol 2,3-dioxygenase or other lactoylglutathione lyase family enzyme	MKRMHIHVAVEDIDASTRFYVAMFGGAKPTVSKSHYRKWELSDPKVNFAISQRGVKPGIDHLAFRSNRTRNLPRCERVSRALNCLSRIRRRRPAVMQSRIRPGPWTHRASHGRRFKRLSTPLFMESRAIVRAKPAFLQMPAAPAQISIGARRERQDLQHSGPLHGQQCPKHHGRGAF
B_cep_plasmid_988	GC_00000041	s39	19	19	1	COG0346	Catechol 2,3-dioxygenase or other lactoylglutathione lyase family enzyme	MKRMHIHVAVEDIDASTRFYVAMFGGAKPTVSKSHYRKWELSDPKVNFAISQRGVKPGIDHLAFRSNRTRNLPRCERVSRALNCLSRIRRRRPAVMQSRIRPGPWTHRASHGRRFKRLSTPLFMESRAIVRAKPAFLQMPAAPAQISIGARRERQDLQHSGPLHGQQCPKHHGRGAF
B_cep_plasmid_989	GC_00000041	s41	19	19	1	COG0346	Catechol 2,3-dioxygenase or other lactoylglutathione lyase family enzyme	MKRMHIHVAVEDIDASTRFYVAMFGGAKPTVSKSHYRKWELSDPKVNFAISQRGVKPGIDHLAFRSNRTRNLPRCERVSRALNCLSRIRRRRPAVMQSRIRPGPWTHRASHGRRFKRLSTPLFMESRAIVRAKPAFLQMPAAPAQISIGARRERQDLQHSGPLHGQQCPKHHGRGAF
B_cep_plasmid_990	GC_00000041	s57	19	19	1	COG0346	Catechol 2,3-dioxygenase or other lactoylglutathione lyase family enzyme	MKRMHIHVAVEDIDASTRFYVAMFGGAKPTVSKSHYRKWELSDPKVNFAISQRGVKPGIDHLAFRSNRTRNLPRCERVSRALNCLSRIRRRRPAVMQSRIRPGPWTHRASHGRRFKRLSTPLFMESRAIVRAKPAFLQMPAAPAQISIGARRERQDLQHSGPLHGQQCPKHHGRGAF
B_cep_plasmid_991	GC_00000041	s9	19	19	1	COG0346	Catechol 2,3-dioxygenase or other lactoylglutathione lyase family enzyme	MKRMHIHVAVEDIDASTRFYVAMFGGAKPTVSKSHYRKWELSDPKVNFAISQRGVKPGIDHLAFRSNRTRNLPRCERVSRALNCLSRIRRRRPAVMQSRIRPGPWTHRASHGRRFKRLSTPLFMESRAIVRAKPAFLQMPAAPAQISIGARRERQDLQHSGPLHGQQCPKHHGRGAF
B_cep_plasmid_992	GC_00000042	s12	19	19	1			MRPEQMMPAERQALENLLKHAQGDTGQSRRVADFLLAWWNAGQCGSYDLTTGWAVDEDIAEDMCVVFRLATRANSYPDTLGYGPQFEAVVRAWRPELVKE
B_cep_plasmid_993	GC_00000042	s15	19	19	1			MRPEQMMPAERQALENLLKHAQGDTGQSRRVADFLLAWWNAGQCGSYDLTTGWAVDEDIAEDMCVVFRLATRANSYPDTLGYGPQFEAVVRAWRPELVKE
B_cep_plasmid_994	GC_00000042	s16	19	19	1			MRPEQMMPAERQALENLLKHAQGDTGQSRRVADFLLAWWNAGQCGSYDLTTGWAVDEDIAEDMCVVFRLATRANSYPDTLGYGPQFEAVVRAWRPELVKE
B_cep_plasmid_995	GC_00000042	s18	19	19	1			MRPEQMMPAERQALENLLKHAQGDTGQSRRVADFLLAWWNAGQCGSYDLTTGWAVDEDIAEDMCVVFRLATRANSYPDTLGYGPQFEAVVRAWRPELVKE
B_cep_plasmid_996	GC_00000042	s20	19	19	1			MRPEQMMPAERQALENLLKHAQGDTGQSRRVADFLLAWWNAGQCGSYDLTTGWAVDEDIAEDMCVVFRLATRANSYPDTLGYGPQFEAVVRAWRPELVKE
B_cep_plasmid_997	GC_00000042	s22	19	19	1			MRPEQMMPAERQALENLLKHAQGDTGQSRRVADFLLAWWNAGQCGSYDLTTGWAVDEDIAEDMCVVFRLATRANSYPDTLGYGPQFEAVVRAWRPELVKE
B_cep_plasmid_998	GC_00000042	s23	19	19	1			MRPEQMMPAERQALENLLKHAQGDTGQSRRVADFLLAWWNAGQCGSYDLTTGWAVDEDIAEDMCVVFRLATRANSYPDTLGYGPQFEAVVRAWRPELVKE
B_cep_plasmid_999	GC_00000042	s24	19	19	1			MRPEQMMPAERQALENLLKHAQGDTGQSRRVADFLLAWWNAGQCGSYDLTTGWAVDEDIAEDMCVVFRLATRANSYPDTLGYGPQFEAVVRAWRPELVKE
B_cep_plasmid_1000	GC_00000042	s25	19	19	1			MRPEQMMPAERQALENLLKHAQGDTGQSRRVADFLLAWWNAGQCGSYDLTTGWAVDEDIAEDMCVVFRLATRANSYPDTLGYGPQFEAVVRAWRPELVKE
B_cep_plasmid_1001	GC_00000042	s28	19	19	1			MRPEQMMPAERQALENLLKHAQGDTGQSRRVADFLLAWWNAGQCGSYDLTTGWAVDEDIAEDMCVVFRLATRANSYPDTLGYGPQFEAVVRAWRPELVKE
B_cep_plasmid_1002	GC_00000042	s31	19	19	1			MRPEQMMPAERQALENLLKHAQGDTGQSRRVADFLLAWWNAGQCGSYDLTTGWAVDEDIAEDMCVVFRLATRANSYPDTLGYGPQFEAVVRAWRPELVKE
B_cep_plasmid_1003	GC_00000042	s33	19	19	1			MRPEQMMPAERQALENLLKHAQGDTGQSRRVADFLLAWWNAGQCGSYDLTTGWAVDEDIAEDMCVVFRLATRANSYPDTLGYGPQFEAVVRAWRPELVKE
B_cep_plasmid_1004	GC_00000042	s35	19	19	1			MRPEQMMPAERQALENLLKHAQGDTGQSRRVADFLLAWWNAGQCGSYDLTTGWAVDEDIAEDMCVVFRLATRANSYPDTLGYGPQFEAVVRAWRPELVKE
B_cep_plasmid_1005	GC_00000042	s36	19	19	1			MRPEQMMPAERQALENLLKHAQGDTGQSRRVADFLLAWWNAGQCGSYDLTTGWAVDEDIAEDMCVVFRLATRANSYPDTLGYGPQFEAVVRAWRPELVKE
B_cep_plasmid_1006	GC_00000042	s37	19	19	1			MRPEQMMPAERQALENLLKHAQGDTGQSRRVADFLLAWWNAGQCGSYDLTTGWAVDEDIAEDMCVVFRLATRANSYPDTLGYGPQFEAVVRAWRPELVKE
B_cep_plasmid_1007	GC_00000042	s39	19	19	1			MRPEQMMPAERQALENLLKHAQGDTGQSRRVADFLLAWWNAGQCGSYDLTTGWAVDEDIAEDMCVVFRLATRANSYPDTLGYGPQFEAVVRAWRPELVKE
B_cep_plasmid_1008	GC_00000042	s41	19	19	1			MRPEQMMPAERQALENLLKHAQGDTGQSRRVADFLLAWWNAGQCGSYDLTTGWAVDEDIAEDMCVVFRLATRANSYPDTLGYGPQFEAVVRAWRPELVKE
B_cep_plasmid_1009	GC_00000042	s57	19	19	1			MRPEQMMPAERQALENLLKHAQGDTGQSRRVADFLLAWWNAGQCGSYDLTTGWAVDEDIAEDMCVVFRLATRANSYPDTLGYGPQFEAVVRAWRPELVKE
B_cep_plasmid_1010	GC_00000042	s9	19	19	1			MRPEQMMPAERQALENLLKHAQGDTGQSRRVADFLLAWWNAGQCGSYDLTTGWAVDEDIAEDMCVVFRLATRANSYPDTLGYGPQFEAVVRAWRPELVKE
B_cep_plasmid_1011	GC_00000043	s12	19	19	1	COG1484	DNA replication protein DnaC	MNPSPELNSILKQLRLSGILDSLEQRNRQAIDGQLAYTEFLAMLLHDEVARREHKKLGTRLLRAGFAMGKTLETFDFDRLPTLNRSHVHDLATGRYLDEKVAILIAGPTGTGKSHLAQALGHCAARQGRDVLFISQTELLKRLNAARATGAYDRKFQQYARVPLLIVDDFALKPLRTPQDEDFHDLVAARYEHAATILTSNLDFGEWGAAFPDNRILGTATLDRLRHGAYRLVLEGDSYRTPKPMPDPPQNAVAKNGKKPQP
B_cep_plasmid_1012	GC_00000043	s15	19	19	1	COG1484	DNA replication protein DnaC	MNPSPELNSILKQLRLSGILDSLEQRNRQAIDGQLAYTEFLAMLLHDEVARREHKKLGTRLLRAGFAMGKTLETFDFDRLPTLNRSHVHDLATGRYLDEKVAILIAGPTGTGKSHLAQALGHCAARQGRDVLFISQTELLKRLNAARATGAYDRKFQQYARVPLLIVDDFALKPLRTPQDEDFHDLVAARYEHAATILTSNLDFGEWGAAFPDNRILGTATLDRLRHGAYRLVLEGDSYRTPKPMPDPPQNAVAKNGKKPQP
B_cep_plasmid_1013	GC_00000043	s16	19	19	1	COG1484	DNA replication protein DnaC	MNPSPELNSILKQLRLSGILDSLEQRNRQAIDGQLAYTEFLAMLLHDEVARREHKKLGTRLLRAGFAMGKTLETFDFDRLPTLNRSHVHDLATGRYLDEKVAILIAGPTGTGKSHLAQALGHCAARQGRDVLFISQTELLKRLNAARATGAYDRKFQQYARVPLLIVDDFALKPLRTPQDEDFHDLVAARYEHAATILTSNLDFGEWGAAFPDNRILGTATLDRLRHGAYRLVLEGDSYRTPKPMPDPPQNAVAKNGKKPQP
B_cep_plasmid_1014	GC_00000043	s18	19	19	1	COG1484	DNA replication protein DnaC	MNPSPELNSILKQLRLSGILDSLEQRNRQAIDGQLAYTEFLAMLLHDEVARREHKKLGTRLLRAGFAMGKTLETFDFDRLPTLNRSHVHDLATGRYLDEKVAILIAGPTGTGKSHLAQALGHCAARQGRDVLFISQTELLKRLNAARATGAYDRKFQQYARVPLLIVDDFALKPLRTPQDEDFHDLVAARYEHAATILTSNLDFGEWGAAFPDNRILGTATLDRLRHGAYRLVLEGDSYRTPKPMPDPPQNAVAKNGKKPQP
B_cep_plasmid_1015	GC_00000043	s20	19	19	1	COG1484	DNA replication protein DnaC	MNPSPELNSILKQLRLSGILDSLEQRNRQAIDGQLAYTEFLAMLLHDEVARREHKKLGTRLLRAGFAMGKTLETFDFDRLPTLNRSHVHDLATGRYLDEKVAILIAGPTGTGKSHLAQALGHCAARQGRDVLFISQTELLKRLNAARATGAYDRKFQQYARVPLLIVDDFALKPLRTPQDEDFHDLVAARYEHAATILTSNLDFGEWGAAFPDNRILGTATLDRLRHGAYRLVLEGDSYRTPKPMPDPPQNAVAKNGKKPQP
B_cep_plasmid_1016	GC_00000043	s22	19	19	1	COG1484	DNA replication protein DnaC	MNPSPELNSILKQLRLSGILDSLEQRNRQAIDGQLAYTEFLAMLLHDEVARREHKKLGTRLLRAGFAMGKTLETFDFDRLPTLNRSHVHDLATGRYLDEKVAILIAGPTGTGKSHLAQALGHCAARQGRDVLFISQTELLKRLNAARATGAYDRKFQQYARVPLLIVDDFALKPLRTPQDEDFHDLVAARYEHAATILTSNLDFGEWGAAFPDNRILGTATLDRLRHGAYRLVLEGDSYRTPKPMPDPPQNAVAKNGKKPQP
B_cep_plasmid_1017	GC_00000043	s23	19	19	1	COG1484	DNA replication protein DnaC	MNPSPELNSILKQLRLSGILDSLEQRNRQAIDGQLAYTEFLAMLLHDEVARREHKKLGTRLLRAGFAMGKTLETFDFDRLPTLNRSHVHDLATGRYLDEKVAILIAGPTGTGKSHLAQALGHCAARQGRDVLFISQTELLKRLNAARATGAYDRKFQQYARVPLLIVDDFALKPLRTPQDEDFHDLVAARYEHAATILTSNLDFGEWGAAFPDNRILGTATLDRLRHGAYRLVLEGDSYRTPKPMPDPPQNAVAKNGKKPQP
B_cep_plasmid_1018	GC_00000043	s24	19	19	1	COG1484	DNA replication protein DnaC	MNPSPELNSILKQLRLSGILDSLEQRNRQAIDGQLAYTEFLAMLLHDEVARREHKKLGTRLLRAGFAMGKTLETFDFDRLPTLNRSHVHDLATGRYLDEKVAILIAGPTGTGKSHLAQALGHCAARQGRDVLFISQTELLKRLNAARATGAYDRKFQQYARVPLLIVDDFALKPLRTPQDEDFHDLVAARYEHAATILTSNLDFGEWGAAFPDNRILGTATLDRLRHGAYRLVLEGDSYRTPKPMPDPPQNAVAKNGKKPQP
B_cep_plasmid_1019	GC_00000043	s25	19	19	1	COG1484	DNA replication protein DnaC	MNPSPELNSILKQLRLSGILDSLEQRNRQAIDGQLAYTEFLAMLLHDEVARREHKKLGTRLLRAGFAMGKTLETFDFDRLPTLNRSHVHDLATGRYLDEKVAILIAGPTGTGKSHLAQALGHCAARQGRDVLFISQTELLKRLNAARATGAYDRKFQQYARVPLLIVDDFALKPLRTPQDEDFHDLVAARYEHAATILTSNLDFGEWGAAFPDNRILGTATLDRLRHGAYRLVLEGDSYRTPKPMPDPPQNAVAKNGKKPQP
B_cep_plasmid_1020	GC_00000043	s28	19	19	1	COG1484	DNA replication protein DnaC	MNPSPELNSILKQLRLSGILDSLEQRNRQAIDGQLAYTEFLAMLLHDEVARREHKKLGTRLLRAGFAMGKTLETFDFDRLPTLNRSHVHDLATGRYLDEKVAILIAGPTGTGKSHLAQALGHCAARQGRDVLFISQTELLKRLNAARATGAYDRKFQQYARVPLLIVDDFALKPLRTPQDEDFHDLVAARYEHAATILTSNLDFGEWGAAFPDNRILGTATLDRLRHGAYRLVLEGDSYRTPKPMPDPPQNAVAKNGKKPQP
B_cep_plasmid_1021	GC_00000043	s31	19	19	1	COG1484	DNA replication protein DnaC	MNPSPELNSILKQLRLSGILDSLEQRNRQAIDGQLAYTEFLAMLLHDEVARREHKKLGTRLLRAGFAMGKTLETFDFDRLPTLNRSHVHDLATGRYLDEKVAILIAGPTGTGKSHLAQALGHCAARQGRDVLFISQTELLKRLNAARATGAYDRKFQQYARVPLLIVDDFALKPLRTPQDEDFHDLVAARYEHAATILTSNLDFGEWGAAFPDNRILGTATLDRLRHGAYRLVLEGDSYRTPKPMPDPPQNAVAKNGKKPQP
B_cep_plasmid_1022	GC_00000043	s33	19	19	1	COG1484	DNA replication protein DnaC	MNPSPELNSILKQLRLSGILDSLEQRNRQAIDGQLAYTEFLAMLLHDEVARREHKKLGTRLLRAGFAMGKTLETFDFDRLPTLNRSHVHDLATGRYLDEKVAILIAGPTGTGKSHLAQALGHCAARQGRDVLFISQTELLKRLNAARATGAYDRKFQQYARVPLLIVDDFALKPLRTPQDEDFHDLVAARYEHAATILTSNLDFGEWGAAFPDNRILGTATLDRLRHGAYRLVLEGDSYRTPKPMPDPPQNAVAKNGKKPQP
B_cep_plasmid_1023	GC_00000043	s35	19	19	1	COG1484	DNA replication protein DnaC	MNPSPELNSILKQLRLSGILDSLEQRNRQAIDGQLAYTEFLAMLLHDEVARREHKKLGTRLLRAGFAMGKTLETFDFDRLPTLNRSHVHDLATGRYLDEKVAILIAGPTGTGKSHLAQALGHCAARQGRDVLFISQTELLKRLNAARATGAYDRKFQQYARVPLLIVDDFALKPLRTPQDEDFHDLVAARYEHAATILTSNLDFGEWGAAFPDNRILGTATLDRLRHGAYRLVLEGDSYRTPKPMPDPPQNAVAKNGKKPQP
B_cep_plasmid_1024	GC_00000043	s36	19	19	1	COG1484	DNA replication protein DnaC	MNPSPELNSILKQLRLSGILDSLEQRNRQAIDGQLAYTEFLAMLLHDEVARREHKKLGTRLLRAGFAMGKTLETFDFDRLPTLNRSHVHDLATGRYLDEKVAILIAGPTGTGKSHLAQALGHCAARQGRDVLFISQTELLKRLNAARATGAYDRKFQQYARVPLLIVDDFALKPLRTPQDEDFHDLVAARYEHAATILTSNLDFGEWGAAFPDNRILGTATLDRLRHGAYRLVLEGDSYRTPKPMPDPPQNAVAKNGKKPQP
B_cep_plasmid_1025	GC_00000043	s37	19	19	1	COG1484	DNA replication protein DnaC	MNPSPELNSILKQLRLSGILDSLEQRNRQAIDGQLAYTEFLAMLLHDEVARREHKKLGTRLLRAGFAMGKTLETFDFDRLPTLNRSHVHDLATGRYLDEKVAILIAGPTGTGKSHLAQALGHCAARQGRDVLFISQTELLKRLNAARATGAYDRKFQQYARVPLLIVDDFALKPLRTPQDEDFHDLVAARYEHAATILTSNLDFGEWGAAFPDNRILGTATLDRLRHGAYRLVLEGDSYRTPKPMPDPPQNAVAKNGKKPQP
B_cep_plasmid_1026	GC_00000043	s39	19	19	1	COG1484	DNA replication protein DnaC	MNPSPELNSILKQLRLSGILDSLEQRNRQAIDGQLAYTEFLAMLLHDEVARREHKKLGTRLLRAGFAMGKTLETFDFDRLPTLNRSHVHDLATGRYLDEKVAILIAGPTGTGKSHLAQALGHCAARQGRDVLFISQTELLKRLNAARATGAYDRKFQQYARVPLLIVDDFALKPLRTPQDEDFHDLVAARYEHAATILTSNLDFGEWGAAFPDNRILGTATLDRLRHGAYRLVLEGDSYRTPKPMPDPPQNAVAKNGKKPQP
B_cep_plasmid_1027	GC_00000043	s41	19	19	1	COG1484	DNA replication protein DnaC	MNPSPELNSILKQLRLSGILDSLEQRNRQAIDGQLAYTEFLAMLLHDEVARREHKKLGTRLLRAGFAMGKTLETFDFDRLPTLNRSHVHDLATGRYLDEKVAILIAGPTGTGKSHLAQALGHCAARQGRDVLFISQTELLKRLNAARATGAYDRKFQQYARVPLLIVDDFALKPLRTPQDEDFHDLVAARYEHAATILTSNLDFGEWGAAFPDNRILGTATLDRLRHGAYRLVLEGDSYRTPKPMPDPPQNAVAKNGKKPQP
B_cep_plasmid_1028	GC_00000043	s57	19	19	1	COG1484	DNA replication protein DnaC	MNPSPELNSILKQLRLSGILDSLEQRNRQAIDGQLAYTEFLAMLLHDEVARREHKKLGTRLLRAGFAMGKTLETFDFDRLPTLNRSHVHDLATGRYLDEKVAILIAGPTGTGKSHLAQALGHCAARQGRDVLFISQTELLKRLNAARATGAYDRKFQQYARVPLLIVDDFALKPLRTPQDEDFHDLVAARYEHAATILTSNLDFGEWGAAFPDNRILGTATLDRLRHGAYRLVLEGDSYRTPKPMPDPPQNAVAKNGKKPQP
B_cep_plasmid_1029	GC_00000043	s9	19	19	1	COG1484	DNA replication protein DnaC	MNPSPELNSILKQLRLSGILDSLEQRNRQAIDGQLAYTEFLAMLLHDEVARREHKKLGTRLLRAGFAMGKTLETFDFDRLPTLNRSHVHDLATGRYLDEKVAILIAGPTGTGKSHLAQALGHCAARQGRDVLFISQTELLKRLNAARATGAYDRKFQQYARVPLLIVDDFALKPLRTPQDEDFHDLVAARYEHAATILTSNLDFGEWGAAFPDNRILGTATLDRLRHGAYRLVLEGDSYRTPKPMPDPPQNAVAKNGKKPQP
B_cep_plasmid_1030	GC_00000044	s12	19	19	1	COG3668	Plasmid stabilization system protein ParE	MIVEWRAQAREDRSNIFDYIADDNPTAALELDDRIAQQTDALPEHPELYRVGRMRGTREMVLAPNYVLVYRVLTRAGIIEIVRIVGARQDYGRRAKA
B_cep_plasmid_1031	GC_00000044	s15	19	19	1	COG3668	Plasmid stabilization system protein ParE	MIVEWRAQAREDRSNIFDYIADDNPTAALELDDRIAQQTDALPEHPELYRVGRMRGTREMVLAPNYVLVYRVLTRAGIIEIVRIVGARQDYGRRAKA
B_cep_plasmid_1032	GC_00000044	s16	19	19	1	COG3668	Plasmid stabilization system protein ParE	MIVEWRAQAREDRSNIFDYIADDNPTAALELDDRIAQQTDALPEHPELYRVGRMRGTREMVLAPNYVLVYRVLTRAGIIEIVRIVGARQDYGRRAKA
B_cep_plasmid_1033	GC_00000044	s18	19	19	1	COG3668	Plasmid stabilization system protein ParE	MIVEWRAQAREDRSNIFDYIADDNPTAALELDDRIAQQTDALPEHPELYRVGRMRGTREMVLAPNYVLVYRVLTRAGIIEIVRIVGARQDYGRRAKA
B_cep_plasmid_1034	GC_00000044	s20	19	19	1	COG3668	Plasmid stabilization system protein ParE	MIVEWRAQAREDRSNIFDYIADDNPTAALELDDRIAQQTDALPEHPELYRVGRMRGTREMVLAPNYVLVYRVLTRAGIIEIVRIVGARQDYGRRAKA
B_cep_plasmid_1035	GC_00000044	s22	19	19	1	COG3668	Plasmid stabilization system protein ParE	MIVEWRAQAREDRSNIFDYIADDNPTAALELDDRIAQQTDALPEHPELYRVGRMRGTREMVLAPNYVLVYRVLTRAGIIEIVRIVGARQDYGRRAKA
B_cep_plasmid_1036	GC_00000044	s23	19	19	1	COG3668	Plasmid stabilization system protein ParE	MIVEWRAQAREDRSNIFDYIADDNPTAALELDDRIAQQTDALPEHPELYRVGRMRGTREMVLAPNYVLVYRVLTRAGIIEIVRIVGARQDYGRRAKA
B_cep_plasmid_1037	GC_00000044	s24	19	19	1	COG3668	Plasmid stabilization system protein ParE	MIVEWRAQAREDRSNIFDYIADDNPTAALELDDRIAQQTDALPEHPELYRVGRMRGTREMVLAPNYVLVYRVLTRAGIIEIVRIVGARQDYGRRAKA
B_cep_plasmid_1038	GC_00000044	s25	19	19	1	COG3668	Plasmid stabilization system protein ParE	MIVEWRAQAREDRSNIFDYIADDNPTAALELDDRIAQQTDALPEHPELYRVGRMRGTREMVLAPNYVLVYRVLTRAGIIEIVRIVGARQDYGRRAKA
B_cep_plasmid_1039	GC_00000044	s28	19	19	1	COG3668	Plasmid stabilization system protein ParE	MIVEWRAQAREDRSNIFDYIADDNPTAALELDDRIAQQTDALPEHPELYRVGRMRGTREMVLAPNYVLVYRVLTRAGIIEIVRIVGARQDYGRRAKA
B_cep_plasmid_1040	GC_00000044	s31	19	19	1	COG3668	Plasmid stabilization system protein ParE	MIVEWRAQAREDRSNIFDYIADDNPTAALELDDRIAQQTDALPEHPELYRVGRMRGTREMVLAPNYVLVYRVLTRAGIIEIVRIVGARQDYGRRAKA
B_cep_plasmid_1041	GC_00000044	s33	19	19	1	COG3668	Plasmid stabilization system protein ParE	MIVEWRAQAREDRSNIFDYIADDNPTAALELDDRIAQQTDALPEHPELYRVGRMRGTREMVLAPNYVLVYRVLTRAGIIEIVRIVGARQDYGRRAKA
B_cep_plasmid_1042	GC_00000044	s35	19	19	1	COG3668	Plasmid stabilization system protein ParE	MIVEWRAQAREDRSNIFDYIADDNPTAALELDDRIAQQTDALPEHPELYRVGRMRGTREMVLAPNYVLVYRVLTRAGIIEIVRIVGARQDYGRRAKA
B_cep_plasmid_1043	GC_00000044	s36	19	19	1	COG3668	Plasmid stabilization system protein ParE	MIVEWRAQAREDRSNIFDYIADDNPTAALELDDRIAQQTDALPEHPELYRVGRMRGTREMVLAPNYVLVYRVLTRAGIIEIVRIVGARQDYGRRAKA
B_cep_plasmid_1044	GC_00000044	s37	19	19	1	COG3668	Plasmid stabilization system protein ParE	MIVEWRAQAREDRSNIFDYIADDNPTAALELDDRIAQQTDALPEHPELYRVGRMRGTREMVLAPNYVLVYRVLTRAGIIEIVRIVGARQDYGRRAKA
B_cep_plasmid_1045	GC_00000044	s39	19	19	1	COG3668	Plasmid stabilization system protein ParE	MIVEWRAQAREDRSNIFDYIADDNPTAALELDDRIAQQTDALPEHPELYRVGRMRGTREMVLAPNYVLVYRVLTRAGIIEIVRIVGARQDYGRRAKA
B_cep_plasmid_1046	GC_00000044	s41	19	19	1	COG3668	Plasmid stabilization system protein ParE	MIVEWRAQAREDRSNIFDYIADDNPTAALELDDRIAQQTDALPEHPELYRVGRMRGTREMVLAPNYVLVYRVLTRAGIIEIVRIVGARQDYGRRAKA
B_cep_plasmid_1047	GC_00000044	s57	19	19	1	COG3668	Plasmid stabilization system protein ParE	MIVEWRAQAREDRSNIFDYIADDNPTAALELDDRIAQQTDALPEHPELYRVGRMRGTREMVLAPNYVLVYRVLTRAGIIEIVRIVGARQDYGRRAKA
B_cep_plasmid_1048	GC_00000044	s9	19	19	1	COG3668	Plasmid stabilization system protein ParE	MIVEWRAQAREDRSNIFDYIADDNPTAALELDDRIAQQTDALPEHPELYRVGRMRGTREMVLAPNYVLVYRVLTRAGIIEIVRIVGARQDYGRRAKA
B_cep_plasmid_1049	GC_00000045	s12	19	19	1	COG1246|COG1393	N-acetylglutamate synthase or related acetyltransferase, GNAT family|Arsenate reductase and related proteins, glutaredoxin family	MSAIIIAHETVGSDVGLVKALVRDGLPVDDLNEPQRRFFGFTTLAGSHVGYGGFEQYGRDVLIRSVTVEPSCRSKGIGRNLVAVLLRQAFDADARTAWLLTTDAQAFFEKTGFNLVSRETAPAAILATRQAVELCPATAILLSRPITP
B_cep_plasmid_1050	GC_00000045	s15	19	19	1	COG1246|COG1393	N-acetylglutamate synthase or related acetyltransferase, GNAT family|Arsenate reductase and related proteins, glutaredoxin family	MSAIIIAHETVGSDVGLVKALVRDGLPVDDLNEPQRRFFGFTTLAGSHVGYGGFEQYGRDVLIRSVTVEPSCRSKGIGRNLVAVLLRQAFDADARTAWLLTTDAQAFFEKTGFNLVSRETAPAAILATRQAVELCPATAILLSRPITP
B_cep_plasmid_1051	GC_00000045	s16	19	19	1	COG1246|COG1393	N-acetylglutamate synthase or related acetyltransferase, GNAT family|Arsenate reductase and related proteins, glutaredoxin family	MSAIIIAHETVGSDVGLVKALVRDGLPVDDLNEPQRRFFGFTTLAGSHVGYGGFEQYGRDVLIRSVTVEPSCRSKGIGRNLVAVLLRQAFDADARTAWLLTTDAQAFFEKTGFNLVSRETAPAAILATRQAVELCPATAILLSRPITP
B_cep_plasmid_1052	GC_00000045	s18	19	19	1	COG1246|COG1393	N-acetylglutamate synthase or related acetyltransferase, GNAT family|Arsenate reductase and related proteins, glutaredoxin family	MSAIIIAHETVGSDVGLVKALVRDGLPVDDLNEPQRRFFGFTTLAGSHVGYGGFEQYGRDVLIRSVTVEPSCRSKGIGRNLVAVLLRQAFDADARTAWLLTTDAQAFFEKTGFNLVSRETAPAAILATRQAVELCPATAILLSRPITP
B_cep_plasmid_1053	GC_00000045	s20	19	19	1	COG1246|COG1393	N-acetylglutamate synthase or related acetyltransferase, GNAT family|Arsenate reductase and related proteins, glutaredoxin family	MSAIIIAHETVGSDVGLVKALVRDGLPVDDLNEPQRRFFGFTTLAGSHVGYGGFEQYGRDVLIRSVTVEPSCRSKGIGRNLVAVLLRQAFDADARTAWLLTTDAQAFFEKTGFNLVSRETAPAAILATRQAVELCPATAILLSRPITP
B_cep_plasmid_1054	GC_00000045	s22	19	19	1	COG1246|COG1393	N-acetylglutamate synthase or related acetyltransferase, GNAT family|Arsenate reductase and related proteins, glutaredoxin family	MSAIIIAHETVGSDVGLVKALVRDGLPVDDLNEPQRRFFGFTTLAGSHVGYGGFEQYGRDVLIRSVTVEPSCRSKGIGRNLVAVLLRQAFDADARTAWLLTTDAQAFFEKTGFNLVSRETAPAAILATRQAVELCPATAILLSRPITP
B_cep_plasmid_1055	GC_00000045	s23	19	19	1	COG1246|COG1393	N-acetylglutamate synthase or related acetyltransferase, GNAT family|Arsenate reductase and related proteins, glutaredoxin family	MSAIIIAHETVGSDVGLVKALVRDGLPVDDLNEPQRRFFGFTTLAGSHVGYGGFEQYGRDVLIRSVTVEPSCRSKGIGRNLVAVLLRQAFDADARTAWLLTTDAQAFFEKTGFNLVSRETAPAAILATRQAVELCPATAILLSRPITP
B_cep_plasmid_1056	GC_00000045	s24	19	19	1	COG1246|COG1393	N-acetylglutamate synthase or related acetyltransferase, GNAT family|Arsenate reductase and related proteins, glutaredoxin family	MSAIIIAHETVGSDVGLVKALVRDGLPVDDLNEPQRRFFGFTTLAGSHVGYGGFEQYGRDVLIRSVTVEPSCRSKGIGRNLVAVLLRQAFDADARTAWLLTTDAQAFFEKTGFNLVSRETAPAAILATRQAVELCPATAILLSRPITP
B_cep_plasmid_1057	GC_00000045	s25	19	19	1	COG1246|COG1393	N-acetylglutamate synthase or related acetyltransferase, GNAT family|Arsenate reductase and related proteins, glutaredoxin family	MSAIIIAHETVGSDVGLVKALVRDGLPVDDLNEPQRRFFGFTTLAGSHVGYGGFEQYGRDVLIRSVTVEPSCRSKGIGRNLVAVLLRQAFDADARTAWLLTTDAQAFFEKTGFNLVSRETAPAAILATRQAVELCPATAILLSRPITP
B_cep_plasmid_1058	GC_00000045	s28	19	19	1	COG1246|COG1393	N-acetylglutamate synthase or related acetyltransferase, GNAT family|Arsenate reductase and related proteins, glutaredoxin family	MSAIIIAHETVGSDVGLVKALVRDGLPVDDLNEPQRRFFGFTTLAGSHVGYGGFEQYGRDVLIRSVTVEPSCRSKGIGRNLVAVLLRQAFDADARTAWLLTTDAQAFFEKTGFNLVSRETAPAAILATRQAVELCPATAILLSRPITP
B_cep_plasmid_1059	GC_00000045	s31	19	19	1	COG1246|COG1393	N-acetylglutamate synthase or related acetyltransferase, GNAT family|Arsenate reductase and related proteins, glutaredoxin family	MSAIIIAHETVGSDVGLVKALVRDGLPVDDLNEPQRRFFGFTTLAGSHVGYGGFEQYGRDVLIRSVTVEPSCRSKGIGRNLVAVLLRQAFDADARTAWLLTTDAQAFFEKTGFNLVSRETAPAAILATRQAVELCPATAILLSRPITP
B_cep_plasmid_1060	GC_00000045	s33	19	19	1	COG1246|COG1393	N-acetylglutamate synthase or related acetyltransferase, GNAT family|Arsenate reductase and related proteins, glutaredoxin family	MSAIIIAHETVGSDVGLVKALVRDGLPVDDLNEPQRRFFGFTTLAGSHVGYGGFEQYGRDVLIRSVTVEPSCRSKGIGRNLVAVLLRQAFDADARTAWLLTTDAQAFFEKTGFNLVSRETAPAAILATRQAVELCPATAILLSRPITP
B_cep_plasmid_1061	GC_00000045	s35	19	19	1	COG1246|COG1393	N-acetylglutamate synthase or related acetyltransferase, GNAT family|Arsenate reductase and related proteins, glutaredoxin family	MSAIIIAHETVGSDVGLVKALVRDGLPVDDLNEPQRRFFGFTTLAGSHVGYGGFEQYGRDVLIRSVTVEPSCRSKGIGRNLVAVLLRQAFDADARTAWLLTTDAQAFFEKTGFNLVSRETAPAAILATRQAVELCPATAILLSRPITP
B_cep_plasmid_1062	GC_00000045	s36	19	19	1	COG1246|COG1393	N-acetylglutamate synthase or related acetyltransferase, GNAT family|Arsenate reductase and related proteins, glutaredoxin family	MSAIIIAHETVGSDVGLVKALVRDGLPVDDLNEPQRRFFGFTTLAGSHVGYGGFEQYGRDVLIRSVTVEPSCRSKGIGRNLVAVLLRQAFDADARTAWLLTTDAQAFFEKTGFNLVSRETAPAAILATRQAVELCPATAILLSRPITP
B_cep_plasmid_1063	GC_00000045	s37	19	19	1	COG1246|COG1393	N-acetylglutamate synthase or related acetyltransferase, GNAT family|Arsenate reductase and related proteins, glutaredoxin family	MSAIIIAHETVGSDVGLVKALVRDGLPVDDLNEPQRRFFGFTTLAGSHVGYGGFEQYGRDVLIRSVTVEPSCRSKGIGRNLVAVLLRQAFDADARTAWLLTTDAQAFFEKTGFNLVSRETAPAAILATRQAVELCPATAILLSRPITP
B_cep_plasmid_1064	GC_00000045	s39	19	19	1	COG1246|COG1393	N-acetylglutamate synthase or related acetyltransferase, GNAT family|Arsenate reductase and related proteins, glutaredoxin family	MSAIIIAHETVGSDVGLVKALVRDGLPVDDLNEPQRRFFGFTTLAGSHVGYGGFEQYGRDVLIRSVTVEPSCRSKGIGRNLVAVLLRQAFDADARTAWLLTTDAQAFFEKTGFNLVSRETAPAAILATRQAVELCPATAILLSRPITP
B_cep_plasmid_1065	GC_00000045	s41	19	19	1	COG1246|COG1393	N-acetylglutamate synthase or related acetyltransferase, GNAT family|Arsenate reductase and related proteins, glutaredoxin family	MSAIIIAHETVGSDVGLVKALVRDGLPVDDLNEPQRRFFGFTTLAGSHVGYGGFEQYGRDVLIRSVTVEPSCRSKGIGRNLVAVLLRQAFDADARTAWLLTTDAQAFFEKTGFNLVSRETAPAAILATRQAVELCPATAILLSRPITP
B_cep_plasmid_1066	GC_00000045	s57	19	19	1	COG1246|COG1393	N-acetylglutamate synthase or related acetyltransferase, GNAT family|Arsenate reductase and related proteins, glutaredoxin family	MSAIIIAHETVGSDVGLVKALVRDGLPVDDLNEPQRRFFGFTTLAGSHVGYGGFEQYGRDVLIRSVTVEPSCRSKGIGRNLVAVLLRQAFDADARTAWLLTTDAQAFFEKTGFNLVSRETAPAAILATRQAVELCPATAILLSRPITP
B_cep_plasmid_1067	GC_00000045	s9	19	19	1	COG1246|COG1393	N-acetylglutamate synthase or related acetyltransferase, GNAT family|Arsenate reductase and related proteins, glutaredoxin family	MSAIIIAHETVGSDVGLVKALVRDGLPVDDLNEPQRRFFGFTTLAGSHVGYGGFEQYGRDVLIRSVTVEPSCRSKGIGRNLVAVLLRQAFDADARTAWLLTTDAQAFFEKTGFNLVSRETAPAAILATRQAVELCPATAILLSRPITP
B_cep_plasmid_1068	GC_00000046	s12	19	19	1			MTNGSIDLGDVAARASHIDVACSRCERKGRYQLARLVDALGADFPMTNLGAELANCPHRKDAAHNKRCDVYFPGLRKLMSDDDPPT
B_cep_plasmid_1069	GC_00000046	s15	19	19	1			MTNGSIDLGDVAARASHIDVACSRCERKGRYQLARLVDALGADFPMTNLGAELANCPHRKDAAHNKRCDVYFPGLRKLMSDDDPPT
B_cep_plasmid_1070	GC_00000046	s16	19	19	1			MTNGSIDLGDVAARASHIDVACSRCERKGRYQLARLVDALGADFPMTNLGAELANCPHRKDAAHNKRCDVYFPGLRKLMSDDDPPT
B_cep_plasmid_1071	GC_00000046	s18	19	19	1			MTNGSIDLGDVAARASHIDVACSRCERKGRYQLARLVDALGADFPMTNLGAELANCPHRKDAAHNKRCDVYFPGLRKLMSDDDPPT
B_cep_plasmid_1072	GC_00000046	s20	19	19	1			MTNGSIDLGDVAARASHIDVACSRCERKGRYQLARLVDALGADFPMTNLGAELANCPHRKDAAHNKRCDVYFPGLRKLMSDDDPPT
B_cep_plasmid_1073	GC_00000046	s22	19	19	1			MTNGSIDLGDVAARASHIDVACSRCERKGRYQLARLVDALGADFPMTNLGAELANCPHRKDAAHNKRCDVYFPGLRKLMSDDDPPT
B_cep_plasmid_1074	GC_00000046	s23	19	19	1			MTNGSIDLGDVAARASHIDVACSRCERKGRYQLARLVDALGADFPMTNLGAELANCPHRKDAAHNKRCDVYFPGLRKLMSDDDPPT
B_cep_plasmid_1075	GC_00000046	s24	19	19	1			MTNGSIDLGDVAARASHIDVACSRCERKGRYQLARLVDALGADFPMTNLGAELANCPHRKDAAHNKRCDVYFPGLRKLMSDDDPPT
B_cep_plasmid_1076	GC_00000046	s25	19	19	1			MTNGSIDLGDVAARASHIDVACSRCERKGRYQLARLVDALGADFPMTNLGAELANCPHRKDAAHNKRCDVYFPGLRKLMSDDDPPT
B_cep_plasmid_1077	GC_00000046	s28	19	19	1			MTNGSIDLGDVAARASHIDVACSRCERKGRYQLARLVDALGADFPMTNLGAELANCPHRKDAAHNKRCDVYFPGLRKLMSDDDPPT
B_cep_plasmid_1078	GC_00000046	s31	19	19	1			MTNGSIDLGDVAARASHIDVACSRCERKGRYQLARLVDALGADFPMTNLGAELANCPHRKDAAHNKRCDVYFPGLRKLMSDDDPPT
B_cep_plasmid_1079	GC_00000046	s33	19	19	1			MTNGSIDLGDVAARASHIDVACSRCERKGRYQLARLVDALGADFPMTNLGAELANCPHRKDAAHNKRCDVYFPGLRKLMSDDDPPT
B_cep_plasmid_1080	GC_00000046	s35	19	19	1			MTNGSIDLGDVAARASHIDVACSRCERKGRYQLARLVDALGADFPMTNLGAELANCPHRKDAAHNKRCDVYFPGLRKLMSDDDPPT
B_cep_plasmid_1081	GC_00000046	s36	19	19	1			MTNGSIDLGDVAARASHIDVACSRCERKGRYQLARLVDALGADFPMTNLGAELANCPHRKDAAHNKRCDVYFPGLRKLMSDDDPPT
B_cep_plasmid_1082	GC_00000046	s37	19	19	1			MTNGSIDLGDVAARASHIDVACSRCERKGRYQLARLVDALGADFPMTNLGAELANCPHRKDAAHNKRCDVYFPGLRKLMSDDDPPT
B_cep_plasmid_1083	GC_00000046	s39	19	19	1			MTNGSIDLGDVAARASHIDVACSRCERKGRYQLARLVDALGADFPMTNLGAELANCPHRKDAAHNKRCDVYFPGLRKLMSDDDPPT
B_cep_plasmid_1084	GC_00000046	s41	19	19	1			MTNGSIDLGDVAARASHIDVACSRCERKGRYQLARLVDALGADFPMTNLGAELANCPHRKDAAHNKRCDVYFPGLRKLMSDDDPPT
B_cep_plasmid_1085	GC_00000046	s57	19	19	1			MTNGSIDLGDVAARASHIDVACSRCERKGRYQLARLVDALGADFPMTNLGAELANCPHRKDAAHNKRCDVYFPGLRKLMSDDDPPT
B_cep_plasmid_1086	GC_00000046	s9	19	19	1			MTNGSIDLGDVAARASHIDVACSRCERKGRYQLARLVDALGADFPMTNLGAELANCPHRKDAAHNKRCDVYFPGLRKLMSDDDPPT
B_cep_plasmid_1087	GC_00000047	s12	19	19	1	COG3328	Transposase (or an inactivated derivative)	MDMPMKKKRQTVARQAAARGPLPELPKELLDQLVKGPMTPTEVQDLMLAFNKAIIERAMGAEMNLHLGYPSGQSKPTGQANERNGASGKTVITDRGPVRVEVPRDRDGSFEPILIPKHERRFTGFDERIIAMYARGMSVREIQGFLAEHYGTEVSPDFISSVTDEVMAEALSWQNRPLEPMYPVVFFDALRVKIRDDGVVSNKAVYLALGIQADGQRDVLGLWIEQTEGAKFWLKVFNELKTRGCQDILIAVVDGLKGLTEAISAAYPRTTVQTCIVHLIRNSLEYASYKDRKALATALRPIYAAASEEAARQALQDFADGPWGEKYPTIVQSWQRAWEHVIPFFVFPPEIRRVVYTTNAIESLNMQLRKIIKTRGHFPNDEAAIKLLWLALRNVLAKT…
B_cep_plasmid_1088	GC_00000047	s15	19	19	1	COG3328	Transposase (or an inactivated derivative)	MDMPMKKKRQTVARQAAARGPLPELPKELLDQLVKGPMTPTEVQDLMLAFNKAIIERAMGAEMNLHLGYPSGQSKPTGQANERNGASGKTVITDRGPVRVEVPRDRDGSFEPILIPKHERRFTGFDERIIAMYARGMSVREIQGFLAEHYGTEVSPDFISSVTDEVMAEALSWQNRPLEPMYPVVFFDALRVKIRDDGVVSNKAVYLALGIQADGQRDVLGLWIEQTEGAKFWLKVFNELKTRGCQDILIAVVDGLKGLTEAISAAYPRTTVQTCIVHLIRNSLEYASYKDRKALATALRPIYAAASEEAARQALQDFADGPWGEKYPTIVQSWQRAWEHVIPFFVFPPEIRRVVYTTNAIESLNMQLRKIIKTRGHFPNDEAAIKLLWLALRNVLAKT…
B_cep_plasmid_1089	GC_00000047	s16	19	19	1	COG3328	Transposase (or an inactivated derivative)	MDMPMKKKRQTVARQAAARGPLPELPKELLDQLVKGPMTPTEVQDLMLAFNKAIIERAMGAEMNLHLGYPSGQSKPTGQANERNGASGKTVITDRGPVRVEVPRDRDGSFEPILIPKHERRFTGFDERIIAMYARGMSVREIQGFLAEHYGTEVSPDFISSVTDEVMAEALSWQNRPLEPMYPVVFFDALRVKIRDDGVVSNKAVYLALGIQADGQRDVLGLWIEQTEGAKFWLKVFNELKTRGCQDILIAVVDGLKGLTEAISAAYPRTTVQTCIVHLIRNSLEYASYKDRKALATALRPIYAAASEEAARQALQDFADGPWGEKYPTIVQSWQRAWEHVIPFFVFPPEIRRVVYTTNAIESLNMQLRKIIKTRGHFPNDEAAIKLLWLALRNVLAKT…
B_cep_plasmid_1090	GC_00000047	s18	19	19	1	COG3328	Transposase (or an inactivated derivative)	MDMPMKKKRQTVARQAAARGPLPELPKELLDQLVKGPMTPTEVQDLMLAFNKAIIERAMGAEMNLHLGYPSGQSKPTGQANERNGASGKTVITDRGPVRVEVPRDRDGSFEPILIPKHERRFTGFDERIIAMYARGMSVREIQGFLAEHYGTEVSPDFISSVTDEVMAEALSWQNRPLEPMYPVVFFDALRVKIRDDGVVSNKAVYLALGIQADGQRDVLGLWIEQTEGAKFWLKVFNELKTRGCQDILIAVVDGLKGLTEAISAAYPRTTVQTCIVHLIRNSLEYASYKDRKALATALRPIYAAASEEAARQALQDFADGPWGEKYPTIVQSWQRAWEHVIPFFVFPPEIRRVVYTTNAIESLNMQLRKIIKTRGHFPNDEAAIKLLWLALRNVLAKT…
B_cep_plasmid_1091	GC_00000047	s20	19	19	1	COG3328	Transposase (or an inactivated derivative)	MDMPMKKKRQTVARQAAARGPLPELPKELLDQLVKGPMTPTEVQDLMLAFNKAIIERAMGAEMNLHLGYPSGQSKPTGQANERNGASGKTVITDRGPVRVEVPRDRDGSFEPILIPKHERRFTGFDERIIAMYARGMSVREIQGFLAEHYGTEVSPDFISSVTDEVMAEALSWQNRPLEPMYPVVFFDALRVKIRDDGVVSNKAVYLALGIQADGQRDVLGLWIEQTEGAKFWLKVFNELKTRGCQDILIAVVDGLKGLTEAISAAYPRTTVQTCIVHLIRNSLEYASYKDRKALATALRPIYAAASEEAARQALQDFADGPWGEKYPTIVQSWQRAWEHVIPFFVFPPEIRRVVYTTNAIESLNMQLRKIIKTRGHFPNDEAAIKLLWLALRNVLAKT…
B_cep_plasmid_1092	GC_00000047	s22	19	19	1	COG3328	Transposase (or an inactivated derivative)	MDMPMKKKRQTVARQAAARGPLPELPKELLDQLVKGPMTPTEVQDLMLAFNKAIIERAMGAEMNLHLGYPSGQSKPTGQANERNGASGKTVITDRGPVRVEVPRDRDGSFEPILIPKHERRFTGFDERIIAMYARGMSVREIQGFLAEHYGTEVSPDFISSVTDEVMAEALSWQNRPLEPMYPVVFFDALRVKIRDDGVVSNKAVYLALGIQADGQRDVLGLWIEQTEGAKFWLKVFNELKTRGCQDILIAVVDGLKGLTEAISAAYPRTTVQTCIVHLIRNSLEYASYKDRKALATALRPIYAAASEEAARQALQDFADGPWGEKYPTIVQSWQRAWEHVIPFFVFPPEIRRVVYTTNAIESLNMQLRKIIKTRGHFPNDEAAIKLLWLALRNVLAKT…
B_cep_plasmid_1093	GC_00000047	s23	19	19	1	COG3328	Transposase (or an inactivated derivative)	MDMPMKKKRQTVARQAAARGPLPELPKELLDQLVKGPMTPTEVQDLMLAFNKAIIERAMGAEMNLHLGYPSGQSKPTGQANERNGASGKTVITDRGPVRVEVPRDRDGSFEPILIPKHERRFTGFDERIIAMYARGMSVREIQGFLAEHYGTEVSPDFISSVTDEVMAEALSWQNRPLEPMYPVVFFDALRVKIRDDGVVSNKAVYLALGIQADGQRDVLGLWIEQTEGAKFWLKVFNELKTRGCQDILIAVVDGLKGLTEAISAAYPRTTVQTCIVHLIRNSLEYASYKDRKALATALRPIYAAASEEAARQALQDFADGPWGEKYPTIVQSWQRAWEHVIPFFVFPPEIRRVVYTTNAIESLNMQLRKIIKTRGHFPNDEAAIKLLWLALRNVLAKT…
B_cep_plasmid_1094	GC_00000047	s24	19	19	1	COG3328	Transposase (or an inactivated derivative)	MDMPMKKKRQTVARQAAARGPLPELPKELLDQLVKGPMTPTEVQDLMLAFNKAIIERAMGAEMNLHLGYPSGQSKPTGQANERNGASGKTVITDRGPVRVEVPRDRDGSFEPILIPKHERRFTGFDERIIAMYARGMSVREIQGFLAEHYGTEVSPDFISSVTDEVMAEALSWQNRPLEPMYPVVFFDALRVKIRDDGVVSNKAVYLALGIQADGQRDVLGLWIEQTEGAKFWLKVFNELKTRGCQDILIAVVDGLKGLTEAISAAYPRTTVQTCIVHLIRNSLEYASYKDRKALATALRPIYAAASEEAARQALQDFADGPWGEKYPTIVQSWQRAWEHVIPFFVFPPEIRRVVYTTNAIESLNMQLRKIIKTRGHFPNDEAAIKLLWLALRNVLAKT…
B_cep_plasmid_1095	GC_00000047	s25	19	19	1	COG3328	Transposase (or an inactivated derivative)	MDMPMKKKRQTVARQAAARGPLPELPKELLDQLVKGPMTPTEVQDLMLAFNKAIIERAMGAEMNLHLGYPSGQSKPTGQANERNGASGKTVITDRGPVRVEVPRDRDGSFEPILIPKHERRFTGFDERIIAMYARGMSVREIQGFLAEHYGTEVSPDFISSVTDEVMAEALSWQNRPLEPMYPVVFFDALRVKIRDDGVVSNKAVYLALGIQADGQRDVLGLWIEQTEGAKFWLKVFNELKTRGCQDILIAVVDGLKGLTEAISAAYPRTTVQTCIVHLIRNSLEYASYKDRKALATALRPIYAAASEEAARQALQDFADGPWGEKYPTIVQSWQRAWEHVIPFFVFPPEIRRVVYTTNAIESLNMQLRKIIKTRGHFPNDEAAIKLLWLALRNVLAKT…
B_cep_plasmid_1096	GC_00000047	s28	19	19	1	COG3328	Transposase (or an inactivated derivative)	MDMPMKKKRQTVARQAAARGPLPELPKELLDQLVKGPMTPTEVQDLMLAFNKAIIERAMGAEMNLHLGYPSGQSKPTGQANERNGASGKTVITDRGPVRVEVPRDRDGSFEPILIPKHERRFTGFDERIIAMYARGMSVREIQGFLAEHYGTEVSPDFISSVTDEVMAEALSWQNRPLEPMYPVVFFDALRVKIRDDGVVSNKAVYLALGIQADGQRDVLGLWIEQTEGAKFWLKVFNELKTRGCQDILIAVVDGLKGLTEAISAAYPRTTVQTCIVHLIRNSLEYASYKDRKALATALRPIYAAASEEAARQALQDFADGPWGEKYPTIVQSWQRAWEHVIPFFVFPPEIRRVVYTTNAIESLNMQLRKIIKTRGHFPNDEAAIKLLWLALRNVLAKT…
B_cep_plasmid_1097	GC_00000047	s31	19	19	1	COG3328	Transposase (or an inactivated derivative)	MDMPMKKKRQTVARQAAARGPLPELPKELLDQLVKGPMTPTEVQDLMLAFNKAIIERAMGAEMNLHLGYPSGQSKPTGQANERNGASGKTVITDRGPVRVEVPRDRDGSFEPILIPKHERRFTGFDERIIAMYARGMSVREIQGFLAEHYGTEVSPDFISSVTDEVMAEALSWQNRPLEPMYPVVFFDALRVKIRDDGVVSNKAVYLALGIQADGQRDVLGLWIEQTEGAKFWLKVFNELKTRGCQDILIAVVDGLKGLTEAISAAYPRTTVQTCIVHLIRNSLEYASYKDRKALATALRPIYAAASEEAARQALQDFADGPWGEKYPTIVQSWQRAWEHVIPFFVFPPEIRRVVYTTNAIESLNMQLRKIIKTRGHFPNDEAAIKLLWLALRNVLAKT…
B_cep_plasmid_1098	GC_00000047	s33	19	19	1	COG3328	Transposase (or an inactivated derivative)	MDMPMKKKRQTVARQAAARGPLPELPKELLDQLVKGPMTPTEVQDLMLAFNKAIIERAMGAEMNLHLGYPSGQSKPTGQANERNGASGKTVITDRGPVRVEVPRDRDGSFEPILIPKHERRFTGFDERIIAMYARGMSVREIQGFLAEHYGTEVSPDFISSVTDEVMAEALSWQNRPLEPMYPVVFFDALRVKIRDDGVVSNKAVYLALGIQADGQRDVLGLWIEQTEGAKFWLKVFNELKTRGCQDILIAVVDGLKGLTEAISAAYPRTTVQTCIVHLIRNSLEYASYKDRKALATALRPIYAAASEEAARQALQDFADGPWGEKYPTIVQSWQRAWEHVIPFFVFPPEIRRVVYTTNAIESLNMQLRKIIKTRGHFPNDEAAIKLLWLALRNVLAKT…
B_cep_plasmid_1099	GC_00000047	s35	19	19	1	COG3328	Transposase (or an inactivated derivative)	MDMPMKKKRQTVARQAAARGPLPELPKELLDQLVKGPMTPTEVQDLMLAFNKAIIERAMGAEMNLHLGYPSGQSKPTGQANERNGASGKTVITDRGPVRVEVPRDRDGSFEPILIPKHERRFTGFDERIIAMYARGMSVREIQGFLAEHYGTEVSPDFISSVTDEVMAEALSWQNRPLEPMYPVVFFDALRVKIRDDGVVSNKAVYLALGIQADGQRDVLGLWIEQTEGAKFWLKVFNELKTRGCQDILIAVVDGLKGLTEAISAAYPRTTVQTCIVHLIRNSLEYASYKDRKALATALRPIYAAASEEAARQALQDFADGPWGEKYPTIVQSWQRAWEHVIPFFVFPPEIRRVVYTTNAIESLNMQLRKIIKTRGHFPNDEAAIKLLWLALRNVLAKT…
B_cep_plasmid_1100	GC_00000047	s36	19	19	1	COG3328	Transposase (or an inactivated derivative)	MDMPMKKKRQTVARQAAARGPLPELPKELLDQLVKGPMTPTEVQDLMLAFNKAIIERAMGAEMNLHLGYPSGQSKPTGQANERNGASGKTVITDRGPVRVEVPRDRDGSFEPILIPKHERRFTGFDERIIAMYARGMSVREIQGFLAEHYGTEVSPDFISSVTDEVMAEALSWQNRPLEPMYPVVFFDALRVKIRDDGVVSNKAVYLALGIQADGQRDVLGLWIEQTEGAKFWLKVFNELKTRGCQDILIAVVDGLKGLTEAISAAYPRTTVQTCIVHLIRNSLEYASYKDRKALATALRPIYAAASEEAARQALQDFADGPWGEKYPTIVQSWQRAWEHVIPFFVFPPEIRRVVYTTNAIESLNMQLRKIIKTRGHFPNDEAAIKLLWLALRNVLAKT…
B_cep_plasmid_1101	GC_00000047	s37	19	19	1	COG3328	Transposase (or an inactivated derivative)	MDMPMKKKRQTVARQAAARGPLPELPKELLDQLVKGPMTPTEVQDLMLAFNKAIIERAMGAEMNLHLGYPSGQSKPTGQANERNGASGKTVITDRGPVRVEVPRDRDGSFEPILIPKHERRFTGFDERIIAMYARGMSVREIQGFLAEHYGTEVSPDFISSVTDEVMAEALSWQNRPLEPMYPVVFFDALRVKIRDDGVVSNKAVYLALGIQADGQRDVLGLWIEQTEGAKFWLKVFNELKTRGCQDILIAVVDGLKGLTEAISAAYPRTTVQTCIVHLIRNSLEYASYKDRKALATALRPIYAAASEEAARQALQDFADGPWGEKYPTIVQSWQRAWEHVIPFFVFPPEIRRVVYTTNAIESLNMQLRKIIKTRGHFPNDEAAIKLLWLALRNVLAKT…
B_cep_plasmid_1102	GC_00000047	s39	19	19	1	COG3328	Transposase (or an inactivated derivative)	MDMPMKKKRQTVARQAAARGPLPELPKELLDQLVKGPMTPTEVQDLMLAFNKAIIERAMGAEMNLHLGYPSGQSKPTGQANERNGASGKTVITDRGPVRVEVPRDRDGSFEPILIPKHERRFTGFDERIIAMYARGMSVREIQGFLAEHYGTEVSPDFISSVTDEVMAEALSWQNRPLEPMYPVVFFDALRVKIRDDGVVSNKAVYLALGIQADGQRDVLGLWIEQTEGAKFWLKVFNELKTRGCQDILIAVVDGLKGLTEAISAAYPRTTVQTCIVHLIRNSLEYASYKDRKALATALRPIYAAASEEAARQALQDFADGPWGEKYPTIVQSWQRAWEHVIPFFVFPPEIRRVVYTTNAIESLNMQLRKIIKTRGHFPNDEAAIKLLWLALRNVLAKT…
B_cep_plasmid_1103	GC_00000047	s41	19	19	1	COG3328	Transposase (or an inactivated derivative)	MDMPMKKKRQTVARQAAARGPLPELPKELLDQLVKGPMTPTEVQDLMLAFNKAIIERAMGAEMNLHLGYPSGQSKPTGQANERNGASGKTVITDRGPVRVEVPRDRDGSFEPILIPKHERRFTGFDERIIAMYARGMSVREIQGFLAEHYGTEVSPDFISSVTDEVMAEALSWQNRPLEPMYPVVFFDALRVKIRDDGVVSNKAVYLALGIQADGQRDVLGLWIEQTEGAKFWLKVFNELKTRGCQDILIAVVDGLKGLTEAISAAYPRTTVQTCIVHLIRNSLEYASYKDRKALATALRPIYAAASEEAARQALQDFADGPWGEKYPTIVQSWQRAWEHVIPFFVFPPEIRRVVYTTNAIESLNMQLRKIIKTRGHFPNDEAAIKLLWLALRNVLAKT…
B_cep_plasmid_1104	GC_00000047	s57	19	19	1	COG3328	Transposase (or an inactivated derivative)	MDMPMKKKRQTVARQAAARGPLPELPKELLDQLVKGPMTPTEVQDLMLAFNKAIIERAMGAEMNLHLGYPSGQSKPTGQANERNGASGKTVITDRGPVRVEVPRDRDGSFEPILIPKHERRFTGFDERIIAMYARGMSVREIQGFLAEHYGTEVSPDFISSVTDEVMAEALSWQNRPLEPMYPVVFFDALRVKIRDDGVVSNKAVYLALGIQADGQRDVLGLWIEQTEGAKFWLKVFNELKTRGCQDILIAVVDGLKGLTEAISAAYPRTTVQTCIVHLIRNSLEYASYKDRKALATALRPIYAAASEEAARQALQDFADGPWGEKYPTIVQSWQRAWEHVIPFFVFPPEIRRVVYTTNAIESLNMQLRKIIKTRGHFPNDEAAIKLLWLALRNVLAKT…
B_cep_plasmid_1105	GC_00000047	s9	19	19	1	COG3328	Transposase (or an inactivated derivative)	MDMPMKKKRQTVARQAAARGPLPELPKELLDQLVKGPMTPTEVQDLMLAFNKAIIERAMGAEMNLHLGYPSGQSKPTGQANERNGASGKTVITDRGPVRVEVPRDRDGSFEPILIPKHERRFTGFDERIIAMYARGMSVREIQGFLAEHYGTEVSPDFISSVTDEVMAEALSWQNRPLEPMYPVVFFDALRVKIRDDGVVSNKAVYLALGIQADGQRDVLGLWIEQTEGAKFWLKVFNELKTRGCQDILIAVVDGLKGLTEAISAAYPRTTVQTCIVHLIRNSLEYASYKDRKALATALRPIYAAASEEAARQALQDFADGPWGEKYPTIVQSWQRAWEHVIPFFVFPPEIRRVVYTTNAIESLNMQLRKIIKTRGHFPNDEAAIKLLWLALRNVLAKT…
B_cep_plasmid_1106	GC_00000048	s12	19	19	1			MTENTQTISLLKRFVVRHRGALSALAAVLLFAVVIAWDQWESAQRQAQENRQIAEHGCTKLPPEAGKPDRILCPGNRIIARPSPVF
B_cep_plasmid_1107	GC_00000048	s15	19	19	1			MTENTQTISLLKRFVVRHRGALSALAAVLLFAVVIAWDQWESAQRQAQENRQIAEHGCTKLPPEAGKPDRILCPGNRIIARPSPVF
B_cep_plasmid_1108	GC_00000048	s16	19	19	1			MTENTQTISLLKRFVVRHRGALSALAAVLLFAVVIAWDQWESAQRQAQENRQIAEHGCTKLPPEAGKPDRILCPGNRIIARPSPVF
B_cep_plasmid_1109	GC_00000048	s18	19	19	1			MTENTQTISLLKRFVVRHRGALSALAAVLLFAVVIAWDQWESAQRQAQENRQIAEHGCTKLPPEAGKPDRILCPGNRIIARPSPVF
B_cep_plasmid_1110	GC_00000048	s20	19	19	1			MTENTQTISLLKRFVVRHRGALSALAAVLLFAVVIAWDQWESAQRQAQENRQIAEHGCTKLPPEAGKPDRILCPGNRIIARPSPVF
B_cep_plasmid_1111	GC_00000048	s22	19	19	1			MTENTQTISLLKRFVVRHRGALSALAAVLLFAVVIAWDQWESAQRQAQENRQIAEHGCTKLPPEAGKPDRILCPGNRIIARPSPVF
B_cep_plasmid_1112	GC_00000048	s23	19	19	1			MTENTQTISLLKRFVVRHRGALSALAAVLLFAVVIAWDQWESAQRQAQENRQIAEHGCTKLPPEAGKPDRILCPGNRIIARPSPVF
B_cep_plasmid_1113	GC_00000048	s24	19	19	1			MTENTQTISLLKRFVVRHRGALSALAAVLLFAVVIAWDQWESAQRQAQENRQIAEHGCTKLPPEAGKPDRILCPGNRIIARPSPVF
B_cep_plasmid_1114	GC_00000048	s25	19	19	1			MTENTQTISLLKRFVVRHRGALSALAAVLLFAVVIAWDQWESAQRQAQENRQIAEHGCTKLPPEAGKPDRILCPGNRIIARPSPVF
B_cep_plasmid_1115	GC_00000048	s28	19	19	1			MTENTQTISLLKRFVVRHRGALSALAAVLLFAVVIAWDQWESAQRQAQENRQIAEHGCTKLPPEAGKPDRILCPGNRIIARPSPVF
B_cep_plasmid_1116	GC_00000048	s31	19	19	1			MTENTQTISLLKRFVVRHRGALSALAAVLLFAVVIAWDQWESAQRQAQENRQIAEHGCTKLPPEAGKPDRILCPGNRIIARPSPVF
B_cep_plasmid_1117	GC_00000048	s33	19	19	1			MTENTQTISLLKRFVVRHRGALSALAAVLLFAVVIAWDQWESAQRQAQENRQIAEHGCTKLPPEAGKPDRILCPGNRIIARPSPVF
B_cep_plasmid_1118	GC_00000048	s35	19	19	1			MTENTQTISLLKRFVVRHRGALSALAAVLLFAVVIAWDQWESAQRQAQENRQIAEHGCTKLPPEAGKPDRILCPGNRIIARPSPVF
B_cep_plasmid_1119	GC_00000048	s36	19	19	1			MTENTQTISLLKRFVVRHRGALSALAAVLLFAVVIAWDQWESAQRQAQENRQIAEHGCTKLPPEAGKPDRILCPGNRIIARPSPVF
B_cep_plasmid_1120	GC_00000048	s37	19	19	1			MTENTQTISLLKRFVVRHRGALSALAAVLLFAVVIAWDQWESAQRQAQENRQIAEHGCTKLPPEAGKPDRILCPGNRIIARPSPVF
B_cep_plasmid_1121	GC_00000048	s39	19	19	1			MTENTQTISLLKRFVVRHRGALSALAAVLLFAVVIAWDQWESAQRQAQENRQIAEHGCTKLPPEAGKPDRILCPGNRIIARPSPVF
B_cep_plasmid_1122	GC_00000048	s41	19	19	1			MTENTQTISLLKRFVVRHRGALSALAAVLLFAVVIAWDQWESAQRQAQENRQIAEHGCTKLPPEAGKPDRILCPGNRIIARPSPVF
B_cep_plasmid_1123	GC_00000048	s57	19	19	1			MTENTQTISLLKRFVVRHRGALSALAAVLLFAVVIAWDQWESAQRQAQENRQIAEHGCTKLPPEAGKPDRILCPGNRIIARPSPVF
B_cep_plasmid_1124	GC_00000048	s9	19	19	1			MTENTQTISLLKRFVVRHRGALSALAAVLLFAVVIAWDQWESAQRQAQENRQIAEHGCTKLPPEAGKPDRILCPGNRIIARPSPVF
B_cep_plasmid_1125	GC_00000049	s12	19	19	1	COG1484	DNA replication protein DnaC	MLMQHTLTQLKALKLDGMARAFEEQSTLTASTSLSFEERVGMLVDRELAWRDTRRLERLLRAAKLKNPQACVEDIEYRQTRGLDQRIVATLAGCDWVRNAQNLILTGPTGAGKTWLACAFGQQACRQGFSVFYVRVARLFEELKIAHGDGSFTRRLAQLAKIDVLILDDWGLQDLDQAARNDLLEVLDDRVGTRSTVITSQLPLEHWHAWLQDPTLADAILDRLVHQAHKLPVKGDSMRKKTKSESADA
B_cep_plasmid_1126	GC_00000049	s15	19	19	1	COG1484	DNA replication protein DnaC	MLMQHTLTQLKALKLDGMARAFEEQSTLTASTSLSFEERVGMLVDRELAWRDTRRLERLLRAAKLKNPQACVEDIEYRQTRGLDQRIVATLAGCDWVRNAQNLILTGPTGAGKTWLACAFGQQACRQGFSVFYVRVARLFEELKIAHGDGSFTRRLAQLAKIDVLILDDWGLQDLDQAARNDLLEVLDDRVGTRSTVITSQLPLEHWHAWLQDPTLADAILDRLVHQAHKLPVKGDSMRKKTKSESADA
B_cep_plasmid_1127	GC_00000049	s16	19	19	1	COG1484	DNA replication protein DnaC	MLMQHTLTQLKALKLDGMARAFEEQSTLTASTSLSFEERVGMLVDRELAWRDTRRLERLLRAAKLKNPQACVEDIEYRQTRGLDQRIVATLAGCDWVRNAQNLILTGPTGAGKTWLACAFGQQACRQGFSVFYVRVARLFEELKIAHGDGSFTRRLAQLAKIDVLILDDWGLQDLDQAARNDLLEVLDDRVGTRSTVITSQLPLEHWHAWLQDPTLADAILDRLVHQAHKLPVKGDSMRKKTKSESADA
B_cep_plasmid_1128	GC_00000049	s18	19	19	1	COG1484	DNA replication protein DnaC	MLMQHTLTQLKALKLDGMARAFEEQSTLTASTSLSFEERVGMLVDRELAWRDTRRLERLLRAAKLKNPQACVEDIEYRQTRGLDQRIVATLAGCDWVRNAQNLILTGPTGAGKTWLACAFGQQACRQGFSVFYVRVARLFEELKIAHGDGSFTRRLAQLAKIDVLILDDWGLQDLDQAARNDLLEVLDDRVGTRSTVITSQLPLEHWHAWLQDPTLADAILDRLVHQAHKLPVKGDSMRKKTKSESADA
B_cep_plasmid_1129	GC_00000049	s20	19	19	1	COG1484	DNA replication protein DnaC	MLMQHTLTQLKALKLDGMARAFEEQSTLTASTSLSFEERVGMLVDRELAWRDTRRLERLLRAAKLKNPQACVEDIEYRQTRGLDQRIVATLAGCDWVRNAQNLILTGPTGAGKTWLACAFGQQACRQGFSVFYVRVARLFEELKIAHGDGSFTRRLAQLAKIDVLILDDWGLQDLDQAARNDLLEVLDDRVGTRSTVITSQLPLEHWHAWLQDPTLADAILDRLVHQAHKLPVKGDSMRKKTKSESADA
B_cep_plasmid_1130	GC_00000049	s22	19	19	1	COG1484	DNA replication protein DnaC	MLMQHTLTQLKALKLDGMARAFEEQSTLTASTSLSFEERVGMLVDRELAWRDTRRLERLLRAAKLKNPQACVEDIEYRQTRGLDQRIVATLAGCDWVRNAQNLILTGPTGAGKTWLACAFGQQACRQGFSVFYVRVARLFEELKIAHGDGSFTRRLAQLAKIDVLILDDWGLQDLDQAARNDLLEVLDDRVGTRSTVITSQLPLEHWHAWLQDPTLADAILDRLVHQAHKLPVKGDSMRKKTKSESADA
B_cep_plasmid_1131	GC_00000049	s23	19	19	1	COG1484	DNA replication protein DnaC	MLMQHTLTQLKALKLDGMARAFEEQSTLTASTSLSFEERVGMLVDRELAWRDTRRLERLLRAAKLKNPQACVEDIEYRQTRGLDQRIVATLAGCDWVRNAQNLILTGPTGAGKTWLACAFGQQACRQGFSVFYVRVARLFEELKIAHGDGSFTRRLAQLAKIDVLILDDWGLQDLDQAARNDLLEVLDDRVGTRSTVITSQLPLEHWHAWLQDPTLADAILDRLVHQAHKLPVKGDSMRKKTKSESADA
B_cep_plasmid_1132	GC_00000049	s24	19	19	1	COG1484	DNA replication protein DnaC	MLMQHTLTQLKALKLDGMARAFEEQSTLTASTSLSFEERVGMLVDRELAWRDTRRLERLLRAAKLKNPQACVEDIEYRQTRGLDQRIVATLAGCDWVRNAQNLILTGPTGAGKTWLACAFGQQACRQGFSVFYVRVARLFEELKIAHGDGSFTRRLAQLAKIDVLILDDWGLQDLDQAARNDLLEVLDDRVGTRSTVITSQLPLEHWHAWLQDPTLADAILDRLVHQAHKLPVKGDSMRKKTKSESADA
B_cep_plasmid_1133	GC_00000049	s25	19	19	1	COG1484	DNA replication protein DnaC	MLMQHTLTQLKALKLDGMARAFEEQSTLTASTSLSFEERVGMLVDRELAWRDTRRLERLLRAAKLKNPQACVEDIEYRQTRGLDQRIVATLAGCDWVRNAQNLILTGPTGAGKTWLACAFGQQACRQGFSVFYVRVARLFEELKIAHGDGSFTRRLAQLAKIDVLILDDWGLQDLDQAARNDLLEVLDDRVGTRSTVITSQLPLEHWHAWLQDPTLADAILDRLVHQAHKLPVKGDSMRKKTKSESADA
B_cep_plasmid_1134	GC_00000049	s28	19	19	1	COG1484	DNA replication protein DnaC	MLMQHTLTQLKALKLDGMARAFEEQSTLTASTSLSFEERVGMLVDRELAWRDTRRLERLLRAAKLKNPQACVEDIEYRQTRGLDQRIVATLAGCDWVRNAQNLILTGPTGAGKTWLACAFGQQACRQGFSVFYVRVARLFEELKIAHGDGSFTRRLAQLAKIDVLILDDWGLQDLDQAARNDLLEVLDDRVGTRSTVITSQLPLEHWHAWLQDPTLADAILDRLVHQAHKLPVKGDSMRKKTKSESADA
B_cep_plasmid_1135	GC_00000049	s31	19	19	1	COG1484	DNA replication protein DnaC	MLMQHTLTQLKALKLDGMARAFEEQSTLTASTSLSFEERVGMLVDRELAWRDTRRLERLLRAAKLKNPQACVEDIEYRQTRGLDQRIVATLAGCDWVRNAQNLILTGPTGAGKTWLACAFGQQACRQGFSVFYVRVARLFEELKIAHGDGSFTRRLAQLAKIDVLILDDWGLQDLDQAARNDLLEVLDDRVGTRSTVITSQLPLEHWHAWLQDPTLADAILDRLVHQAHKLPVKGDSMRKKTKSESADA
B_cep_plasmid_1136	GC_00000049	s33	19	19	1	COG1484	DNA replication protein DnaC	MLMQHTLTQLKALKLDGMARAFEEQSTLTASTSLSFEERVGMLVDRELAWRDTRRLERLLRAAKLKNPQACVEDIEYRQTRGLDQRIVATLAGCDWVRNAQNLILTGPTGAGKTWLACAFGQQACRQGFSVFYVRVARLFEELKIAHGDGSFTRRLAQLAKIDVLILDDWGLQDLDQAARNDLLEVLDDRVGTRSTVITSQLPLEHWHAWLQDPTLADAILDRLVHQAHKLPVKGDSMRKKTKSESADA
B_cep_plasmid_1137	GC_00000049	s35	19	19	1	COG1484	DNA replication protein DnaC	MLMQHTLTQLKALKLDGMARAFEEQSTLTASTSLSFEERVGMLVDRELAWRDTRRLERLLRAAKLKNPQACVEDIEYRQTRGLDQRIVATLAGCDWVRNAQNLILTGPTGAGKTWLACAFGQQACRQGFSVFYVRVARLFEELKIAHGDGSFTRRLAQLAKIDVLILDDWGLQDLDQAARNDLLEVLDDRVGTRSTVITSQLPLEHWHAWLQDPTLADAILDRLVHQAHKLPVKGDSMRKKTKSESADA
B_cep_plasmid_1138	GC_00000049	s36	19	19	1	COG1484	DNA replication protein DnaC	MLMQHTLTQLKALKLDGMARAFEEQSTLTASTSLSFEERVGMLVDRELAWRDTRRLERLLRAAKLKNPQACVEDIEYRQTRGLDQRIVATLAGCDWVRNAQNLILTGPTGAGKTWLACAFGQQACRQGFSVFYVRVARLFEELKIAHGDGSFTRRLAQLAKIDVLILDDWGLQDLDQAARNDLLEVLDDRVGTRSTVITSQLPLEHWHAWLQDPTLADAILDRLVHQAHKLPVKGDSMRKKTKSESADA
B_cep_plasmid_1139	GC_00000049	s37	19	19	1	COG1484	DNA replication protein DnaC	MLMQHTLTQLKALKLDGMARAFEEQSTLTASTSLSFEERVGMLVDRELAWRDTRRLERLLRAAKLKNPQACVEDIEYRQTRGLDQRIVATLAGCDWVRNAQNLILTGPTGAGKTWLACAFGQQACRQGFSVFYVRVARLFEELKIAHGDGSFTRRLAQLAKIDVLILDDWGLQDLDQAARNDLLEVLDDRVGTRSTVITSQLPLEHWHAWLQDPTLADAILDRLVHQAHKLPVKGDSMRKKTKSESADA
B_cep_plasmid_1140	GC_00000049	s39	19	19	1	COG1484	DNA replication protein DnaC	MLMQHTLTQLKALKLDGMARAFEEQSTLTASTSLSFEERVGMLVDRELAWRDTRRLERLLRAAKLKNPQACVEDIEYRQTRGLDQRIVATLAGCDWVRNAQNLILTGPTGAGKTWLACAFGQQACRQGFSVFYVRVARLFEELKIAHGDGSFTRRLAQLAKIDVLILDDWGLQDLDQAARNDLLEVLDDRVGTRSTVITSQLPLEHWHAWLQDPTLADAILDRLVHQAHKLPVKGDSMRKKTKSESADA
B_cep_plasmid_1141	GC_00000049	s41	19	19	1	COG1484	DNA replication protein DnaC	MLMQHTLTQLKALKLDGMARAFEEQSTLTASTSLSFEERVGMLVDRELAWRDTRRLERLLRAAKLKNPQACVEDIEYRQTRGLDQRIVATLAGCDWVRNAQNLILTGPTGAGKTWLACAFGQQACRQGFSVFYVRVARLFEELKIAHGDGSFTRRLAQLAKIDVLILDDWGLQDLDQAARNDLLEVLDDRVGTRSTVITSQLPLEHWHAWLQDPTLADAILDRLVHQAHKLPVKGDSMRKKTKSESADA
B_cep_plasmid_1142	GC_00000049	s57	19	19	1	COG1484	DNA replication protein DnaC	MLMQHTLTQLKALKLDGMARAFEEQSTLTASTSLSFEERVGMLVDRELAWRDTRRLERLLRAAKLKNPQACVEDIEYRQTRGLDQRIVATLAGCDWVRNAQNLILTGPTGAGKTWLACAFGQQACRQGFSVFYVRVARLFEELKIAHGDGSFTRRLAQLAKIDVLILDDWGLQDLDQAARNDLLEVLDDRVGTRSTVITSQLPLEHWHAWLQDPTLADAILDRLVHQAHKLPVKGDSMRKKTKSESADA
B_cep_plasmid_1143	GC_00000049	s9	19	19	1	COG1484	DNA replication protein DnaC	MLMQHTLTQLKALKLDGMARAFEEQSTLTASTSLSFEERVGMLVDRELAWRDTRRLERLLRAAKLKNPQACVEDIEYRQTRGLDQRIVATLAGCDWVRNAQNLILTGPTGAGKTWLACAFGQQACRQGFSVFYVRVARLFEELKIAHGDGSFTRRLAQLAKIDVLILDDWGLQDLDQAARNDLLEVLDDRVGTRSTVITSQLPLEHWHAWLQDPTLADAILDRLVHQAHKLPVKGDSMRKKTKSESADA
B_cep_plasmid_1144	GC_00000050	s12	19	19	1	COG3501|COG4253	Uncharacterized conserved protein, implicated in type VI secretion and phage assembly|Uncharacterized conserved protein, DUF2345 family	MASDMLDKVLRGGYAQFDRIVKLDTPLGDNWLTPLYVKIKARLGRNFEVTVDASSVVGDKIKLSALMLQPVTLWIRQTDGGYLPIHGYVQQARRLGNDGTLSYFQLHFASWLSFLKLSSDRRDWQEVSGWQILTDVFDKHPQASGNYGQELRTAIRSYSHRVQWETDWNFVHRSLEEVGVFPRFDFAKDGKSHKVVMMDDLYFGPSLPNSEMKFSHAGTDQDFDGLTQLSEQQDAQSATLTLGTVDYKRPDLDKQASTPAADLDELPGQGEEYLYTGSQTWAESDAGQQQARCHGAALWSQCGVGIRAPLEGRHIGA
B_cep_plasmid_1145	GC_00000050	s15	19	19	1	COG3501|COG4253	Uncharacterized conserved protein, implicated in type VI secretion and phage assembly|Uncharacterized conserved protein, DUF2345 family	MASDMLDKVLRGGYAQFDRIVKLDTPLGDNWLTPLYVKIKARLGRNFEVTVDASSVVGDKIKLSALMLQPVTLWIRQTDGGYLPIHGYVQQARRLGNDGTLSYFQLHFASWLSFLKLSSDRRDWQEVSGWQILTDVFDKHPQASGNYGQELRTAIRSYSHRVQWETDWNFVHRSLEEVGVFPRFDFAKDGKSHKVVMMDDLYFGPSLPNSEMKFSHAGTDQDFDGLTQLSEQQDAQSATLTLGTVDYKRPDLDKQASTPAADLDELPGQGEEYLYTGSQTWAESDAGQQQARCHGAALWSQCGVGIRAPLEGRHIGA
B_cep_plasmid_1146	GC_00000050	s16	19	19	1	COG3501|COG4253	Uncharacterized conserved protein, implicated in type VI secretion and phage assembly|Uncharacterized conserved protein, DUF2345 family	MASDMLDKVLRGGYAQFDRIVKLDTPLGDNWLTPLYVKIKARLGRNFEVTVDASSVVGDKIKLSALMLQPVTLWIRQTDGGYLPIHGYVQQARRLGNDGTLSYFQLHFASWLSFLKLSSDRRDWQEVSGWQILTDVFDKHPQASGNYGQELRTAIRSYSHRVQWETDWNFVHRSLEEVGVFPRFDFAKDGKSHKVVMMDDLYFGPSLPNSEMKFSHAGTDQDFDGLTQLSEQQDAQSATLTLGTVDYKRPDLDKQASTPAADLDELPGQGEEYLYTGSQTWAESDAGQQQARCHGAALWSQCGVGIRAPLEGRHIGA
B_cep_plasmid_1147	GC_00000050	s18	19	19	1	COG3501|COG4253	Uncharacterized conserved protein, implicated in type VI secretion and phage assembly|Uncharacterized conserved protein, DUF2345 family	MASDMLDKVLRGGYAQFDRIVKLDTPLGDNWLTPLYVKIKARLGRNFEVTVDASSVVGDKIKLSALMLQPVTLWIRQTDGGYLPIHGYVQQARRLGNDGTLSYFQLHFASWLSFLKLSSDRRDWQEVSGWQILTDVFDKHPQASGNYGQELRTAIRSYSHRVQWETDWNFVHRSLEEVGVFPRFDFAKDGKSHKVVMMDDLYFGPSLPNSEMKFSHAGTDQDFDGLTQLSEQQDAQSATLTLGTVDYKRPDLDKQASTPAADLDELPGQGEEYLYTGSQTWAESDAGQQQARCHGAALWSQCGVGIRAPLEGRHIGA
B_cep_plasmid_1148	GC_00000050	s20	19	19	1	COG3501|COG4253	Uncharacterized conserved protein, implicated in type VI secretion and phage assembly|Uncharacterized conserved protein, DUF2345 family	MASDMLDKVLRGGYAQFDRIVKLDTPLGDNWLTPLYVKIKARLGRNFEVTVDASSVVGDKIKLSALMLQPVTLWIRQTDGGYLPIHGYVQQARRLGNDGTLSYFQLHFASWLSFLKLSSDRRDWQEVSGWQILTDVFDKHPQASGNYGQELRTAIRSYSHRVQWETDWNFVHRSLEEVGVFPRFDFAKDGKSHKVVMMDDLYFGPSLPNSEMKFSHAGTDQDFDGLTQLSEQQDAQSATLTLGTVDYKRPDLDKQASTPAADLDELPGQGEEYLYTGSQTWAESDAGQQQARCHGAALWSQCGVGIRAPLEGRHIGA
B_cep_plasmid_1149	GC_00000050	s22	19	19	1	COG3501|COG4253	Uncharacterized conserved protein, implicated in type VI secretion and phage assembly|Uncharacterized conserved protein, DUF2345 family	MASDMLDKVLRGGYAQFDRIVKLDTPLGDNWLTPLYVKIKARLGRNFEVTVDASSVVGDKIKLSALMLQPVTLWIRQTDGGYLPIHGYVQQARRLGNDGTLSYFQLHFASWLSFLKLSSDRRDWQEVSGWQILTDVFDKHPQASGNYGQELRTAIRSYSHRVQWETDWNFVHRSLEEVGVFPRFDFAKDGKSHKVVMMDDLYFGPSLPNSEMKFSHAGTDQDFDGLTQLSEQQDAQSATLTLGTVDYKRPDLDKQASTPAADLDELPGQGEEYLYTGSQTWAESDAGQQQARCHGAALWSQCGVGIRAPLEGRHIGA
B_cep_plasmid_1150	GC_00000050	s23	19	19	1	COG3501|COG4253	Uncharacterized conserved protein, implicated in type VI secretion and phage assembly|Uncharacterized conserved protein, DUF2345 family	MASDMLDKVLRGGYAQFDRIVKLDTPLGDNWLTPLYVKIKARLGRNFEVTVDASSVVGDKIKLSALMLQPVTLWIRQTDGGYLPIHGYVQQARRLGNDGTLSYFQLHFASWLSFLKLSSDRRDWQEVSGWQILTDVFDKHPQASGNYGQELRTAIRSYSHRVQWETDWNFVHRSLEEVGVFPRFDFAKDGKSHKVVMMDDLYFGPSLPNSEMKFSHAGTDQDFDGLTQLSEQQDAQSATLTLGTVDYKRPDLDKQASTPAADLDELPGQGEEYLYTGSQTWAESDAGQQQARCHGAALWSQCGVGIRAPLEGRHIGA
B_cep_plasmid_1151	GC_00000050	s24	19	19	1	COG3501|COG4253	Uncharacterized conserved protein, implicated in type VI secretion and phage assembly|Uncharacterized conserved protein, DUF2345 family	MASDMLDKVLRGGYAQFDRIVKLDTPLGDNWLTPLYVKIKARLGRNFEVTVDASSVVGDKIKLSALMLQPVTLWIRQTDGGYLPIHGYVQQARRLGNDGTLSYFQLHFASWLSFLKLSSDRRDWQEVSGWQILTDVFDKHPQASGNYGQELRTAIRSYSHRVQWETDWNFVHRSLEEVGVFPRFDFAKDGKSHKVVMMDDLYFGPSLPNSEMKFSHAGTDQDFDGLTQLSEQQDAQSATLTLGTVDYKRPDLDKQASTPAADLDELPGQGEEYLYTGSQTWAESDAGQQQARCHGAALWSQCGVGIRAPLEGRHIGA
B_cep_plasmid_1152	GC_00000050	s25	19	19	1	COG3501|COG4253	Uncharacterized conserved protein, implicated in type VI secretion and phage assembly|Uncharacterized conserved protein, DUF2345 family	MASDMLDKVLRGGYAQFDRIVKLDTPLGDNWLTPLYVKIKARLGRNFEVTVDASSVVGDKIKLSALMLQPVTLWIRQTDGGYLPIHGYVQQARRLGNDGTLSYFQLHFASWLSFLKLSSDRRDWQEVSGWQILTDVFDKHPQASGNYGQELRTAIRSYSHRVQWETDWNFVHRSLEEVGVFPRFDFAKDGKSHKVVMMDDLYFGPSLPNSEMKFSHAGTDQDFDGLTQLSEQQDAQSATLTLGTVDYKRPDLDKQASTPAADLDELPGQGEEYLYTGSQTWAESDAGQQQARCHGAALWSQCGVGIRAPLEGRHIGA
B_cep_plasmid_1153	GC_00000050	s28	19	19	1	COG3501|COG4253	Uncharacterized conserved protein, implicated in type VI secretion and phage assembly|Uncharacterized conserved protein, DUF2345 family	MASDMLDKVLRGGYAQFDRIVKLDTPLGDNWLTPLYVKIKARLGRNFEVTVDASSVVGDKIKLSALMLQPVTLWIRQTDGGYLPIHGYVQQARRLGNDGTLSYFQLHFASWLSFLKLSSDRRDWQEVSGWQILTDVFDKHPQASGNYGQELRTAIRSYSHRVQWETDWNFVHRSLEEVGVFPRFDFAKDGKSHKVVMMDDLYFGPSLPNSEMKFSHAGTDQDFDGLTQLSEQQDAQSATLTLGTVDYKRPDLDKQASTPAADLDELPGQGEEYLYTGSQTWAESDAGQQQARCHGAALWSQCGVGIRAPLEGRHIGA
B_cep_plasmid_1154	GC_00000050	s31	19	19	1	COG3501|COG4253	Uncharacterized conserved protein, implicated in type VI secretion and phage assembly|Uncharacterized conserved protein, DUF2345 family	MASDMLDKVLRGGYAQFDRIVKLDTPLGDNWLTPLYVKIKARLGRNFEVTVDASSVVGDKIKLSALMLQPVTLWIRQTDGGYLPIHGYVQQARRLGNDGTLSYFQLHFASWLSFLKLSSDRRDWQEVSGWQILTDVFDKHPQASGNYGQELRTAIRSYSHRVQWETDWNFVHRSLEEVGVFPRFDFAKDGKSHKVVMMDDLYFGPSLPNSEMKFSHAGTDQDFDGLTQLSEQQDAQSATLTLGTVDYKRPDLDKQASTPAADLDELPGQGEEYLYTGSQTWAESDAGQQQARCHGAALWSQCGVGIRAPLEGRHIGA
B_cep_plasmid_1155	GC_00000050	s33	19	19	1	COG3501|COG4253	Uncharacterized conserved protein, implicated in type VI secretion and phage assembly|Uncharacterized conserved protein, DUF2345 family	MASDMLDKVLRGGYAQFDRIVKLDTPLGDNWLTPLYVKIKARLGRNFEVTVDASSVVGDKIKLSALMLQPVTLWIRQTDGGYLPIHGYVQQARRLGNDGTLSYFQLHFASWLSFLKLSSDRRDWQEVSGWQILTDVFDKHPQASGNYGQELRTAIRSYSHRVQWETDWNFVHRSLEEVGVFPRFDFAKDGKSHKVVMMDDLYFGPSLPNSEMKFSHAGTDQDFDGLTQLSEQQDAQSATLTLGTVDYKRPDLDKQASTPAADLDELPGQGEEYLYTGSQTWAESDAGQQQARCHGAALWSQCGVGIRAPLEGRHIGA
B_cep_plasmid_1156	GC_00000050	s35	19	19	1	COG3501|COG4253	Uncharacterized conserved protein, implicated in type VI secretion and phage assembly|Uncharacterized conserved protein, DUF2345 family	MASDMLDKVLRGGYAQFDRIVKLDTPLGDNWLTPLYVKIKARLGRNFEVTVDASSVVGDKIKLSALMLQPVTLWIRQTDGGYLPIHGYVQQARRLGNDGTLSYFQLHFASWLSFLKLSSDRRDWQEVSGWQILTDVFDKHPQASGNYGQELRTAIRSYSHRVQWETDWNFVHRSLEEVGVFPRFDFAKDGKSHKVVMMDDLYFGPSLPNSEMKFSHAGTDQDFDGLTQLSEQQDAQSATLTLGTVDYKRPDLDKQASTPAADLDELPGQGEEYLYTGSQTWAESDAGQQQARCHGAALWSQCGVGIRAPLEGRHIGA
B_cep_plasmid_1157	GC_00000050	s36	19	19	1	COG3501|COG4253	Uncharacterized conserved protein, implicated in type VI secretion and phage assembly|Uncharacterized conserved protein, DUF2345 family	MASDMLDKVLRGGYAQFDRIVKLDTPLGDNWLTPLYVKIKARLGRNFEVTVDASSVVGDKIKLSALMLQPVTLWIRQTDGGYLPIHGYVQQARRLGNDGTLSYFQLHFASWLSFLKLSSDRRDWQEVSGWQILTDVFDKHPQASGNYGQELRTAIRSYSHRVQWETDWNFVHRSLEEVGVFPRFDFAKDGKSHKVVMMDDLYFGPSLPNSEMKFSHAGTDQDFDGLTQLSEQQDAQSATLTLGTVDYKRPDLDKQASTPAADLDELPGQGEEYLYTGSQTWAESDAGQQQARCHGAALWSQCGVGIRAPLEGRHIGA
B_cep_plasmid_1158	GC_00000050	s37	19	19	1	COG3501|COG4253	Uncharacterized conserved protein, implicated in type VI secretion and phage assembly|Uncharacterized conserved protein, DUF2345 family	MASDMLDKVLRGGYAQFDRIVKLDTPLGDNWLTPLYVKIKARLGRNFEVTVDASSVVGDKIKLSALMLQPVTLWIRQTDGGYLPIHGYVQQARRLGNDGTLSYFQLHFASWLSFLKLSSDRRDWQEVSGWQILTDVFDKHPQASGNYGQELRTAIRSYSHRVQWETDWNFVHRSLEEVGVFPRFDFAKDGKSHKVVMMDDLYFGPSLPNSEMKFSHAGTDQDFDGLTQLSEQQDAQSATLTLGTVDYKRPDLDKQASTPAADLDELPGQGEEYLYTGSQTWAESDAGQQQARCHGAALWSQCGVGIRAPLEGRHIGA
B_cep_plasmid_1159	GC_00000050	s39	19	19	1	COG3501|COG4253	Uncharacterized conserved protein, implicated in type VI secretion and phage assembly|Uncharacterized conserved protein, DUF2345 family	MASDMLDKVLRGGYAQFDRIVKLDTPLGDNWLTPLYVKIKARLGRNFEVTVDASSVVGDKIKLSALMLQPVTLWIRQTDGGYLPIHGYVQQARRLGNDGTLSYFQLHFASWLSFLKLSSDRRDWQEVSGWQILTDVFDKHPQASGNYGQELRTAIRSYSHRVQWETDWNFVHRSLEEVGVFPRFDFAKDGKSHKVVMMDDLYFGPSLPNSEMKFSHAGTDQDFDGLTQLSEQQDAQSATLTLGTVDYKRPDLDKQASTPAADLDELPGQGEEYLYTGSQTWAESDAGQQQARCHGAALWSQCGVGIRAPLEGRHIGA
B_cep_plasmid_1160	GC_00000050	s41	19	19	1	COG3501|COG4253	Uncharacterized conserved protein, implicated in type VI secretion and phage assembly|Uncharacterized conserved protein, DUF2345 family	MASDMLDKVLRGGYAQFDRIVKLDTPLGDNWLTPLYVKIKARLGRNFEVTVDASSVVGDKIKLSALMLQPVTLWIRQTDGGYLPIHGYVQQARRLGNDGTLSYFQLHFASWLSFLKLSSDRRDWQEVSGWQILTDVFDKHPQASGNYGQELRTAIRSYSHRVQWETDWNFVHRSLEEVGVFPRFDFAKDGKSHKVVMMDDLYFGPSLPNSEMKFSHAGTDQDFDGLTQLSEQQDAQSATLTLGTVDYKRPDLDKQASTPAADLDELPGQGEEYLYTGSQTWAESDAGQQQARCHGAALWSQCGVGIRAPLEGRHIGA
B_cep_plasmid_1161	GC_00000050	s57	19	19	1	COG3501|COG4253	Uncharacterized conserved protein, implicated in type VI secretion and phage assembly|Uncharacterized conserved protein, DUF2345 family	MASDMLDKVLRGGYAQFDRIVKLDTPLGDNWLTPLYVKIKARLGRNFEVTVDASSVVGDKIKLSALMLQPVTLWIRQTDGGYLPIHGYVQQARRLGNDGTLSYFQLHFASWLSFLKLSSDRRDWQEVSGWQILTDVFDKHPQASGNYGQELRTAIRSYSHRVQWETDWNFVHRSLEEVGVFPRFDFAKDGKSHKVVMMDDLYFGPSLPNSEMKFSHAGTDQDFDGLTQLSEQQDAQSATLTLGTVDYKRPDLDKQASTPAADLDELPGQGEEYLYTGSQTWAESDAGQQQARCHGAALWSQCGVGIRAPLEGRHIGA
B_cep_plasmid_1162	GC_00000050	s9	19	19	1	COG3501|COG4253	Uncharacterized conserved protein, implicated in type VI secretion and phage assembly|Uncharacterized conserved protein, DUF2345 family	MASDMLDKVLRGGYAQFDRIVKLDTPLGDNWLTPLYVKIKARLGRNFEVTVDASSVVGDKIKLSALMLQPVTLWIRQTDGGYLPIHGYVQQARRLGNDGTLSYFQLHFASWLSFLKLSSDRRDWQEVSGWQILTDVFDKHPQASGNYGQELRTAIRSYSHRVQWETDWNFVHRSLEEVGVFPRFDFAKDGKSHKVVMMDDLYFGPSLPNSEMKFSHAGTDQDFDGLTQLSEQQDAQSATLTLGTVDYKRPDLDKQASTPAADLDELPGQGEEYLYTGSQTWAESDAGQQQARCHGAALWSQCGVGIRAPLEGRHIGA
B_cep_plasmid_1163	GC_00000051	s12	19	19	1	COG2267	Lysophospholipase, alpha-beta hydrolase superfamily	MNSATFDHPNVLLGTLLAKGGRAHRLARLKALHEICRRHQESGSRDFSLSTIGRLAEAEGVLKGRVLYNMQSADYRELISAWATYAGPPTLRPSKPLASHEYLMRIHDPAIRSIMQAIIGERDKLRAEVNLLKSNAQVVVDRRPIGVRASGDAIALPTTTNGHNAQLTPSEREALGKAVSADYLERHGLHEGSHGEIVNEHGRTVFDVGFARAIRKILGA
B_cep_plasmid_1164	GC_00000051	s15	19	19	1	COG2267	Lysophospholipase, alpha-beta hydrolase superfamily	MNSATFDHPNVLLGTLLAKGGRAHRLARLKALHEICRRHQESGSRDFSLSTIGRLAEAEGVLKGRVLYNMQSADYRELISAWATYAGPPTLRPSKPLASHEYLMRIHDPAIRSIMQAIIGERDKLRAEVNLLKSNAQVVVDRRPIGVRASGDAIALPTTTNGHNAQLTPSEREALGKAVSADYLERHGLHEGSHGEIVNEHGRTVFDVGFARAIRKILGA
B_cep_plasmid_1165	GC_00000051	s16	19	19	1	COG2267	Lysophospholipase, alpha-beta hydrolase superfamily	MNSATFDHPNVLLGTLLAKGGRAHRLARLKALHEICRRHQESGSRDFSLSTIGRLAEAEGVLKGRVLYNMQSADYRELISAWATYAGPPTLRPSKPLASHEYLMRIHDPAIRSIMQAIIGERDKLRAEVNLLKSNAQVVVDRRPIGVRASGDAIALPTTTNGHNAQLTPSEREALGKAVSADYLERHGLHEGSHGEIVNEHGRTVFDVGFARAIRKILGA
B_cep_plasmid_1166	GC_00000051	s18	19	19	1	COG2267	Lysophospholipase, alpha-beta hydrolase superfamily	MNSATFDHPNVLLGTLLAKGGRAHRLARLKALHEICRRHQESGSRDFSLSTIGRLAEAEGVLKGRVLYNMQSADYRELISAWATYAGPPTLRPSKPLASHEYLMRIHDPAIRSIMQAIIGERDKLRAEVNLLKSNAQVVVDRRPIGVRASGDAIALPTTTNGHNAQLTPSEREALGKAVSADYLERHGLHEGSHGEIVNEHGRTVFDVGFARAIRKILGA
B_cep_plasmid_1167	GC_00000051	s20	19	19	1	COG2267	Lysophospholipase, alpha-beta hydrolase superfamily	MNSATFDHPNVLLGTLLAKGGRAHRLARLKALHEICRRHQESGSRDFSLSTIGRLAEAEGVLKGRVLYNMQSADYRELISAWATYAGPPTLRPSKPLASHEYLMRIHDPAIRSIMQAIIGERDKLRAEVNLLKSNAQVVVDRRPIGVRASGDAIALPTTTNGHNAQLTPSEREALGKAVSADYLERHGLHEGSHGEIVNEHGRTVFDVGFARAIRKILGA
B_cep_plasmid_1168	GC_00000051	s22	19	19	1	COG2267	Lysophospholipase, alpha-beta hydrolase superfamily	MNSATFDHPNVLLGTLLAKGGRAHRLARLKALHEICRRHQESGSRDFSLSTIGRLAEAEGVLKGRVLYNMQSADYRELISAWATYAGPPTLRPSKPLASHEYLMRIHDPAIRSIMQAIIGERDKLRAEVNLLKSNAQVVVDRRPIGVRASGDAIALPTTTNGHNAQLTPSEREALGKAVSADYLERHGLHEGSHGEIVNEHGRTVFDVGFARAIRKILGA
B_cep_plasmid_1169	GC_00000051	s23	19	19	1	COG2267	Lysophospholipase, alpha-beta hydrolase superfamily	MNSATFDHPNVLLGTLLAKGGRAHRLARLKALHEICRRHQESGSRDFSLSTIGRLAEAEGVLKGRVLYNMQSADYRELISAWATYAGPPTLRPSKPLASHEYLMRIHDPAIRSIMQAIIGERDKLRAEVNLLKSNAQVVVDRRPIGVRASGDAIALPTTTNGHNAQLTPSEREALGKAVSADYLERHGLHEGSHGEIVNEHGRTVFDVGFARAIRKILGA
B_cep_plasmid_1170	GC_00000051	s24	19	19	1	COG2267	Lysophospholipase, alpha-beta hydrolase superfamily	MNSATFDHPNVLLGTLLAKGGRAHRLARLKALHEICRRHQESGSRDFSLSTIGRLAEAEGVLKGRVLYNMQSADYRELISAWATYAGPPTLRPSKPLASHEYLMRIHDPAIRSIMQAIIGERDKLRAEVNLLKSNAQVVVDRRPIGVRASGDAIALPTTTNGHNAQLTPSEREALGKAVSADYLERHGLHEGSHGEIVNEHGRTVFDVGFARAIRKILGA
B_cep_plasmid_1171	GC_00000051	s25	19	19	1	COG2267	Lysophospholipase, alpha-beta hydrolase superfamily	MNSATFDHPNVLLGTLLAKGGRAHRLARLKALHEICRRHQESGSRDFSLSTIGRLAEAEGVLKGRVLYNMQSADYRELISAWATYAGPPTLRPSKPLASHEYLMRIHDPAIRSIMQAIIGERDKLRAEVNLLKSNAQVVVDRRPIGVRASGDAIALPTTTNGHNAQLTPSEREALGKAVSADYLERHGLHEGSHGEIVNEHGRTVFDVGFARAIRKILGA
B_cep_plasmid_1172	GC_00000051	s28	19	19	1	COG2267	Lysophospholipase, alpha-beta hydrolase superfamily	MNSATFDHPNVLLGTLLAKGGRAHRLARLKALHEICRRHQESGSRDFSLSTIGRLAEAEGVLKGRVLYNMQSADYRELISAWATYAGPPTLRPSKPLASHEYLMRIHDPAIRSIMQAIIGERDKLRAEVNLLKSNAQVVVDRRPIGVRASGDAIALPTTTNGHNAQLTPSEREALGKAVSADYLERHGLHEGSHGEIVNEHGRTVFDVGFARAIRKILGA
B_cep_plasmid_1173	GC_00000051	s31	19	19	1	COG2267	Lysophospholipase, alpha-beta hydrolase superfamily	MNSATFDHPNVLLGTLLAKGGRAHRLARLKALHEICRRHQESGSRDFSLSTIGRLAEAEGVLKGRVLYNMQSADYRELISAWATYAGPPTLRPSKPLASHEYLMRIHDPAIRSIMQAIIGERDKLRAEVNLLKSNAQVVVDRRPIGVRASGDAIALPTTTNGHNAQLTPSEREALGKAVSADYLERHGLHEGSHGEIVNEHGRTVFDVGFARAIRKILGA
B_cep_plasmid_1174	GC_00000051	s33	19	19	1	COG2267	Lysophospholipase, alpha-beta hydrolase superfamily	MNSATFDHPNVLLGTLLAKGGRAHRLARLKALHEICRRHQESGSRDFSLSTIGRLAEAEGVLKGRVLYNMQSADYRELISAWATYAGPPTLRPSKPLASHEYLMRIHDPAIRSIMQAIIGERDKLRAEVNLLKSNAQVVVDRRPIGVRASGDAIALPTTTNGHNAQLTPSEREALGKAVSADYLERHGLHEGSHGEIVNEHGRTVFDVGFARAIRKILGA
B_cep_plasmid_1175	GC_00000051	s35	19	19	1	COG2267	Lysophospholipase, alpha-beta hydrolase superfamily	MNSATFDHPNVLLGTLLAKGGRAHRLARLKALHEICRRHQESGSRDFSLSTIGRLAEAEGVLKGRVLYNMQSADYRELISAWATYAGPPTLRPSKPLASHEYLMRIHDPAIRSIMQAIIGERDKLRAEVNLLKSNAQVVVDRRPIGVRASGDAIALPTTTNGHNAQLTPSEREALGKAVSADYLERHGLHEGSHGEIVNEHGRTVFDVGFARAIRKILGA
B_cep_plasmid_1176	GC_00000051	s36	19	19	1	COG2267	Lysophospholipase, alpha-beta hydrolase superfamily	MNSATFDHPNVLLGTLLAKGGRAHRLARLKALHEICRRHQESGSRDFSLSTIGRLAEAEGVLKGRVLYNMQSADYRELISAWATYAGPPTLRPSKPLASHEYLMRIHDPAIRSIMQAIIGERDKLRAEVNLLKSNAQVVVDRRPIGVRASGDAIALPTTTNGHNAQLTPSEREALGKAVSADYLERHGLHEGSHGEIVNEHGRTVFDVGFARAIRKILGA
B_cep_plasmid_1177	GC_00000051	s37	19	19	1	COG2267	Lysophospholipase, alpha-beta hydrolase superfamily	MNSATFDHPNVLLGTLLAKGGRAHRLARLKALHEICRRHQESGSRDFSLSTIGRLAEAEGVLKGRVLYNMQSADYRELISAWATYAGPPTLRPSKPLASHEYLMRIHDPAIRSIMQAIIGERDKLRAEVNLLKSNAQVVVDRRPIGVRASGDAIALPTTTNGHNAQLTPSEREALGKAVSADYLERHGLHEGSHGEIVNEHGRTVFDVGFARAIRKILGA
B_cep_plasmid_1178	GC_00000051	s39	19	19	1	COG2267	Lysophospholipase, alpha-beta hydrolase superfamily	MNSATFDHPNVLLGTLLAKGGRAHRLARLKALHEICRRHQESGSRDFSLSTIGRLAEAEGVLKGRVLYNMQSADYRELISAWATYAGPPTLRPSKPLASHEYLMRIHDPAIRSIMQAIIGERDKLRAEVNLLKSNAQVVVDRRPIGVRASGDAIALPTTTNGHNAQLTPSEREALGKAVSADYLERHGLHEGSHGEIVNEHGRTVFDVGFARAIRKILGA
B_cep_plasmid_1179	GC_00000051	s41	19	19	1	COG2267	Lysophospholipase, alpha-beta hydrolase superfamily	MNSATFDHPNVLLGTLLAKGGRAHRLARLKALHEICRRHQESGSRDFSLSTIGRLAEAEGVLKGRVLYNMQSADYRELISAWATYAGPPTLRPSKPLASHEYLMRIHDPAIRSIMQAIIGERDKLRAEVNLLKSNAQVVVDRRPIGVRASGDAIALPTTTNGHNAQLTPSEREALGKAVSADYLERHGLHEGSHGEIVNEHGRTVFDVGFARAIRKILGA
B_cep_plasmid_1180	GC_00000051	s57	19	19	1	COG2267	Lysophospholipase, alpha-beta hydrolase superfamily	MNSATFDHPNVLLGTLLAKGGRAHRLARLKALHEICRRHQESGSRDFSLSTIGRLAEAEGVLKGRVLYNMQSADYRELISAWATYAGPPTLRPSKPLASHEYLMRIHDPAIRSIMQAIIGERDKLRAEVNLLKSNAQVVVDRRPIGVRASGDAIALPTTTNGHNAQLTPSEREALGKAVSADYLERHGLHEGSHGEIVNEHGRTVFDVGFARAIRKILGA
B_cep_plasmid_1181	GC_00000051	s9	19	19	1	COG2267	Lysophospholipase, alpha-beta hydrolase superfamily	MNSATFDHPNVLLGTLLAKGGRAHRLARLKALHEICRRHQESGSRDFSLSTIGRLAEAEGVLKGRVLYNMQSADYRELISAWATYAGPPTLRPSKPLASHEYLMRIHDPAIRSIMQAIIGERDKLRAEVNLLKSNAQVVVDRRPIGVRASGDAIALPTTTNGHNAQLTPSEREALGKAVSADYLERHGLHEGSHGEIVNEHGRTVFDVGFARAIRKILGA
B_cep_plasmid_1182	GC_00000052	s12	19	19	1			MLMNAPTQFAEARKEFHAALLKATLTINSAGVVSNADSSNTTSKALAKGIADLLKAETQGERIAGQTSGNQFEGICADFVKETFLKLGHLRPGSWDVHQVSGRNRLEIAKYEQYAHLVALDKAAKNDPELAAALGSDYTITPDIVVERDTEEDAAINAQGILVDDNVTTLASLRKKNGGLPLLHASISCKWTIRSDRAQNARSEALNLVRNRKGRLPHVVVVTAEPTPSRLASIALGTGDIDCVYHFALYELQATVQALGMDDAADLLAVMVNGNRLKDISDLPLDLAV
B_cep_plasmid_1183	GC_00000052	s15	19	19	1			MLMNAPTQFAEARKEFHAALLKATLTINSAGVVSNADSSNTTSKALAKGIADLLKAETQGERIAGQTSGNQFEGICADFVKETFLKLGHLRPGSWDVHQVSGRNRLEIAKYEQYAHLVALDKAAKNDPELAAALGSDYTITPDIVVERDTEEDAAINAQGILVDDNVTTLASLRKKNGGLPLLHASISCKWTIRSDRAQNARSEALNLVRNRKGRLPHVVVVTAEPTPSRLASIALGTGDIDCVYHFALYELQATVQALGMDDAADLLAVMVNGNRLKDISDLPLDLAV
B_cep_plasmid_1184	GC_00000052	s16	19	19	1			MLMNAPTQFAEARKEFHAALLKATLTINSAGVVSNADSSNTTSKALAKGIADLLKAETQGERIAGQTSGNQFEGICADFVKETFLKLGHLRPGSWDVHQVSGRNRLEIAKYEQYAHLVALDKAAKNDPELAAALGSDYTITPDIVVERDTEEDAAINAQGILVDDNVTTLASLRKKNGGLPLLHASISCKWTIRSDRAQNARSEALNLVRNRKGRLPHVVVVTAEPTPSRLASIALGTGDIDCVYHFALYELQATVQALGMDDAADLLAVMVNGNRLKDISDLPLDLAV
B_cep_plasmid_1185	GC_00000052	s18	19	19	1			MLMNAPTQFAEARKEFHAALLKATLTINSAGVVSNADSSNTTSKALAKGIADLLKAETQGERIAGQTSGNQFEGICADFVKETFLKLGHLRPGSWDVHQVSGRNRLEIAKYEQYAHLVALDKAAKNDPELAAALGSDYTITPDIVVERDTEEDAAINAQGILVDDNVTTLASLRKKNGGLPLLHASISCKWTIRSDRAQNARSEALNLVRNRKGRLPHVVVVTAEPTPSRLASIALGTGDIDCVYHFALYELQATVQALGMDDAADLLAVMVNGNRLKDISDLPLDLAV
B_cep_plasmid_1186	GC_00000052	s20	19	19	1			MLMNAPTQFAEARKEFHAALLKATLTINSAGVVSNADSSNTTSKALAKGIADLLKAETQGERIAGQTSGNQFEGICADFVKETFLKLGHLRPGSWDVHQVSGRNRLEIAKYEQYAHLVALDKAAKNDPELAAALGSDYTITPDIVVERDTEEDAAINAQGILVDDNVTTLASLRKKNGGLPLLHASISCKWTIRSDRAQNARSEALNLVRNRKGRLPHVVVVTAEPTPSRLASIALGTGDIDCVYHFALYELQATVQALGMDDAADLLAVMVNGNRLKDISDLPLDLAV
B_cep_plasmid_1187	GC_00000052	s22	19	19	1			MLMNAPTQFAEARKEFHAALLKATLTINSAGVVSNADSSNTTSKALAKGIADLLKAETQGERIAGQTSGNQFEGICADFVKETFLKLGHLRPGSWDVHQVSGRNRLEIAKYEQYAHLVALDKAAKNDPELAAALGSDYTITPDIVVERDTEEDAAINAQGILVDDNVTTLASLRKKNGGLPLLHASISCKWTIRSDRAQNARSEALNLVRNRKGRLPHVVVVTAEPTPSRLASIALGTGDIDCVYHFALYELQATVQALGMDDAADLLAVMVNGNRLKDISDLPLDLAV
B_cep_plasmid_1188	GC_00000052	s23	19	19	1			MLMNAPTQFAEARKEFHAALLKATLTINSAGVVSNADSSNTTSKALAKGIADLLKAETQGERIAGQTSGNQFEGICADFVKETFLKLGHLRPGSWDVHQVSGRNRLEIAKYEQYAHLVALDKAAKNDPELAAALGSDYTITPDIVVERDTEEDAAINAQGILVDDNVTTLASLRKKNGGLPLLHASISCKWTIRSDRAQNARSEALNLVRNRKGRLPHVVVVTAEPTPSRLASIALGTGDIDCVYHFALYELQATVQALGMDDAADLLAVMVNGNRLKDISDLPLDLAV
B_cep_plasmid_1189	GC_00000052	s24	19	19	1			MLMNAPTQFAEARKEFHAALLKATLTINSAGVVSNADSSNTTSKALAKGIADLLKAETQGERIAGQTSGNQFEGICADFVKETFLKLGHLRPGSWDVHQVSGRNRLEIAKYEQYAHLVALDKAAKNDPELAAALGSDYTITPDIVVERDTEEDAAINAQGILVDDNVTTLASLRKKNGGLPLLHASISCKWTIRSDRAQNARSEALNLVRNRKGRLPHVVVVTAEPTPSRLASIALGTGDIDCVYHFALYELQATVQALGMDDAADLLAVMVNGNRLKDISDLPLDLAV
B_cep_plasmid_1190	GC_00000052	s25	19	19	1			MLMNAPTQFAEARKEFHAALLKATLTINSAGVVSNADSSNTTSKALAKGIADLLKAETQGERIAGQTSGNQFEGICADFVKETFLKLGHLRPGSWDVHQVSGRNRLEIAKYEQYAHLVALDKAAKNDPELAAALGSDYTITPDIVVERDTEEDAAINAQGILVDDNVTTLASLRKKNGGLPLLHASISCKWTIRSDRAQNARSEALNLVRNRKGRLPHVVVVTAEPTPSRLASIALGTGDIDCVYHFALYELQATVQALGMDDAADLLAVMVNGNRLKDISDLPLDLAV
B_cep_plasmid_1191	GC_00000052	s28	19	19	1			MLMNAPTQFAEARKEFHAALLKATLTINSAGVVSNADSSNTTSKALAKGIADLLKAETQGERIAGQTSGNQFEGICADFVKETFLKLGHLRPGSWDVHQVSGRNRLEIAKYEQYAHLVALDKAAKNDPELAAALGSDYTITPDIVVERDTEEDAAINAQGILVDDNVTTLASLRKKNGGLPLLHASISCKWTIRSDRAQNARSEALNLVRNRKGRLPHVVVVTAEPTPSRLASIALGTGDIDCVYHFALYELQATVQALGMDDAADLLAVMVNGNRLKDISDLPLDLAV
B_cep_plasmid_1192	GC_00000052	s31	19	19	1			MLMNAPTQFAEARKEFHAALLKATLTINSAGVVSNADSSNTTSKALAKGIADLLKAETQGERIAGQTSGNQFEGICADFVKETFLKLGHLRPGSWDVHQVSGRNRLEIAKYEQYAHLVALDKAAKNDPELAAALGSDYTITPDIVVERDTEEDAAINAQGILVDDNVTTLASLRKKNGGLPLLHASISCKWTIRSDRAQNARSEALNLVRNRKGRLPHVVVVTAEPTPSRLASIALGTGDIDCVYHFALYELQATVQALGMDDAADLLAVMVNGNRLKDISDLPLDLAV
B_cep_plasmid_1193	GC_00000052	s33	19	19	1			MLMNAPTQFAEARKEFHAALLKATLTINSAGVVSNADSSNTTSKALAKGIADLLKAETQGERIAGQTSGNQFEGICADFVKETFLKLGHLRPGSWDVHQVSGRNRLEIAKYEQYAHLVALDKAAKNDPELAAALGSDYTITPDIVVERDTEEDAAINAQGILVDDNVTTLASLRKKNGGLPLLHASISCKWTIRSDRAQNARSEALNLVRNRKGRLPHVVVVTAEPTPSRLASIALGTGDIDCVYHFALYELQATVQALGMDDAADLLAVMVNGNRLKDISDLPLDLAV
B_cep_plasmid_1194	GC_00000052	s35	19	19	1			MLMNAPTQFAEARKEFHAALLKATLTINSAGVVSNADSSNTTSKALAKGIADLLKAETQGERIAGQTSGNQFEGICADFVKETFLKLGHLRPGSWDVHQVSGRNRLEIAKYEQYAHLVALDKAAKNDPELAAALGSDYTITPDIVVERDTEEDAAINAQGILVDDNVTTLASLRKKNGGLPLLHASISCKWTIRSDRAQNARSEALNLVRNRKGRLPHVVVVTAEPTPSRLASIALGTGDIDCVYHFALYELQATVQALGMDDAADLLAVMVNGNRLKDISDLPLDLAV
B_cep_plasmid_1195	GC_00000052	s36	19	19	1			MLMNAPTQFAEARKEFHAALLKATLTINSAGVVSNADSSNTTSKALAKGIADLLKAETQGERIAGQTSGNQFEGICADFVKETFLKLGHLRPGSWDVHQVSGRNRLEIAKYEQYAHLVALDKAAKNDPELAAALGSDYTITPDIVVERDTEEDAAINAQGILVDDNVTTLASLRKKNGGLPLLHASISCKWTIRSDRAQNARSEALNLVRNRKGRLPHVVVVTAEPTPSRLASIALGTGDIDCVYHFALYELQATVQALGMDDAADLLAVMVNGNRLKDISDLPLDLAV
B_cep_plasmid_1196	GC_00000052	s37	19	19	1			MLMNAPTQFAEARKEFHAALLKATLTINSAGVVSNADSSNTTSKALAKGIADLLKAETQGERIAGQTSGNQFEGICADFVKETFLKLGHLRPGSWDVHQVSGRNRLEIAKYEQYAHLVALDKAAKNDPELAAALGSDYTITPDIVVERDTEEDAAINAQGILVDDNVTTLASLRKKNGGLPLLHASISCKWTIRSDRAQNARSEALNLVRNRKGRLPHVVVVTAEPTPSRLASIALGTGDIDCVYHFALYELQATVQALGMDDAADLLAVMVNGNRLKDISDLPLDLAV
B_cep_plasmid_1197	GC_00000052	s39	19	19	1			MLMNAPTQFAEARKEFHAALLKATLTINSAGVVSNADSSNTTSKALAKGIADLLKAETQGERIAGQTSGNQFEGICADFVKETFLKLGHLRPGSWDVHQVSGRNRLEIAKYEQYAHLVALDKAAKNDPELAAALGSDYTITPDIVVERDTEEDAAINAQGILVDDNVTTLASLRKKNGGLPLLHASISCKWTIRSDRAQNARSEALNLVRNRKGRLPHVVVVTAEPTPSRLASIALGTGDIDCVYHFALYELQATVQALGMDDAADLLAVMVNGNRLKDISDLPLDLAV
B_cep_plasmid_1198	GC_00000052	s41	19	19	1			MLMNAPTQFAEARKEFHAALLKATLTINSAGVVSNADSSNTTSKALAKGIADLLKAETQGERIAGQTSGNQFEGICADFVKETFLKLGHLRPGSWDVHQVSGRNRLEIAKYEQYAHLVALDKAAKNDPELAAALGSDYTITPDIVVERDTEEDAAINAQGILVDDNVTTLASLRKKNGGLPLLHASISCKWTIRSDRAQNARSEALNLVRNRKGRLPHVVVVTAEPTPSRLASIALGTGDIDCVYHFALYELQATVQALGMDDAADLLAVMVNGNRLKDISDLPLDLAV
B_cep_plasmid_1199	GC_00000052	s57	19	19	1			MLMNAPTQFAEARKEFHAALLKATLTINSAGVVSNADSSNTTSKALAKGIADLLKAETQGERIAGQTSGNQFEGICADFVKETFLKLGHLRPGSWDVHQVSGRNRLEIAKYEQYAHLVALDKAAKNDPELAAALGSDYTITPDIVVERDTEEDAAINAQGILVDDNVTTLASLRKKNGGLPLLHASISCKWTIRSDRAQNARSEALNLVRNRKGRLPHVVVVTAEPTPSRLASIALGTGDIDCVYHFALYELQATVQALGMDDAADLLAVMVNGNRLKDISDLPLDLAV
B_cep_plasmid_1200	GC_00000052	s9	19	19	1			MLMNAPTQFAEARKEFHAALLKATLTINSAGVVSNADSSNTTSKALAKGIADLLKAETQGERIAGQTSGNQFEGICADFVKETFLKLGHLRPGSWDVHQVSGRNRLEIAKYEQYAHLVALDKAAKNDPELAAALGSDYTITPDIVVERDTEEDAAINAQGILVDDNVTTLASLRKKNGGLPLLHASISCKWTIRSDRAQNARSEALNLVRNRKGRLPHVVVVTAEPTPSRLASIALGTGDIDCVYHFALYELQATVQALGMDDAADLLAVMVNGNRLKDISDLPLDLAV
B_cep_plasmid_1201	GC_00000053	s12	19	19	1	COG0582	Integrase	MFVSIKAKVLTDETGVYTEIPALLAATGILEPLIDYFLHRSHDRSLEWMRKVTRSVRLFLEYIQLNPAERDPHRLFQNFAKRLYTGTFNRETGIDATGLCWPPRSPHDAARIIIHLSDFFNWLGEVRPEAASVNPRYVGSTFDRQIDEAAYQYRRSKAFLGHTWASNATARATGYWLRYRRIPKVARGEPPAFPERHFEALLFKGFRNGDRYDYRGILITLLLHGAGFRESEPFHLYVQDVFPDPQDPRQAKVLIHHPHYGAAPADWCDERGRPRKSNRAEYLGQRFGLVPRTDLMDRRHAGWKGGMHDGPYYKQAYWFVPEYGEWFLELWHRYLKQLAHFDRDHPFAFVNLRRAPYGAIYTLTQYNKAHAAACKRIGLEVGKALGTTPHGHRHAYGQR…
B_cep_plasmid_1202	GC_00000053	s15	19	19	1	COG0582	Integrase	MFVSIKAKVLTDETGVYTEIPALLAATGILEPLIDYFLHRSHDRSLEWMRKVTRSVRLFLEYIQLNPAERDPHRLFQNFAKRLYTGTFNRETGIDATGLCWPPRSPHDAARIIIHLSDFFNWLGEVRPEAASVNPRYVGSTFDRQIDEAAYQYRRSKAFLGHTWASNATARATGYWLRYRRIPKVARGEPPAFPERHFEALLFKGFRNGDRYDYRGILITLLLHGAGFRESEPFHLYVQDVFPDPQDPRQAKVLIHHPHYGAAPADWCDERGRPRKSNRAEYLGQRFGLVPRTDLMDRRHAGWKGGMHDGPYYKQAYWFVPEYGEWFLELWHRYLKQLAHFDRDHPFAFVNLRRAPYGAIYTLTQYNKAHAAACKRIGLEVGKALGTTPHGHRHAYGQR…
B_cep_plasmid_1203	GC_00000053	s16	19	19	1	COG0582	Integrase	MFVSIKAKVLTDETGVYTEIPALLAATGILEPLIDYFLHRSHDRSLEWMRKVTRSVRLFLEYIQLNPAERDPHRLFQNFAKRLYTGTFNRETGIDATGLCWPPRSPHDAARIIIHLSDFFNWLGEVRPEAASVNPRYVGSTFDRQIDEAAYQYRRSKAFLGHTWASNATARATGYWLRYRRIPKVARGEPPAFPERHFEALLFKGFRNGDRYDYRGILITLLLHGAGFRESEPFHLYVQDVFPDPQDPRQAKVLIHHPHYGAAPADWCDERGRPRKSNRAEYLGQRFGLVPRTDLMDRRHAGWKGGMHDGPYYKQAYWFVPEYGEWFLELWHRYLKQLAHFDRDHPFAFVNLRRAPYGAIYTLTQYNKAHAAACKRIGLEVGKALGTTPHGHRHAYGQR…
B_cep_plasmid_1204	GC_00000053	s18	19	19	1	COG0582	Integrase	MFVSIKAKVLTDETGVYTEIPALLAATGILEPLIDYFLHRSHDRSLEWMRKVTRSVRLFLEYIQLNPAERDPHRLFQNFAKRLYTGTFNRETGIDATGLCWPPRSPHDAARIIIHLSDFFNWLGEVRPEAASVNPRYVGSTFDRQIDEAAYQYRRSKAFLGHTWASNATARATGYWLRYRRIPKVARGEPPAFPERHFEALLFKGFRNGDRYDYRGILITLLLHGAGFRESEPFHLYVQDVFPDPQDPRQAKVLIHHPHYGAAPADWCDERGRPRKSNRAEYLGQRFGLVPRTDLMDRRHAGWKGGMHDGPYYKQAYWFVPEYGEWFLELWHRYLKQLAHFDRDHPFAFVNLRRAPYGAIYTLTQYNKAHAAACKRIGLEVGKALGTTPHGHRHAYGQR…
B_cep_plasmid_1205	GC_00000053	s20	19	19	1	COG0582	Integrase	MFVSIKAKVLTDETGVYTEIPALLAATGILEPLIDYFLHRSHDRSLEWMRKVTRSVRLFLEYIQLNPAERDPHRLFQNFAKRLYTGTFNRETGIDATGLCWPPRSPHDAARIIIHLSDFFNWLGEVRPEAASVNPRYVGSTFDRQIDEAAYQYRRSKAFLGHTWASNATARATGYWLRYRRIPKVARGEPPAFPERHFEALLFKGFRNGDRYDYRGILITLLLHGAGFRESEPFHLYVQDVFPDPQDPRQAKVLIHHPHYGAAPADWCDERGRPRKSNRAEYLGQRFGLVPRTDLMDRRHAGWKGGMHDGPYYKQAYWFVPEYGEWFLELWHRYLKQLAHFDRDHPFAFVNLRRAPYGAIYTLTQYNKAHAAACKRIGLEVGKALGTTPHGHRHAYGQR…
B_cep_plasmid_1206	GC_00000053	s22	19	19	1	COG0582	Integrase	MFVSIKAKVLTDETGVYTEIPALLAATGILEPLIDYFLHRSHDRSLEWMRKVTRSVRLFLEYIQLNPAERDPHRLFQNFAKRLYTGTFNRETGIDATGLCWPPRSPHDAARIIIHLSDFFNWLGEVRPEAASVNPRYVGSTFDRQIDEAAYQYRRSKAFLGHTWASNATARATGYWLRYRRIPKVARGEPPAFPERHFEALLFKGFRNGDRYDYRGILITLLLHGAGFRESEPFHLYVQDVFPDPQDPRQAKVLIHHPHYGAAPADWCDERGRPRKSNRAEYLGQRFGLVPRTDLMDRRHAGWKGGMHDGPYYKQAYWFVPEYGEWFLELWHRYLKQLAHFDRDHPFAFVNLRRAPYGAIYTLTQYNKAHAAACKRIGLEVGKALGTTPHGHRHAYGQR…
B_cep_plasmid_1207	GC_00000053	s23	19	19	1	COG0582	Integrase	MFVSIKAKVLTDETGVYTEIPALLAATGILEPLIDYFLHRSHDRSLEWMRKVTRSVRLFLEYIQLNPAERDPHRLFQNFAKRLYTGTFNRETGIDATGLCWPPRSPHDAARIIIHLSDFFNWLGEVRPEAASVNPRYVGSTFDRQIDEAAYQYRRSKAFLGHTWASNATARATGYWLRYRRIPKVARGEPPAFPERHFEALLFKGFRNGDRYDYRGILITLLLHGAGFRESEPFHLYVQDVFPDPQDPRQAKVLIHHPHYGAAPADWCDERGRPRKSNRAEYLGQRFGLVPRTDLMDRRHAGWKGGMHDGPYYKQAYWFVPEYGEWFLELWHRYLKQLAHFDRDHPFAFVNLRRAPYGAIYTLTQYNKAHAAACKRIGLEVGKALGTTPHGHRHAYGQR…
B_cep_plasmid_1208	GC_00000053	s24	19	19	1	COG0582	Integrase	MFVSIKAKVLTDETGVYTEIPALLAATGILEPLIDYFLHRSHDRSLEWMRKVTRSVRLFLEYIQLNPAERDPHRLFQNFAKRLYTGTFNRETGIDATGLCWPPRSPHDAARIIIHLSDFFNWLGEVRPEAASVNPRYVGSTFDRQIDEAAYQYRRSKAFLGHTWASNATARATGYWLRYRRIPKVARGEPPAFPERHFEALLFKGFRNGDRYDYRGILITLLLHGAGFRESEPFHLYVQDVFPDPQDPRQAKVLIHHPHYGAAPADWCDERGRPRKSNRAEYLGQRFGLVPRTDLMDRRHAGWKGGMHDGPYYKQAYWFVPEYGEWFLELWHRYLKQLAHFDRDHPFAFVNLRRAPYGAIYTLTQYNKAHAAACKRIGLEVGKALGTTPHGHRHAYGQR…
B_cep_plasmid_1209	GC_00000053	s25	19	19	1	COG0582	Integrase	MFVSIKAKVLTDETGVYTEIPALLAATGILEPLIDYFLHRSHDRSLEWMRKVTRSVRLFLEYIQLNPAERDPHRLFQNFAKRLYTGTFNRETGIDATGLCWPPRSPHDAARIIIHLSDFFNWLGEVRPEAASVNPRYVGSTFDRQIDEAAYQYRRSKAFLGHTWASNATARATGYWLRYRRIPKVARGEPPAFPERHFEALLFKGFRNGDRYDYRGILITLLLHGAGFRESEPFHLYVQDVFPDPQDPRQAKVLIHHPHYGAAPADWCDERGRPRKSNRAEYLGQRFGLVPRTDLMDRRHAGWKGGMHDGPYYKQAYWFVPEYGEWFLELWHRYLKQLAHFDRDHPFAFVNLRRAPYGAIYTLTQYNKAHAAACKRIGLEVGKALGTTPHGHRHAYGQR…
B_cep_plasmid_1210	GC_00000053	s28	19	19	1	COG0582	Integrase	MFVSIKAKVLTDETGVYTEIPALLAATGILEPLIDYFLHRSHDRSLEWMRKVTRSVRLFLEYIQLNPAERDPHRLFQNFAKRLYTGTFNRETGIDATGLCWPPRSPHDAARIIIHLSDFFNWLGEVRPEAASVNPRYVGSTFDRQIDEAAYQYRRSKAFLGHTWASNATARATGYWLRYRRIPKVARGEPPAFPERHFEALLFKGFRNGDRYDYRGILITLLLHGAGFRESEPFHLYVQDVFPDPQDPRQAKVLIHHPHYGAAPADWCDERGRPRKSNRAEYLGQRFGLVPRTDLMDRRHAGWKGGMHDGPYYKQAYWFVPEYGEWFLELWHRYLKQLAHFDRDHPFAFVNLRRAPYGAIYTLTQYNKAHAAACKRIGLEVGKALGTTPHGHRHAYGQR…
B_cep_plasmid_1211	GC_00000053	s31	19	19	1	COG0582	Integrase	MFVSIKAKVLTDETGVYTEIPALLAATGILEPLIDYFLHRSHDRSLEWMRKVTRSVRLFLEYIQLNPAERDPHRLFQNFAKRLYTGTFNRETGIDATGLCWPPRSPHDAARIIIHLSDFFNWLGEVRPEAASVNPRYVGSTFDRQIDEAAYQYRRSKAFLGHTWASNATARATGYWLRYRRIPKVARGEPPAFPERHFEALLFKGFRNGDRYDYRGILITLLLHGAGFRESEPFHLYVQDVFPDPQDPRQAKVLIHHPHYGAAPADWCDERGRPRKSNRAEYLGQRFGLVPRTDLMDRRHAGWKGGMHDGPYYKQAYWFVPEYGEWFLELWHRYLKQLAHFDRDHPFAFVNLRRAPYGAIYTLTQYNKAHAAACKRIGLEVGKALGTTPHGHRHAYGQR…
B_cep_plasmid_1212	GC_00000053	s33	19	19	1	COG0582	Integrase	MFVSIKAKVLTDETGVYTEIPALLAATGILEPLIDYFLHRSHDRSLEWMRKVTRSVRLFLEYIQLNPAERDPHRLFQNFAKRLYTGTFNRETGIDATGLCWPPRSPHDAARIIIHLSDFFNWLGEVRPEAASVNPRYVGSTFDRQIDEAAYQYRRSKAFLGHTWASNATARATGYWLRYRRIPKVARGEPPAFPERHFEALLFKGFRNGDRYDYRGILITLLLHGAGFRESEPFHLYVQDVFPDPQDPRQAKVLIHHPHYGAAPADWCDERGRPRKSNRAEYLGQRFGLVPRTDLMDRRHAGWKGGMHDGPYYKQAYWFVPEYGEWFLELWHRYLKQLAHFDRDHPFAFVNLRRAPYGAIYTLTQYNKAHAAACKRIGLEVGKALGTTPHGHRHAYGQR…
B_cep_plasmid_1213	GC_00000053	s35	19	19	1	COG0582	Integrase	MFVSIKAKVLTDETGVYTEIPALLAATGILEPLIDYFLHRSHDRSLEWMRKVTRSVRLFLEYIQLNPAERDPHRLFQNFAKRLYTGTFNRETGIDATGLCWPPRSPHDAARIIIHLSDFFNWLGEVRPEAASVNPRYVGSTFDRQIDEAAYQYRRSKAFLGHTWASNATARATGYWLRYRRIPKVARGEPPAFPERHFEALLFKGFRNGDRYDYRGILITLLLHGAGFRESEPFHLYVQDVFPDPQDPRQAKVLIHHPHYGAAPADWCDERGRPRKSNRAEYLGQRFGLVPRTDLMDRRHAGWKGGMHDGPYYKQAYWFVPEYGEWFLELWHRYLKQLAHFDRDHPFAFVNLRRAPYGAIYTLTQYNKAHAAACKRIGLEVGKALGTTPHGHRHAYGQR…
B_cep_plasmid_1214	GC_00000053	s36	19	19	1	COG0582	Integrase	MFVSIKAKVLTDETGVYTEIPALLAATGILEPLIDYFLHRSHDRSLEWMRKVTRSVRLFLEYIQLNPAERDPHRLFQNFAKRLYTGTFNRETGIDATGLCWPPRSPHDAARIIIHLSDFFNWLGEVRPEAASVNPRYVGSTFDRQIDEAAYQYRRSKAFLGHTWASNATARATGYWLRYRRIPKVARGEPPAFPERHFEALLFKGFRNGDRYDYRGILITLLLHGAGFRESEPFHLYVQDVFPDPQDPRQAKVLIHHPHYGAAPADWCDERGRPRKSNRAEYLGQRFGLVPRTDLMDRRHAGWKGGMHDGPYYKQAYWFVPEYGEWFLELWHRYLKQLAHFDRDHPFAFVNLRRAPYGAIYTLTQYNKAHAAACKRIGLEVGKALGTTPHGHRHAYGQR…
B_cep_plasmid_1215	GC_00000053	s37	19	19	1	COG0582	Integrase	MFVSIKAKVLTDETGVYTEIPALLAATGILEPLIDYFLHRSHDRSLEWMRKVTRSVRLFLEYIQLNPAERDPHRLFQNFAKRLYTGTFNRETGIDATGLCWPPRSPHDAARIIIHLSDFFNWLGEVRPEAASVNPRYVGSTFDRQIDEAAYQYRRSKAFLGHTWASNATARATGYWLRYRRIPKVARGEPPAFPERHFEALLFKGFRNGDRYDYRGILITLLLHGAGFRESEPFHLYVQDVFPDPQDPRQAKVLIHHPHYGAAPADWCDERGRPRKSNRAEYLGQRFGLVPRTDLMDRRHAGWKGGMHDGPYYKQAYWFVPEYGEWFLELWHRYLKQLAHFDRDHPFAFVNLRRAPYGAIYTLTQYNKAHAAACKRIGLEVGKALGTTPHGHRHAYGQR…
B_cep_plasmid_1216	GC_00000053	s39	19	19	1	COG0582	Integrase	MFVSIKAKVLTDETGVYTEIPALLAATGILEPLIDYFLHRSHDRSLEWMRKVTRSVRLFLEYIQLNPAERDPHRLFQNFAKRLYTGTFNRETGIDATGLCWPPRSPHDAARIIIHLSDFFNWLGEVRPEAASVNPRYVGSTFDRQIDEAAYQYRRSKAFLGHTWASNATARATGYWLRYRRIPKVARGEPPAFPERHFEALLFKGFRNGDRYDYRGILITLLLHGAGFRESEPFHLYVQDVFPDPQDPRQAKVLIHHPHYGAAPADWCDERGRPRKSNRAEYLGQRFGLVPRTDLMDRRHAGWKGGMHDGPYYKQAYWFVPEYGEWFLELWHRYLKQLAHFDRDHPFAFVNLRRAPYGAIYTLTQYNKAHAAACKRIGLEVGKALGTTPHGHRHAYGQR…
B_cep_plasmid_1217	GC_00000053	s41	19	19	1	COG0582	Integrase	MFVSIKAKVLTDETGVYTEIPALLAATGILEPLIDYFLHRSHDRSLEWMRKVTRSVRLFLEYIQLNPAERDPHRLFQNFAKRLYTGTFNRETGIDATGLCWPPRSPHDAARIIIHLSDFFNWLGEVRPEAASVNPRYVGSTFDRQIDEAAYQYRRSKAFLGHTWASNATARATGYWLRYRRIPKVARGEPPAFPERHFEALLFKGFRNGDRYDYRGILITLLLHGAGFRESEPFHLYVQDVFPDPQDPRQAKVLIHHPHYGAAPADWCDERGRPRKSNRAEYLGQRFGLVPRTDLMDRRHAGWKGGMHDGPYYKQAYWFVPEYGEWFLELWHRYLKQLAHFDRDHPFAFVNLRRAPYGAIYTLTQYNKAHAAACKRIGLEVGKALGTTPHGHRHAYGQR…
B_cep_plasmid_1218	GC_00000053	s57	19	19	1	COG0582	Integrase	MFVSIKAKVLTDETGVYTEIPALLAATGILEPLIDYFLHRSHDRSLEWMRKVTRSVRLFLEYIQLNPAERDPHRLFQNFAKRLYTGTFNRETGIDATGLCWPPRSPHDAARIIIHLSDFFNWLGEVRPEAASVNPRYVGSTFDRQIDEAAYQYRRSKAFLGHTWASNATARATGYWLRYRRIPKVARGEPPAFPERHFEALLFKGFRNGDRYDYRGILITLLLHGAGFRESEPFHLYVQDVFPDPQDPRQAKVLIHHPHYGAAPADWCDERGRPRKSNRAEYLGQRFGLVPRTDLMDRRHAGWKGGMHDGPYYKQAYWFVPEYGEWFLELWHRYLKQLAHFDRDHPFAFVNLRRAPYGAIYTLTQYNKAHAAACKRIGLEVGKALGTTPHGHRHAYGQR…
B_cep_plasmid_1219	GC_00000053	s9	19	19	1	COG0582	Integrase	MFVSIKAKVLTDETGVYTEIPALLAATGILEPLIDYFLHRSHDRSLEWMRKVTRSVRLFLEYIQLNPAERDPHRLFQNFAKRLYTGTFNRETGIDATGLCWPPRSPHDAARIIIHLSDFFNWLGEVRPEAASVNPRYVGSTFDRQIDEAAYQYRRSKAFLGHTWASNATARATGYWLRYRRIPKVARGEPPAFPERHFEALLFKGFRNGDRYDYRGILITLLLHGAGFRESEPFHLYVQDVFPDPQDPRQAKVLIHHPHYGAAPADWCDERGRPRKSNRAEYLGQRFGLVPRTDLMDRRHAGWKGGMHDGPYYKQAYWFVPEYGEWFLELWHRYLKQLAHFDRDHPFAFVNLRRAPYGAIYTLTQYNKAHAAACKRIGLEVGKALGTTPHGHRHAYGQR…
B_cep_plasmid_1220	GC_00000054	s12	18	18	1	COG4372	Uncharacterized conserved protein, contains DUF3084 domain	MPNLDDLPDDVAALKAMLAEARASAIERELEIEQLRRDIAASDLEITRLKLLIDKLKRMHFGRKSEQLAREIEKLELRLEDLAAGSGVADVQHTKVRRERSTTSSDPAVREPLPPHLTREDRVLKPDSICPKCEGAMQCLGEDVSEQLARVAAMFKVIRTIRHKTVCPACGHIAQPPMPGLPIERSIAHPSLLADILVSKYADHAPLYRQSEIAARDGVTLDRASMGRWVGQCEALCRPLTDALRRYTMAGTKLHADDTPIPVLAPGNKKTKTGRLWVYVRDDSRSGSTEPAAVWFAYSCDRKGIHPQTHLAGFEGILQADAYGGFDELYVSGKIREAACWDHARRKYYEIHASTPTDETQKLLEMIGEFYGIETDIRGKPPDERQRVRREKSKPLLDA…
B_cep_plasmid_1221	GC_00000054	s15	18	18	1	COG4372	Uncharacterized conserved protein, contains DUF3084 domain	MPNLDDLPDDVAALKAMLAEARASAIERELEIEQLRRDIAASDLEITRLKLLIDKLKRMHFGRKSEQLAREIEKLELRLEDLAAGSGVADVQHTKVRRERSTTSSDPAVREPLPPHLTREDRVLKPDSICPKCEGAMQCLGEDVSEQLARVAAMFKVIRTIRHKTVCPACGHIAQPPMPGLPIERSIAHPSLLADILVSKYADHAPLYRQSEIAARDGVTLDRASMGRWVGQCEALCRPLTDALRRYTMAGTKLHADDTPIPVLAPGNKKTKTGRLWVYVRDDSRSGSTEPAAVWFAYSCDRKGIHPQTHLAGFEGILQADAYGGFDELYVSGKIREAACWDHARRKYYEIHASTPTDETQKLLEMIGEFYGIETDIRGKPPDERQRVRREKSKPLLDA…
B_cep_plasmid_1222	GC_00000054	s16	18	18	1	COG4372	Uncharacterized conserved protein, contains DUF3084 domain	MPNLDDLPDDVAALKAMLAEARASAIERELEIEQLRRDIAASDLEITRLKLLIDKLKRMHFGRKSEQLAREIEKLELRLEDLAAGSGVADVQHTKVRRERSTTSSDPAVREPLPPHLTREDRVLKPDSICPKCEGAMQCLGEDVSEQLARVAAMFKVIRTIRHKTVCPACGHIAQPPMPGLPIERSIAHPSLLADILVSKYADHAPLYRQSEIAARDGVTLDRASMGRWVGQCEALCRPLTDALRRYTMAGTKLHADDTPIPVLAPGNKKTKTGRLWVYVRDDSRSGSTEPAAVWFAYSCDRKGIHPQTHLAGFEGILQADAYGGFDELYVSGKIREAACWDHARRKYYEIHASTPTDETQKLLEMIGEFYGIETDIRGKPPDERQRVRREKSKPLLDA…
B_cep_plasmid_1223	GC_00000054	s18	18	18	1	COG4372	Uncharacterized conserved protein, contains DUF3084 domain	MPNLDDLPDDVAALKAMLAEARASAIERELEIEQLRRDIAASDLEITRLKLLIDKLKRMHFGRKSEQLAREIEKLELRLEDLAAGSGVADVQHTKVRRERSTTSSDPAVREPLPPHLTREDRVLKPDSICPKCEGAMQCLGEDVSEQLARVAAMFKVIRTIRHKTVCPACGHIAQPPMPGLPIERSIAHPSLLADILVSKYADHAPLYRQSEIAARDGVTLDRASMGRWVGQCEALCRPLTDALRRYTMAGTKLHADDTPIPVLAPGNKKTKTGRLWVYVRDDSRSGSTEPAAVWFAYSCDRKGIHPQTHLAGFEGILQADAYGGFDELYVSGKIREAACWDHARRKYYEIHASTPTDETQKLLEMIGEFYGIETDIRGKPPDERQRVRREKSKPLLDA…
B_cep_plasmid_1224	GC_00000054	s20	18	18	1	COG4372	Uncharacterized conserved protein, contains DUF3084 domain	MPNLDDLPDDVAALKAMLAEARASAIERELEIEQLRRDIAASDLEITRLKLLIDKLKRMHFGRKSEQLAREIEKLELRLEDLAAGSGVADVQHTKVRRERSTTSSDPAVREPLPPHLTREDRVLKPDSICPKCEGAMQCLGEDVSEQLARVAAMFKVIRTIRHKTVCPACGHIAQPPMPGLPIERSIAHPSLLADILVSKYADHAPLYRQSEIAARDGVTLDRASMGRWVGQCEALCRPLTDALRRYTMAGTKLHADDTPIPVLAPGNKKTKTGRLWVYVRDDSRSGSTEPAAVWFAYSCDRKGIHPQTHLAGFEGILQADAYGGFDELYVSGKIREAACWDHARRKYYEIHASTPTDETQKLLEMIGEFYGIETDIRGKPPDERQRVRREKSKPLLDA…
B_cep_plasmid_1225	GC_00000054	s22	18	18	1	COG4372	Uncharacterized conserved protein, contains DUF3084 domain	MPNLDDLPDDVAALKAMLAEARASAIERELEIEQLRRDIAASDLEITRLKLLIDKLKRMHFGRKSEQLAREIEKLELRLEDLAAGSGVADVQHTKVRRERSTTSSDPAVREPLPPHLTREDRVLKPDSICPKCEGAMQCLGEDVSEQLARVAAMFKVIRTIRHKTVCPACGHIAQPPMPGLPIERSIAHPSLLADILVSKYADHAPLYRQSEIAARDGVTLDRASMGRWVGQCEALCRPLTDALRRYTMAGTKLHADDTPIPVLAPGNKKTKTGRLWVYVRDDSRSGSTEPAAVWFAYSCDRKGIHPQTHLAGFEGILQADAYGGFDELYVSGKIREAACWDHARRKYYEIHASTPTDETQKLLEMIGEFYGIETDIRGKPPDERQRVRREKSKPLLDA…
B_cep_plasmid_1226	GC_00000054	s23	18	18	1	COG4372	Uncharacterized conserved protein, contains DUF3084 domain	MPNLDDLPDDVAALKAMLAEARASAIERELEIEQLRRDIAASDLEITRLKLLIDKLKRMHFGRKSEQLAREIEKLELRLEDLAAGSGVADVQHTKVRRERSTTSSDPAVREPLPPHLTREDRVLKPDSICPKCEGAMQCLGEDVSEQLARVAAMFKVIRTIRHKTVCPACGHIAQPPMPGLPIERSIAHPSLLADILVSKYADHAPLYRQSEIAARDGVTLDRASMGRWVGQCEALCRPLTDALRRYTMAGTKLHADDTPIPVLAPGNKKTKTGRLWVYVRDDSRSGSTEPAAVWFAYSCDRKGIHPQTHLAGFEGILQADAYGGFDELYVSGKIREAACWDHARRKYYEIHASTPTDETQKLLEMIGEFYGIETDIRGKPPDERQRVRREKSKPLLDA…
B_cep_plasmid_1227	GC_00000054	s25	18	18	1	COG4372	Uncharacterized conserved protein, contains DUF3084 domain	MPNLDDLPDDVAALKAMLAEARASAIERELEIEQLRRDIAASDLEITRLKLLIDKLKRMHFGRKSEQLAREIEKLELRLEDLAAGSGVADVQHTKVRRERSTTSSDPAVREPLPPHLTREDRVLKPDSICPKCEGAMQCLGEDVSEQLARVAAMFKVIRTIRHKTVCPACGHIAQPPMPGLPIERSIAHPSLLADILVSKYADHAPLYRQSEIAARDGVTLDRASMGRWVGQCEALCRPLTDALRRYTMAGTKLHADDTPIPVLAPGNKKTKTGRLWVYVRDDSRSGSTEPAAVWFAYSCDRKGIHPQTHLAGFEGILQADAYGGFDELYVSGKIREAACWDHARRKYYEIHASTPTDETQKLLEMIGEFYGIETDIRGKPPDERQRVRREKSKPLLDA…
B_cep_plasmid_1228	GC_00000054	s28	18	18	1	COG4372	Uncharacterized conserved protein, contains DUF3084 domain	MPNLDDLPDDVAALKAMLAEARASAIERELEIEQLRRDIAASDLEITRLKLLIDKLKRMHFGRKSEQLAREIEKLELRLEDLAAGSGVADVQHTKVRRERSTTSSDPAVREPLPPHLTREDRVLKPDSICPKCEGAMQCLGEDVSEQLARVAAMFKVIRTIRHKTVCPACGHIAQPPMPGLPIERSIAHPSLLADILVSKYADHAPLYRQSEIAARDGVTLDRASMGRWVGQCEALCRPLTDALRRYTMAGTKLHADDTPIPVLAPGNKKTKTGRLWVYVRDDSRSGSTEPAAVWFAYSCDRKGIHPQTHLAGFEGILQADAYGGFDELYVSGKIREAACWDHARRKYYEIHASTPTDETQKLLEMIGEFYGIETDIRGKPPDERQRVRREKSKPLLDA…
B_cep_plasmid_1229	GC_00000054	s31	18	18	1	COG4372	Uncharacterized conserved protein, contains DUF3084 domain	MPNLDDLPDDVAALKAMLAEARASAIERELEIEQLRRDIAASDLEITRLKLLIDKLKRMHFGRKSEQLAREIEKLELRLEDLAAGSGVADVQHTKVRRERSTTSSDPAVREPLPPHLTREDRVLKPDSICPKCEGAMQCLGEDVSEQLARVAAMFKVIRTIRHKTVCPACGHIAQPPMPGLPIERSIAHPSLLADILVSKYADHAPLYRQSEIAARDGVTLDRASMGRWVGQCEALCRPLTDALRRYTMAGTKLHADDTPIPVLAPGNKKTKTGRLWVYVRDDSRSGSTEPAAVWFAYSCDRKGIHPQTHLAGFEGILQADAYGGFDELYVSGKIREAACWDHARRKYYEIHASTPTDETQKLLEMIGEFYGIETDIRGKPPDERQRVRREKSKPLLDA…
B_cep_plasmid_1230	GC_00000054	s33	18	18	1	COG4372	Uncharacterized conserved protein, contains DUF3084 domain	MPNLDDLPDDVAALKAMLAEARASAIERELEIEQLRRDIAASDLEITRLKLLIDKLKRMHFGRKSEQLAREIEKLELRLEDLAAGSGVADVQHTKVRRERSTTSSDPAVREPLPPHLTREDRVLKPDSICPKCEGAMQCLGEDVSEQLARVAAMFKVIRTIRHKTVCPACGHIAQPPMPGLPIERSIAHPSLLADILVSKYADHAPLYRQSEIAARDGVTLDRASMGRWVGQCEALCRPLTDALRRYTMAGTKLHADDTPIPVLAPGNKKTKTGRLWVYVRDDSRSGSTEPAAVWFAYSCDRKGIHPQTHLAGFEGILQADAYGGFDELYVSGKIREAACWDHARRKYYEIHASTPTDETQKLLEMIGEFYGIETDIRGKPPDERQRVRREKSKPLLDA…
B_cep_plasmid_1231	GC_00000054	s35	18	18	1	COG4372	Uncharacterized conserved protein, contains DUF3084 domain	MPNLDDLPDDVAALKAMLAEARASAIERELEIEQLRRDIAASDLEITRLKLLIDKLKRMHFGRKSEQLAREIEKLELRLEDLAAGSGVADVQHTKVRRERSTTSSDPAVREPLPPHLTREDRVLKPDSICPKCEGAMQCLGEDVSEQLARVAAMFKVIRTIRHKTVCPACGHIAQPPMPGLPIERSIAHPSLLADILVSKYADHAPLYRQSEIAARDGVTLDRASMGRWVGQCEALCRPLTDALRRYTMAGTKLHADDTPIPVLAPGNKKTKTGRLWVYVRDDSRSGSTEPAAVWFAYSCDRKGIHPQTHLAGFEGILQADAYGGFDELYVSGKIREAACWDHARRKYYEIHASTPTDETQKLLEMIGEFYGIETDIRGKPPDERQRVRREKSKPLLDA…
B_cep_plasmid_1232	GC_00000054	s36	18	18	1	COG4372	Uncharacterized conserved protein, contains DUF3084 domain	MPNLDDLPDDVAALKAMLAEARASAIERELEIEQLRRDIAASDLEITRLKLLIDKLKRMHFGRKSEQLAREIEKLELRLEDLAAGSGVADVQHTKVRRERSTTSSDPAVREPLPPHLTREDRVLKPDSICPKCEGAMQCLGEDVSEQLARVAAMFKVIRTIRHKTVCPACGHIAQPPMPGLPIERSIAHPSLLADILVSKYADHAPLYRQSEIAARDGVTLDRASMGRWVGQCEALCRPLTDALRRYTMAGTKLHADDTPIPVLAPGNKKTKTGRLWVYVRDDSRSGSTEPAAVWFAYSCDRKGIHPQTHLAGFEGILQADAYGGFDELYVSGKIREAACWDHARRKYYEIHASTPTDETQKLLEMIGEFYGIETDIRGKPPDERQRVRREKSKPLLDA…
B_cep_plasmid_1233	GC_00000054	s37	18	18	1	COG4372	Uncharacterized conserved protein, contains DUF3084 domain	MPNLDDLPDDVAALKAMLAEARASAIERELEIEQLRRDIAASDLEITRLKLLIDKLKRMHFGRKSEQLAREIEKLELRLEDLAAGSGVADVQHTKVRRERSTTSSDPAVREPLPPHLTREDRVLKPDSICPKCEGAMQCLGEDVSEQLARVAAMFKVIRTIRHKTVCPACGHIAQPPMPGLPIERSIAHPSLLADILVSKYADHAPLYRQSEIAARDGVTLDRASMGRWVGQCEALCRPLTDALRRYTMAGTKLHADDTPIPVLAPGNKKTKTGRLWVYVRDDSRSGSTEPAAVWFAYSCDRKGIHPQTHLAGFEGILQADAYGGFDELYVSGKIREAACWDHARRKYYEIHASTPTDETQKLLEMIGEFYGIETDIRGKPPDERQRVRREKSKPLLDA…
B_cep_plasmid_1234	GC_00000054	s39	18	18	1	COG4372	Uncharacterized conserved protein, contains DUF3084 domain	MPNLDDLPDDVAALKAMLAEARASAIERELEIEQLRRDIAASDLEITRLKLLIDKLKRMHFGRKSEQLAREIEKLELRLEDLAAGSGVADVQHTKVRRERSTTSSDPAVREPLPPHLTREDRVLKPDSICPKCEGAMQCLGEDVSEQLARVAAMFKVIRTIRHKTVCPACGHIAQPPMPGLPIERSIAHPSLLADILVSKYADHAPLYRQSEIAARDGVTLDRASMGRWVGQCEALCRPLTDALRRYTMAGTKLHADDTPIPVLAPGNKKTKTGRLWVYVRDDSRSGSTEPAAVWFAYSCDRKGIHPQTHLAGFEGILQADAYGGFDELYVSGKIREAACWDHARRKYYEIHASTPTDETQKLLEMIGEFYGIETDIRGKPPDERQRVRREKSKPLLDA…
B_cep_plasmid_1235	GC_00000054	s41	18	18	1	COG4372	Uncharacterized conserved protein, contains DUF3084 domain	MPNLDDLPDDVAALKAMLAEARASAIERELEIEQLRRDIAASDLEITRLKLLIDKLKRMHFGRKSEQLAREIEKLELRLEDLAAGSGVADVQHTKVRRERSTTSSDPAVREPLPPHLTREDRVLKPDSICPKCEGAMQCLGEDVSEQLARVAAMFKVIRTIRHKTVCPACGHIAQPPMPGLPIERSIAHPSLLADILVSKYADHAPLYRQSEIAARDGVTLDRASMGRWVGQCEALCRPLTDALRRYTMAGTKLHADDTPIPVLAPGNKKTKTGRLWVYVRDDSRSGSTEPAAVWFAYSCDRKGIHPQTHLAGFEGILQADAYGGFDELYVSGKIREAACWDHARRKYYEIHASTPTDETQKLLEMIGEFYGIETDIRGKPPDERQRVRREKSKPLLDA…
B_cep_plasmid_1236	GC_00000054	s57	18	18	1	COG4372	Uncharacterized conserved protein, contains DUF3084 domain	MPNLDDLPDDVAALKAMLAEARASAIERELEIEQLRRDIAASDLEITRLKLLIDKLKRMHFGRKSEQLAREIEKLELRLEDLAAGSGVADVQHTKVRRERSTTSSDPAVREPLPPHLTREDRVLKPDSICPKCEGAMQCLGEDVSEQLARVAAMFKVIRTIRHKTVCPACGHIAQPPMPGLPIERSIAHPSLLADILVSKYADHAPLYRQSEIAARDGVTLDRASMGRWVGQCEALCRPLTDALRRYTMAGTKLHADDTPIPVLAPGNKKTKTGRLWVYVRDDSRSGSTEPAAVWFAYSCDRKGIHPQTHLAGFEGILQADAYGGFDELYVSGKIREAACWDHARRKYYEIHASTPTDETQKLLEMIGEFYGIETDIRGKPPDERQRVRREKSKPLLDA…
B_cep_plasmid_1237	GC_00000054	s9	18	18	1	COG4372	Uncharacterized conserved protein, contains DUF3084 domain	MPNLDDLPDDVAALKAMLAEARASAIERELEIEQLRRDIAASDLEITRLKLLIDKLKRMHFGRKSEQLAREIEKLELRLEDLAAGSGVADVQHTKVRRERSTTSSDPAVREPLPPHLTREDRVLKPDSICPKCEGAMQCLGEDVSEQLARVAAMFKVIRTIRHKTVCPACGHIAQPPMPGLPIERSIAHPSLLADILVSKYADHAPLYRQSEIAARDGVTLDRASMGRWVGQCEALCRPLTDALRRYTMAGTKLHADDTPIPVLAPGNKKTKTGRLWVYVRDDSRSGSTEPAAVWFAYSCDRKGIHPQTHLAGFEGILQADAYGGFDELYVSGKIREAACWDHARRKYYEIHASTPTDETQKLLEMIGEFYGIETDIRGKPPDERQRVRREKSKPLLDA…
B_cep_plasmid_1238	GC_00000055	s12	18	18	1	COG2963	Transposase and inactivated derivatives	MPNAARPAHRTYARAFKQQVIRETLEPGMSVSIVARRHDINANVVFGWRKQYREGKLELPGLEAAPSAMTGTELLSVDVIDSVLMLPAPQPTGNATSKVTSGVPMPTPVCEIEVEIGKRRVKIRGLSAERAEAFLQECLK
B_cep_plasmid_1239	GC_00000055	s15	18	18	1	COG2963	Transposase and inactivated derivatives	MPNAARPAHRTYARAFKQQVIRETLEPGMSVSIVARRHDINANVVFGWRKQYREGKLELPGLEAAPSAMTGTELLSVDVIDSVLMLPAPQPTGNATSKVTSGVPMPTPVCEIEVEIGKRRVKIRGLSAERAEAFLQECLK
B_cep_plasmid_1240	GC_00000055	s16	18	18	1	COG2963	Transposase and inactivated derivatives	MPNAARPAHRTYARAFKQQVIRETLEPGMSVSIVARRHDINANVVFGWRKQYREGKLELPGLEAAPSAMTGTELLSVDVIDSVLMLPAPQPTGNATSKVTSGVPMPTPVCEIEVEIGKRRVKIRGLSAERAEAFLQECLK
B_cep_plasmid_1241	GC_00000055	s18	18	18	1	COG2963	Transposase and inactivated derivatives	MPNAARPAHRTYARAFKQQVIRETLEPGMSVSIVARRHDINANVVFGWRKQYREGKLELPGLEAAPSAMTGTELLSVDVIDSVLMLPAPQPTGNATSKVTSGVPMPTPVCEIEVEIGKRRVKIRGLSAERAEAFLQECLK
B_cep_plasmid_1242	GC_00000055	s20	18	18	1	COG2963	Transposase and inactivated derivatives	MPNAARPAHRTYARAFKQQVIRETLEPGMSVSIVARRHDINANVVFGWRKQYREGKLELPGLEAAPSAMTGTELLSVDVIDSVLMLPAPQPTGNATSKVTSGVPMPTPVCEIEVEIGKRRVKIRGLSAERAEAFLQECLK
B_cep_plasmid_1243	GC_00000055	s22	18	18	1	COG2963	Transposase and inactivated derivatives	MPNAARPAHRTYARAFKQQVIRETLEPGMSVSIVARRHDINANVVFGWRKQYREGKLELPGLEAAPSAMTGTELLSVDVIDSVLMLPAPQPTGNATSKVTSGVPMPTPVCEIEVEIGKRRVKIRGLSAERAEAFLQECLK
B_cep_plasmid_1244	GC_00000055	s23	18	18	1	COG2963	Transposase and inactivated derivatives	MPNAARPAHRTYARAFKQQVIRETLEPGMSVSIVARRHDINANVVFGWRKQYREGKLELPGLEAAPSAMTGTELLSVDVIDSVLMLPAPQPTGNATSKVTSGVPMPTPVCEIEVEIGKRRVKIRGLSAERAEAFLQECLK
B_cep_plasmid_1245	GC_00000055	s25	18	18	1	COG2963	Transposase and inactivated derivatives	MPNAARPAHRTYARAFKQQVIRETLEPGMSVSIVARRHDINANVVFGWRKQYREGKLELPGLEAAPSAMTGTELLSVDVIDSVLMLPAPQPTGNATSKVTSGVPMPTPVCEIEVEIGKRRVKIRGLSAERAEAFLQECLK
B_cep_plasmid_1246	GC_00000055	s28	18	18	1	COG2963	Transposase and inactivated derivatives	MPNAARPAHRTYARAFKQQVIRETLEPGMSVSIVARRHDINANVVFGWRKQYREGKLELPGLEAAPSAMTGTELLSVDVIDSVLMLPAPQPTGNATSKVTSGVPMPTPVCEIEVEIGKRRVKIRGLSAERAEAFLQECLK
B_cep_plasmid_1247	GC_00000055	s31	18	18	1	COG2963	Transposase and inactivated derivatives	MPNAARPAHRTYARAFKQQVIRETLEPGMSVSIVARRHDINANVVFGWRKQYREGKLELPGLEAAPSAMTGTELLSVDVIDSVLMLPAPQPTGNATSKVTSGVPMPTPVCEIEVEIGKRRVKIRGLSAERAEAFLQECLK
B_cep_plasmid_1248	GC_00000055	s33	18	18	1	COG2963	Transposase and inactivated derivatives	MPNAARPAHRTYARAFKQQVIRETLEPGMSVSIVARRHDINANVVFGWRKQYREGKLELPGLEAAPSAMTGTELLSVDVIDSVLMLPAPQPTGNATSKVTSGVPMPTPVCEIEVEIGKRRVKIRGLSAERAEAFLQECLK
B_cep_plasmid_1249	GC_00000055	s35	18	18	1	COG2963	Transposase and inactivated derivatives	MPNAARPAHRTYARAFKQQVIRETLEPGMSVSIVARRHDINANVVFGWRKQYREGKLELPGLEAAPSAMTGTELLSVDVIDSVLMLPAPQPTGNATSKVTSGVPMPTPVCEIEVEIGKRRVKIRGLSAERAEAFLQECLK
B_cep_plasmid_1250	GC_00000055	s36	18	18	1	COG2963	Transposase and inactivated derivatives	MPNAARPAHRTYARAFKQQVIRETLEPGMSVSIVARRHDINANVVFGWRKQYREGKLELPGLEAAPSAMTGTELLSVDVIDSVLMLPAPQPTGNATSKVTSGVPMPTPVCEIEVEIGKRRVKIRGLSAERAEAFLQECLK
B_cep_plasmid_1251	GC_00000055	s37	18	18	1	COG2963	Transposase and inactivated derivatives	MPNAARPAHRTYARAFKQQVIRETLEPGMSVSIVARRHDINANVVFGWRKQYREGKLELPGLEAAPSAMTGTELLSVDVIDSVLMLPAPQPTGNATSKVTSGVPMPTPVCEIEVEIGKRRVKIRGLSAERAEAFLQECLK
B_cep_plasmid_1252	GC_00000055	s39	18	18	1	COG2963	Transposase and inactivated derivatives	MPNAARPAHRTYARAFKQQVIRETLEPGMSVSIVARRHDINANVVFGWRKQYREGKLELPGLEAAPSAMTGTELLSVDVIDSVLMLPAPQPTGNATSKVTSGVPMPTPVCEIEVEIGKRRVKIRGLSAERAEAFLQECLK
B_cep_plasmid_1253	GC_00000055	s41	18	18	1	COG2963	Transposase and inactivated derivatives	MPNAARPAHRTYARAFKQQVIRETLEPGMSVSIVARRHDINANVVFGWRKQYREGKLELPGLEAAPSAMTGTELLSVDVIDSVLMLPAPQPTGNATSKVTSGVPMPTPVCEIEVEIGKRRVKIRGLSAERAEAFLQECLK
B_cep_plasmid_1254	GC_00000055	s57	18	18	1	COG2963	Transposase and inactivated derivatives	MPNAARPAHRTYARAFKQQVIRETLEPGMSVSIVARRHDINANVVFGWRKQYREGKLELPGLEAAPSAMTGTELLSVDVIDSVLMLPAPQPTGNATSKVTSGVPMPTPVCEIEVEIGKRRVKIRGLSAERAEAFLQECLK
B_cep_plasmid_1255	GC_00000055	s9	18	18	1	COG2963	Transposase and inactivated derivatives	MPNAARPAHRTYARAFKQQVIRETLEPGMSVSIVARRHDINANVVFGWRKQYREGKLELPGLEAAPSAMTGTELLSVDVIDSVLMLPAPQPTGNATSKVTSGVPMPTPVCEIEVEIGKRRVKIRGLSAERAEAFLQECLK
B_cep_plasmid_1256	GC_00000056	s12	18	18	1	COG3436	Transposase	MPEVITLPAGTRIWLAAGVTDMRCGFQGLATKVQATLEENPLCGHVFIFRGRRGDLVKLLWATDDGLWLLSKRLERGRFIWPQADGGKISLTVAQLSMLLEGIDWRQPRRTAPLSML
B_cep_plasmid_1257	GC_00000056	s15	18	18	1	COG3436	Transposase	MPEVITLPAGTRIWLAAGVTDMRCGFQGLATKVQATLEENPLCGHVFIFRGRRGDLVKLLWATDDGLWLLSKRLERGRFIWPQADGGKISLTVAQLSMLLEGIDWRQPRRTAPLSML
B_cep_plasmid_1258	GC_00000056	s16	18	18	1	COG3436	Transposase	MPEVITLPAGTRIWLAAGVTDMRCGFQGLATKVQATLEENPLCGHVFIFRGRRGDLVKLLWATDDGLWLLSKRLERGRFIWPQADGGKISLTVAQLSMLLEGIDWRQPRRTAPLSML
B_cep_plasmid_1259	GC_00000056	s18	18	18	1	COG3436	Transposase	MPEVITLPAGTRIWLAAGVTDMRCGFQGLATKVQATLEENPLCGHVFIFRGRRGDLVKLLWATDDGLWLLSKRLERGRFIWPQADGGKISLTVAQLSMLLEGIDWRQPRRTAPLSML
B_cep_plasmid_1260	GC_00000056	s20	18	18	1	COG3436	Transposase	MPEVITLPAGTRIWLAAGVTDMRCGFQGLATKVQATLEENPLCGHVFIFRGRRGDLVKLLWATDDGLWLLSKRLERGRFIWPQADGGKISLTVAQLSMLLEGIDWRQPRRTAPLSML
B_cep_plasmid_1261	GC_00000056	s22	18	18	1	COG3436	Transposase	MPEVITLPAGTRIWLAAGVTDMRCGFQGLATKVQATLEENPLCGHVFIFRGRRGDLVKLLWATDDGLWLLSKRLERGRFIWPQADGGKISLTVAQLSMLLEGIDWRQPRRTAPLSML
B_cep_plasmid_1262	GC_00000056	s23	18	18	1	COG3436	Transposase	MPEVITLPAGTRIWLAAGVTDMRCGFQGLATKVQATLEENPLCGHVFIFRGRRGDLVKLLWATDDGLWLLSKRLERGRFIWPQADGGKISLTVAQLSMLLEGIDWRQPRRTAPLSML
B_cep_plasmid_1263	GC_00000056	s25	18	18	1	COG3436	Transposase	MPEVITLPAGTRIWLAAGVTDMRCGFQGLATKVQATLEENPLCGHVFIFRGRRGDLVKLLWATDDGLWLLSKRLERGRFIWPQADGGKISLTVAQLSMLLEGIDWRQPRRTAPLSML
B_cep_plasmid_1264	GC_00000056	s28	18	18	1	COG3436	Transposase	MPEVITLPAGTRIWLAAGVTDMRCGFQGLATKVQATLEENPLCGHVFIFRGRRGDLVKLLWATDDGLWLLSKRLERGRFIWPQADGGKISLTVAQLSMLLEGIDWRQPRRTAPLSML
B_cep_plasmid_1265	GC_00000056	s31	18	18	1	COG3436	Transposase	MPEVITLPAGTRIWLAAGVTDMRCGFQGLATKVQATLEENPLCGHVFIFRGRRGDLVKLLWATDDGLWLLSKRLERGRFIWPQADGGKISLTVAQLSMLLEGIDWRQPRRTAPLSML
B_cep_plasmid_1266	GC_00000056	s33	18	18	1	COG3436	Transposase	MPEVITLPAGTRIWLAAGVTDMRCGFQGLATKVQATLEENPLCGHVFIFRGRRGDLVKLLWATDDGLWLLSKRLERGRFIWPQADGGKISLTVAQLSMLLEGIDWRQPRRTAPLSML
B_cep_plasmid_1267	GC_00000056	s35	18	18	1	COG3436	Transposase	---MITLPAGTRIWLAAGVTDMRCGFQGLATKVQATLEENPLCGHVFIFRGRRGDLVKLLWATDDGLWLLSKRLERGRFIWPQADGGKISLTVAQLSMLLEGIDWRQPRRTAPLSML
B_cep_plasmid_1268	GC_00000056	s36	18	18	1	COG3436	Transposase	---MITLPAGTRIWLAAGVTDMRCGFQGLATKVQATLEENPLCGHVFIFRGRRGDLVKLLWATDDGLWLLSKRLERGRFIWPQADGGKISLTVAQLSMLLEGIDWRQPRRTAPLSML
B_cep_plasmid_1269	GC_00000056	s37	18	18	1	COG3436	Transposase	MPEVITLPAGTRIWLAAGVTDMRCGFQGLATKVQATLEENPLCGHVFIFRGRRGDLVKLLWATDDGLWLLSKRLERGRFIWPQADGGKISLTVAQLSMLLEGIDWRQPRRTAPLSML
B_cep_plasmid_1270	GC_00000056	s39	18	18	1	COG3436	Transposase	MPEVITLPAGTRIWLAAGVTDMRCGFQGLATKVQATLEENPLCGHVFIFRGRRGDLVKLLWATDDGLWLLSKRLERGRFIWPQADGGKISLTVAQLSMLLEGIDWRQPRRTAPLSML
B_cep_plasmid_1271	GC_00000056	s41	18	18	1	COG3436	Transposase	MPEVITLPAGTRIWLAAGVTDMRCGFQGLATKVQATLEENPLCGHVFIFRGRRGDLVKLLWATDDGLWLLSKRLERGRFIWPQADGGKISLTVAQLSMLLEGIDWRQPRRTAPLSML
B_cep_plasmid_1272	GC_00000056	s57	18	18	1	COG3436	Transposase	MPEVITLPAGTRIWLAAGVTDMRCGFQGLATKVQATLEENPLCGHVFIFRGRRGDLVKLLWATDDGLWLLSKRLERGRFIWPQADGGKISLTVAQLSMLLEGIDWRQPRRTAPLSML
B_cep_plasmid_1273	GC_00000056	s9	18	18	1	COG3436	Transposase	MPEVITLPAGTRIWLAAGVTDMRCGFQGLATKVQATLEENPLCGHVFIFRGRRGDLVKLLWATDDGLWLLSKRLERGRFIWPQADGGKISLTVAQLSMLLEGIDWRQPRRTAPLSML
B_cep_plasmid_1274	GC_00000057	s15	9	18	2	COG0642	Signal transduction histidine kinase	MIARLLPRTLRGRLTALIVLSTSVILASSGVALYEALSNRVETTSAEQMAGISAALGTHLAEARTTADVARNSDIWIDQLHGHPNMDLAIFDAAGTRIVGTPGFRPYAPLLSMNTGRVPVGVAPPGARHQYLLTAVPLAGAGAPVMRVAVQYDRSADVLLLRTHAYTIVVIEVFGVVLAAAIAYGIAALGLSPLRRFAARAEQMSTSQLAHPLPELDTSGELKELEHAFNGMLERLNESFTRLSQFSSNLAHDMRTPLTNLQAAAQVVLSQPRSADEYRSVIESSIDEYQRLSRMIEDMLFLARSEQAGTSISVRRLNAAEEAERVAGYYEPLAEDEGVTVKVDGHAWVDADLTLYQRALSNLLSNALTYAPRGSVVTIDCVEQGGATTIAVSDTGPGI…
B_cep_plasmid_1275	GC_00000057	s15	9	18	2	COG0642	Signal transduction histidine kinase	MIARLLPRTLRGRLTALIILSTSVILASSGVALYEALSNRVETTAAEQMAGISAALGAHLAEARSTADVTRNVDIWIDQLHGHPNMDLAIYDATGTRLVGTPGFRLIAPLLSLDAGRVPVGVAPPGARQQYLVTSVPLAGAGAPVVRVAVQYDRSADMLLLRTHAYTIVVIEVFGVMLAAAIAYGIAALGLSPLRRFAARAEQMSTSRLAHPLPELDTAGELKELEHAFNGMLGRLNESFTRLSQFSSNLAHDMRTPLTNLQAAAQVVLSQPRSADEYRNVIESSIDEYQRLSRMIEDMLFLARSEQAGTSIDVWRLNAAEEAGRVAGYYEALAEDAGVQVKVDGHAWVDADLTLYQRALSNLLSNALRYAPRGSVVTIDCVEQGGATTIAVSDTGPGI…
B_cep_plasmid_1276	GC_00000057	s16	9	18	2	COG0642	Signal transduction histidine kinase	MIARLLPRTLRGRLTALIVLSTSVILASSGVALYEALSNRVETTSAEQMAGISAALGTHLAEARTTADVARNSDIWIDQLHGHPNMDLAIFDAAGTRIVGTPGFRPYAPLLSMNTGRVPVGVAPPGARHQYLLTAVPLAGAGAPVMRVAVQYDRSADVLLLRTHAYTIVVIEVFGVVLAAAIAYGIAALGLSPLRRFAARAEQMSTSQLAHPLPELDTSGELKELEHAFNGMLERLNESFTRLSQFSSNLAHDMRTPLTNLQAAAQVVLSQPRSADEYRSVIESSIDEYQRLSRMIEDMLFLARSEQAGTSISVRRLNAAEEAERVAGYYEPLAEDEGVTVKVDGHAWVDADLTLYQRALSNLLSNALTYAPRGSVVTIDCVEQGGATTIAVSDTGPGI…
B_cep_plasmid_1277	GC_00000057	s16	9	18	2	COG0642	Signal transduction histidine kinase	MIARLLPRTLRGRLTALIILSTSVILASSGVALYEALSNRVETTAAEQMAGISAALGAHLAEARSTADVTRNVDIWIDQLHGHPNMDLAIYDATGTRLVGTPGFRLIAPLLSLDAGRVPVGVAPPGARQQYLVTSVPLAGAGAPVVRVAVQYDRSADMLLLRTHAYTIVVIEVFGVMLAAAIAYGIAALGLSPLRRFAARAEQMSTSRLAHPLPELDTAGELKELEHAFNGMLGRLNESFTRLSQFSSNLAHDMRTPLTNLQAAAQVVLSQPRSADEYRNVIESSIDEYQRLSRMIEDMLFLARSEQAGTSIDVWRLNAAEEAGRVAGYYEALAEDAGVQVKVDGHAWVDADLTLYQRALSNLLSNALRYAPRGSVVTIDCVEQGGATTIAVSDTGPGI…
B_cep_plasmid_1278	GC_00000057	s28	9	18	2	COG0642	Signal transduction histidine kinase	MIARLLPRTLRGRLTALIVLSTSVILASSGVALYEALSNRVETTSAEQMAGISAALGTHLAEARTTADVARNSDIWIDQLHGHPNMDLAIFDAAGTRIVGTPGFRPYAPLLSMNTGRVPVGVAPPGARHQYLLTAVPLAGAGAPVMRVAVQYDRSADVLLLRTHAYTIVVIEVFGVVLAAAIAYGIAALGLSPLRRFAARAEQMSTSQLAHPLPELDTSGELKELEHAFNGMLERLNESFTRLSQFSSNLAHDMRTPLTNLQAAAQVVLSQPRSADEYRSVIESSIDEYQRLSRMIEDMLFLARSEQAGTSISVRRLNAAEEAERVAGYYEPLAEDEGVTVKVDGHAWVDADLTLYQRALSNLLSNALTYAPRGSVVTIDCVEQGGATTIAVSDTGPGI…
B_cep_plasmid_1279	GC_00000057	s28	9	18	2	COG0642	Signal transduction histidine kinase	MIARLLPRTLRGRLTALIILSTSVILASSGVALYEALSNRVETTAAEQMAGISAALGAHLAEARSTADVTRNVDIWIDQLHGHPNMDLAIYDATGTRLVGTPGFRLIAPLLSLDAGRVPVGVAPPGARQQYLVTSVPLAGAGAPVVRVAVQYDRSADMLLLRTHAYTIVVIEVFGVMLAAAIAYGIAALGLSPLRRFAARAEQMSTSRLAHPLPELDTAGELKELEHAFNGMLGRLNESFTRLSQFSSNLAHDMRTPLTNLQAAAQVVLSQPRSADEYRNVIESSIDEYQRLSRMIEDMLFLARSEQAGTSIDVWRLNAAEEAGRVAGYYEALAEDAGVQVKVDGHAWVDADLTLYQRALSNLLSNALRYAPRGSVVTIDCVEQGGATTIAVSDTGPGI…
B_cep_plasmid_1280	GC_00000057	s33	9	18	2	COG0642	Signal transduction histidine kinase	MIARLLPRTLRGRLTALIVLSTSVILASSGVALYEALSNRVETTSAEQMAGISAALGTHLAEARTTADVARNSDIWIDQLHGHPNMDLAIFDAAGTRIVGTPGFRPYAPLLSMNTGRVPVGVAPPGARHQYLLTAVPLAGAGAPVMRVAVQYDRSADVLLLRTHAYTIVVIEVFGVVLAAAIAYGIAALGLSPLRRFAARAEQMSTSQLAHPLPELDTSGELKELEHAFNGMLERLNESFTRLSQFSSNLAHDMRTPLTNLQAAAQVVLSQPRSADEYRSVIESSIDEYQRLSRMIEDMLFLARSEQAGTSISVRRLNAAEEAERVAGYYEPLAEDEGVTVKVDGHAWVDADLTLYQRALSNLLSNALTYAPRGSVVTIDCVEQGGATTIAVSDTGPGI…
[truncated: 2,962 more rows]
