# Supplementary material for: Genomic and phenotypic characterization of Burkholderia isolates from the potable water system of the International Space Station
Source: PLoS One. 2020 Feb 19;15(2):e0227152. doi: 10.1371/journal.pone.0227152 (PMC7029842; doi:10.1371/journal.pone.0227152)
Supplement: S6 Table — Gene IDs of the identified occidiofungin and pyrrolnitrin clusters for isolates s47, s52, s53, s54, and s56. (TSV) [file pone.0227152.s009.tsv]

isolate	occidiofungin_gene_ids	pyrrolnitrin_gene_ids
s47	D7S92_12585,D7S92_12580,D7S92_12575,D7S92_12570,D7S92_12565,D7S92_12560,D7S92_12555,D7S92_12550,D7S92_12545,D7S92_12540,D7S92_12535,D7S92_12530,D7S92_12525,D7S92_12520,D7S92_12515,D7S92_12510	D7S92_19755,D7S92_19760,D7S92_19765,D7S92_19770
s52	D7S97_08435,D7S97_08440,D7S97_08445,D7S97_08450,D7S97_08455,D7S97_08460,D7S97_08465,D7S97_08470,D7S97_08475,D7S97_08480,D7S97_08485,D7S97_08490,D7S97_08495,D7S97_08500,D7S97_08505,D7S97_08510	D7S97_20775,D7S97_20780,D7S97_20785,D7S97_20790
s53	D7S94_10575,D7S94_10570,D7S94_10565,D7S94_10560,D7S94_10555,D7S94_10550,D7S94_10545,D7S94_10540,D7S94_10535,D7S94_10530,D7S94_10525,D7S94_10520,D7S94_10515,D7S94_10510,D7S94_10505,D7S94_10500	D7S94_21950,D7S94_21945,D7S94_21940,D7S94_21935
s54	D7S96_07870,D7S96_07865,D7S96_07860,D7S96_07855,D7S96_07850,D7S96_07845,D7S96_07840,D7S96_07835,D7S96_07830,D7S96_07825,D7S96_07820,D7S96_07815,D7S96_07810,D7S96_07805,D7S96_07800,D7S96_07795	D7S96_13920,D7S96_13915,D7S96_13910,D7S96_13905
s56	D7S91_08155,D7S91_08160,D7S91_08165,D7S91_08170,D7S91_08175,D7S91_08180,D7S91_08185,D7S91_08190,D7S91_08195,D7S91_08200,D7S91_08205,D7S91_08210,D7S91_08215,D7S91_08220,D7S91_08225,D7S91_08230	D7S91_23035,D7S91_23030,D7S91_23025,D7S91_23020
