# Supplementary material for: Genomic and phenotypic characterization of Burkholderia isolates from the potable water system of the International Space Station
Source: PLoS One. 2020 Feb 19;15(2):e0227152. doi: 10.1371/journal.pone.0227152 (PMC7029842; doi:10.1371/journal.pone.0227152)
Supplement: S7 Table — MICs for all ISS Burkholderia isolates for the antibiotics: cefotaxime, meropenem, and ceftazidime (cell wall synthesis inhibitors); ciprofloxacin (a topoisomerase inhibitor); cotrimethoprim (trimethoprim/sulfamethoxazole- a thymidine synthesis inhibitor); chloramphenicol (a 50S ribosomal subunit inhibitor); levofloxacin (a DNA synthesis inhibitor); and minocycline (a 30S ribosomal subunit inhibitor). (TSV) [file pone.0227152.s010.tsv]

isolate	antibiotic	replicate	MIC
ATCC25416	chloramphenicol	1	4
s9	chloramphenicol	1	4
s12	chloramphenicol	1	8
s15	chloramphenicol	1	4
s16	chloramphenicol	1	8
s18	chloramphenicol	1	8
s20	chloramphenicol	1	8
s22	chloramphenicol	1	4
s23	chloramphenicol	1	1
s24	chloramphenicol	1	8
s25	chloramphenicol	1	4
s28	chloramphenicol	1	4
s31	chloramphenicol	1	4
s33	chloramphenicol	1	4
s35	chloramphenicol	1	4
s36	chloramphenicol	1	4
s37	chloramphenicol	1	2
s39	chloramphenicol	1	4
s41	chloramphenicol	1	8
s57	chloramphenicol	1	8
ATCC25416	chloramphenicol	2	8
s9	chloramphenicol	2	2
s12	chloramphenicol	2	4
s15	chloramphenicol	2	8
s16	chloramphenicol	2	8
s18	chloramphenicol	2	8
s20	chloramphenicol	2	8
s22	chloramphenicol	2	4
s23	chloramphenicol	2	4
s24	chloramphenicol	2	4
s25	chloramphenicol	2	4
s28	chloramphenicol	2	4
s31	chloramphenicol	2	4
s33	chloramphenicol	2	8
s35	chloramphenicol	2	8
s36	chloramphenicol	2	32
s37	chloramphenicol	2	8
s39	chloramphenicol	2	2
s41	chloramphenicol	2	4
s57	chloramphenicol	2	8
ATCC25416	chloramphenicol	3	8
s9	chloramphenicol	3	12.5
s12	chloramphenicol	3	12.5
s15	chloramphenicol	3	4
s16	chloramphenicol	3	12.5
s18	chloramphenicol	3	12.5
s20	chloramphenicol	3	25
s22	chloramphenicol	3	25
s23	chloramphenicol	3	25
s24	chloramphenicol	3	25
s25	chloramphenicol	3	12.5
s28	chloramphenicol	3	12.5
s31	chloramphenicol	3	12.5
s33	chloramphenicol	3	4
s35	chloramphenicol	3	4
s36	chloramphenicol	3	4
s37	chloramphenicol	3	8
s39	chloramphenicol	3	8
s41	chloramphenicol	3	2
s57	chloramphenicol	3	8
ATCC25416	ciprofloxacin	1	0.5
s9	ciprofloxacin	1	1
s12	ciprofloxacin	1	0.5
s15	ciprofloxacin	1	0.5
s16	ciprofloxacin	1	0.5
s18	ciprofloxacin	1	0.5
s20	ciprofloxacin	1	1
s22	ciprofloxacin	1	0.5
s23	ciprofloxacin	1	1
s24	ciprofloxacin	1	1
s25	ciprofloxacin	1	1
s28	ciprofloxacin	1	2
s31	ciprofloxacin	1	1
s33	ciprofloxacin	1	0.5
s35	ciprofloxacin	1	1
s36	ciprofloxacin	1	1
s37	ciprofloxacin	1	1
s39	ciprofloxacin	1	1
s41	ciprofloxacin	1	1
s57	ciprofloxacin	1	1
ATCC25416	ciprofloxacin	2	0.25
s9	ciprofloxacin	2	1
s12	ciprofloxacin	2	1
s15	ciprofloxacin	2	1
s16	ciprofloxacin	2	1
s18	ciprofloxacin	2	1
s20	ciprofloxacin	2	1
s22	ciprofloxacin	2	1
s23	ciprofloxacin	2	2
s24	ciprofloxacin	2	1
s25	ciprofloxacin	2	1
s28	ciprofloxacin	2	1
s31	ciprofloxacin	2	0.5
s33	ciprofloxacin	2	1
s35	ciprofloxacin	2	1
s36	ciprofloxacin	2	2
s37	ciprofloxacin	2	2
s39	ciprofloxacin	2	2
s41	ciprofloxacin	2	1
s57	ciprofloxacin	2	0.5
ATCC25416	ciprofloxacin	3	1
s9	ciprofloxacin	3	2
s12	ciprofloxacin	3	1
s15	ciprofloxacin	3	0.5
s16	ciprofloxacin	3	1
s18	ciprofloxacin	3	1
s20	ciprofloxacin	3	1
s22	ciprofloxacin	3	1
s23	ciprofloxacin	3	1
s24	ciprofloxacin	3	2
s25	ciprofloxacin	3	1
s28	ciprofloxacin	3	2
s31	ciprofloxacin	3	1
s33	ciprofloxacin	3	0.5
s35	ciprofloxacin	3	1
s36	ciprofloxacin	3	1
s37	ciprofloxacin	3	1
s39	ciprofloxacin	3	1
s41	ciprofloxacin	3	1
s57	ciprofloxacin	3	1
ATCC25416	cotrimethoprim	1	32
s9	cotrimethoprim	1	1
s12	cotrimethoprim	1	8
s15	cotrimethoprim	1	32
s16	cotrimethoprim	1	8
s18	cotrimethoprim	1	8
s20	cotrimethoprim	1	16
s22	cotrimethoprim	1	16
s23	cotrimethoprim	1	16
s24	cotrimethoprim	1	1
s25	cotrimethoprim	1	16
s28	cotrimethoprim	1	16
s31	cotrimethoprim	1	16
s33	cotrimethoprim	1	32
s35	cotrimethoprim	1	32
s36	cotrimethoprim	1	32
s37	cotrimethoprim	1	32
s39	cotrimethoprim	1	32
s41	cotrimethoprim	1	32
s57	cotrimethoprim	1	16
ATCC25416	cotrimethoprim	2	16
s9	cotrimethoprim	2	16
s12	cotrimethoprim	2	16
s15	cotrimethoprim	2	16
s16	cotrimethoprim	2	32
s18	cotrimethoprim	2	32
s20	cotrimethoprim	2	32
s22	cotrimethoprim	2	16
s23	cotrimethoprim	2	32
s24	cotrimethoprim	2	32
s25	cotrimethoprim	2	32
s28	cotrimethoprim	2	32
s31	cotrimethoprim	2	16
s33	cotrimethoprim	2	16
s35	cotrimethoprim	2	32
s36	cotrimethoprim	2	32
s37	cotrimethoprim	2	32
s39	cotrimethoprim	2	16
s41	cotrimethoprim	2	32
s57	cotrimethoprim	2	16
ATCC25416	cotrimethoprim	3	16
s9	cotrimethoprim	3	32
s12	cotrimethoprim	3	16
s15	cotrimethoprim	3	32
s16	cotrimethoprim	3	32
s18	cotrimethoprim	3	8
s20	cotrimethoprim	3	32
s22	cotrimethoprim	3	32
s23	cotrimethoprim	3	32
s24	cotrimethoprim	3	32
s28	cotrimethoprim	3	32
s31	cotrimethoprim	3	32
s33	cotrimethoprim	3	32
s35	cotrimethoprim	3	32
s36	cotrimethoprim	3	32
s37	cotrimethoprim	3	32
s39	cotrimethoprim	3	16
s41	cotrimethoprim	3	16
s57	cotrimethoprim	3	16
ATCC25416	levofloxacin	1	1
s9	levofloxacin	1	4
s12	levofloxacin	1	0.5
s15	levofloxacin	1	1
s16	levofloxacin	1	0.5
s18	levofloxacin	1	0.5
s20	levofloxacin	1	0.5
s22	levofloxacin	1	4
s23	levofloxacin	1	4
s24	levofloxacin	1	8
s25	levofloxacin	1	8
s28	levofloxacin	1	8
s31	levofloxacin	1	4
s33	levofloxacin	1	1
s35	levofloxacin	1	1
s36	levofloxacin	1	0.5
s37	levofloxacin	1	1
s39	levofloxacin	1	16
s41	levofloxacin	1	8
s57	levofloxacin	1	1
ATCC25416	levofloxacin	2	0.25
s9	levofloxacin	2	8
s12	levofloxacin	2	8
s15	levofloxacin	2	1
s16	levofloxacin	2	8
s18	levofloxacin	2	8
s20	levofloxacin	2	8
s22	levofloxacin	2	8
s23	levofloxacin	2	8
s24	levofloxacin	2	4
s25	levofloxacin	2	4
s28	levofloxacin	2	4
s31	levofloxacin	2	16
s33	levofloxacin	2	1
s35	levofloxacin	2	4
s36	levofloxacin	2	2
s37	levofloxacin	2	2
s39	levofloxacin	2	2
s41	levofloxacin	2	0.5
s57	levofloxacin	2	0.5
ATCC25416	levofloxacin	3	1
s9	levofloxacin	3	8
s12	levofloxacin	3	8
s15	levofloxacin	3	1
s16	levofloxacin	3	8
s18	levofloxacin	3	8
s20	levofloxacin	3	8
s22	levofloxacin	3	16
s23	levofloxacin	3	16
s24	levofloxacin	3	32
s25	levofloxacin	3	8
s28	levofloxacin	3	32
s31	levofloxacin	3	8
s33	levofloxacin	3	1
s35	levofloxacin	3	1
s36	levofloxacin	3	2
s37	levofloxacin	3	1
s39	levofloxacin	3	1
s41	levofloxacin	3	1
s57	levofloxacin	3	0.5
ATCC25416	minocycline	1	2
s9	minocycline	1	4
s12	minocycline	1	4
s15	minocycline	1	8
s16	minocycline	1	2
s18	minocycline	1	2
s20	minocycline	1	2
s22	minocycline	1	4
s23	minocycline	1	4
s24	minocycline	1	4
s25	minocycline	1	4
s28	minocycline	1	4
s31	minocycline	1	4
s33	minocycline	1	16
s35	minocycline	1	8
s36	minocycline	1	4
s37	minocycline	1	4
s39	minocycline	1	16
s41	minocycline	1	16
s57	minocycline	1	2
ATCC25416	minocycline	2	1
s9	minocycline	2	16
s12	minocycline	2	2
s15	minocycline	2	16
s16	minocycline	2	8
s18	minocycline	2	8
s20	minocycline	2	16
s22	minocycline	2	8
s23	minocycline	2	8
s24	minocycline	2	16
s25	minocycline	2	8
s28	minocycline	2	8
s31	minocycline	2	4
s33	minocycline	2	16
s35	minocycline	2	8
s36	minocycline	2	16
s37	minocycline	2	8
s39	minocycline	2	4
s41	minocycline	2	8
s57	minocycline	2	2
ATCC25416	minocycline	3	2
s9	minocycline	3	4
s12	minocycline	3	4
s15	minocycline	3	16
s16	minocycline	3	8
s18	minocycline	3	16
s20	minocycline	3	8
s22	minocycline	3	8
s23	minocycline	3	16
s24	minocycline	3	32
s25	minocycline	3	16
s28	minocycline	3	32
s31	minocycline	3	4
s33	minocycline	3	8
s35	minocycline	3	8
s36	minocycline	3	4
s37	minocycline	3	8
s39	minocycline	3	4
s41	minocycline	3	4
s57	minocycline	3	2
ATCC25416	meropenem	1	32
s9	meropenem	1	32
s12	meropenem	1	16
s15	meropenem	1	32
s16	meropenem	1	4
s18	meropenem	1	4
s20	meropenem	1	4
s22	meropenem	1	4
s23	meropenem	1	8
s24	meropenem	1	8
s25	meropenem	1	16
s28	meropenem	1	16
s31	meropenem	1	16
s33	meropenem	1	64
s35	meropenem	1	32
s36	meropenem	1	32
s37	meropenem	1	32
s39	meropenem	1	32
s41	meropenem	1	32
s57	meropenem	1	8
ATCC25416	meropenem	2	8
s9	meropenem	2	32
s12	meropenem	2	32
s15	meropenem	2	32
s16	meropenem	2	16
s18	meropenem	2	16
s20	meropenem	2	16
s22	meropenem	2	1
s23	meropenem	2	32
s24	meropenem	2	32
s25	meropenem	2	32
s28	meropenem	2	32
s31	meropenem	2	32
s33	meropenem	2	64
s35	meropenem	2	32
s36	meropenem	2	64
s37	meropenem	2	32
s39	meropenem	2	32
s41	meropenem	2	64
s57	meropenem	2	4
ATCC25416	meropenem	3	16
s9	meropenem	3	32
s12	meropenem	3	16
s15	meropenem	3	64
s16	meropenem	3	16
s18	meropenem	3	32
s20	meropenem	3	32
s22	meropenem	3	2
s23	meropenem	3	32
s24	meropenem	3	32
s25	meropenem	3	16
s28	meropenem	3	32
s31	meropenem	3	32
s33	meropenem	3	32
s35	meropenem	3	32
s36	meropenem	3	32
s37	meropenem	3	32
s39	meropenem	3	64
s41	meropenem	3	64
s57	meropenem	3	4
ATCC25416	ceftazidime	1	8
s9	ceftazidime	1	4
s12	ceftazidime	1	4
s15	ceftazidime	1	4
s16	ceftazidime	1	4
s18	ceftazidime	1	4
s20	ceftazidime	1	4
s22	ceftazidime	1	4
s23	ceftazidime	1	4
s24	ceftazidime	1	4
s25	ceftazidime	1	4
s28	ceftazidime	1	4
s31	ceftazidime	1	4
s33	ceftazidime	1	4
s35	ceftazidime	1	2
s36	ceftazidime	1	4
s37	ceftazidime	1	0.5
s39	ceftazidime	1	2
s41	ceftazidime	1	2
s57	ceftazidime	1	2
ATCC25416	ceftazidime	2	16
s9	ceftazidime	2	4
s12	ceftazidime	2	4
s15	ceftazidime	2	4
s16	ceftazidime	2	4
s18	ceftazidime	2	4
s20	ceftazidime	2	4
s22	ceftazidime	2	4
s23	ceftazidime	2	4
s24	ceftazidime	2	4
s25	ceftazidime	2	4
s28	ceftazidime	2	4
s31	ceftazidime	2	4
s33	ceftazidime	2	4
s35	ceftazidime	2	4
s36	ceftazidime	2	4
s37	ceftazidime	2	4
s39	ceftazidime	2	4
s41	ceftazidime	2	4
s57	ceftazidime	2	4
ATCC25416	ceftazidime	3	16
s9	ceftazidime	3	4
s12	ceftazidime	3	4
s15	ceftazidime	3	6
s16	ceftazidime	3	4
s18	ceftazidime	3	4
s20	ceftazidime	3	4
s22	ceftazidime	3	4
s23	ceftazidime	3	4
s24	ceftazidime	3	4
s25	ceftazidime	3	4
s28	ceftazidime	3	4
s31	ceftazidime	3	4
s33	ceftazidime	3	4
s35	ceftazidime	3	4
s36	ceftazidime	3	4
s37	ceftazidime	3	4
s39	ceftazidime	3	4
s41	ceftazidime	3	4
s57	ceftazidime	3	4
ATCC25416	cefotaxime	1	16
s9	cefotaxime	1	16
s12	cefotaxime	1	8
s15	cefotaxime	1	16
s16	cefotaxime	1	16
s18	cefotaxime	1	16
s20	cefotaxime	1	16
s22	cefotaxime	1	16
s23	cefotaxime	1	16
s24	cefotaxime	1	16
s25	cefotaxime	1	8
s28	cefotaxime	1	16
s31	cefotaxime	1	16
s33	cefotaxime	1	16
s35	cefotaxime	1	8
s36	cefotaxime	1	8
s37	cefotaxime	1	16
s39	cefotaxime	1	8
s41	cefotaxime	1	8
s57	cefotaxime	1	8
ATCC25416	cefotaxime	2	16
s9	cefotaxime	2	16
s12	cefotaxime	2	16
s15	cefotaxime	2	16
s16	cefotaxime	2	16
s18	cefotaxime	2	16
s20	cefotaxime	2	16
s22	cefotaxime	2	16
s23	cefotaxime	2	16
s24	cefotaxime	2	16
s25	cefotaxime	2	8
s28	cefotaxime	2	16
s31	cefotaxime	2	32
s33	cefotaxime	2	32
s35	cefotaxime	2	16
s36	cefotaxime	2	16
s37	cefotaxime	2	16
s39	cefotaxime	2	8
s41	cefotaxime	2	8
s57	cefotaxime	2	16
ATCC25416	cefotaxime	3	32
s9	cefotaxime	3	32
s12	cefotaxime	3	32
s15	cefotaxime	3	16
s16	cefotaxime	3	32
s18	cefotaxime	3	32
s20	cefotaxime	3	32
s22	cefotaxime	3	32
s23	cefotaxime	3	32
s24	cefotaxime	3	32
s25	cefotaxime	3	32
s28	cefotaxime	3	32
s31	cefotaxime	3	32
s33	cefotaxime	3	16
s35	cefotaxime	3	32
s36	cefotaxime	3	32
s37	cefotaxime	3	32
s39	cefotaxime	3	32
s41	cefotaxime	3	32
s57	cefotaxime	3	32isolate	antibiotic	replicate	MIC
J2956	chloramphenicol	1	8
s47	chloramphenicol	1	4
s52	chloramphenicol	1	8
s53	chloramphenicol	1	8
s54	chloramphenicol	1	8
s56	chloramphenicol	1	4
J2956	chloramphenicol	2	8
s47	chloramphenicol	2	4
s52	chloramphenicol	2	8
s53	chloramphenicol	2	8
s54	chloramphenicol	2	8
s56	chloramphenicol	2	8
J2956	chloramphenicol	3	8
s47	chloramphenicol	3	8
s52	chloramphenicol	3	8
s53	chloramphenicol	3	8
s54	chloramphenicol	3	8
s56	chloramphenicol	3	8
J2956	ciprofloxacin	1	1
s47	ciprofloxacin	1	1
s52	ciprofloxacin	1	1
s53	ciprofloxacin	1	1
s54	ciprofloxacin	1	1
s56	ciprofloxacin	1	1
J2956	ciprofloxacin	2	0.5
s47	ciprofloxacin	2	0.5
s52	ciprofloxacin	2	0.5
s53	ciprofloxacin	2	0.5
s54	ciprofloxacin	2	1
s56	ciprofloxacin	2	0.5
J2956	ciprofloxacin	3	0.5
s47	ciprofloxacin	3	1
s52	ciprofloxacin	3	1
s53	ciprofloxacin	3	0.5
s54	ciprofloxacin	3	1
s56	ciprofloxacin	3	0.5
J2956	cotrimethoprim	1	8
s47	cotrimethoprim	1	8
s52	cotrimethoprim	1	8
s53	cotrimethoprim	1	8
s54	cotrimethoprim	1	8
s56	cotrimethoprim	1	8
J2956	cotrimethoprim	2	8
s47	cotrimethoprim	2	8
s52	cotrimethoprim	2	4
s53	cotrimethoprim	2	8
s54	cotrimethoprim	2	4
s56	cotrimethoprim	2	8
J2956	cotrimethoprim	3	8
s47	cotrimethoprim	3	8
s52	cotrimethoprim	3	8
s53	cotrimethoprim	3	8
s54	cotrimethoprim	3	8
s56	cotrimethoprim	3	16
J2956	levofloxacin	1	0.5
s47	levofloxacin	1	0.5
s52	levofloxacin	1	0.5
s53	levofloxacin	1	0.5
s54	levofloxacin	1	0.25
s56	levofloxacin	1	0.5
J2956	levofloxacin	2	0.5
s47	levofloxacin	2	0.5
s52	levofloxacin	2	0.5
s53	levofloxacin	2	0.5
s54	levofloxacin	2	0.25
s56	levofloxacin	2	0.5
J2956	levofloxacin	3	0.5
s47	levofloxacin	3	0.5
s52	levofloxacin	3	0.5
s53	levofloxacin	3	0.5
s54	levofloxacin	3	0.5
s56	levofloxacin	3	0.5
J2956	minocycline	1	2
s47	minocycline	1	8
s52	minocycline	1	2
s53	minocycline	1	2
s54	minocycline	1	2
s56	minocycline	1	4
J2956	minocycline	2	2
s47	minocycline	2	2
s52	minocycline	2	2
s53	minocycline	2	2
s54	minocycline	2	2
s56	minocycline	2	2
J2956	minocycline	3	2
s47	minocycline	3	2
s52	minocycline	3	2
s53	minocycline	3	2
s54	minocycline	3	2
s56	minocycline	3	2
J2956	meropenem	1	4
s47	meropenem	1	4
s52	meropenem	1	4
s53	meropenem	1	4
s54	meropenem	1	4
s56	meropenem	1	8
J2956	meropenem	2	4
s47	meropenem	2	4
s52	meropenem	2	4
s53	meropenem	2	4
s54	meropenem	2	4
s56	meropenem	2	4
J2956	meropenem	3	4
s47	meropenem	3	4
s52	meropenem	3	4
s53	meropenem	3	4
s54	meropenem	3	4
s56	meropenem	3	4
J2956	ceftazidime	1	8
s47	ceftazidime	1	8
s52	ceftazidime	1	8
s53	ceftazidime	1	8
s54	ceftazidime	1	8
s56	ceftazidime	1	8
J2956	ceftazidime	2	8
s47	ceftazidime	2	8
s52	ceftazidime	2	8
s53	ceftazidime	2	8
s54	ceftazidime	2	8
s56	ceftazidime	2	8
J2956	ceftazidime	3	8
s47	ceftazidime	3	8
s52	ceftazidime	3	8
s53	ceftazidime	3	8
s54	ceftazidime	3	8
s56	ceftazidime	3	8
J2956	cefotaxime	1	64
s47	cefotaxime	1	64
s52	cefotaxime	1	64
s53	cefotaxime	1	64
s54	cefotaxime	1	64
s56	cefotaxime	1	64
J2956	cefotaxime	2	64
s47	cefotaxime	2	64
s52	cefotaxime	2	64
s53	cefotaxime	2	64
s54	cefotaxime	2	64
s56	cefotaxime	2	64
J2956	cefotaxime	3	64
s47	cefotaxime	3	64
s52	cefotaxime	3	64
s53	cefotaxime	3	64
s54	cefotaxime	3	64
s56	cefotaxime	3	64
